# Supplementary material for: High-resolution antibody array analysis of proteins from primary human keratinocytes and leukocytes
Source: PLoS One. 2018 Dec 27;13(12):e0209271. doi: 10.1371/journal.pone.0209271 (PMC6307719; doi:10.1371/journal.pone.0209271)
Supplement: S1 Table — The first table (S1 Fig antibody targets) lists the antibody targets displayed in S1 Fig. The Uniprot Identification number is provided for further reference (Uniprot Id, column A). The antibody targets are displayed in alphabetical order according to their gene name (Gene, column B). Column C indicates antibody targets that are transmembrane or lipid anchored, while column D lists information about the main subcellular location of the targets from the Compartments database. The antibody number on our database (Ab number, column E), immunoglobulin type (Ig type, column F) and the figure number in S1 Fig where the antibody target appears (Fig 1–138, column G) are also listed. Note that several antibodies are listed several times. This is partly because some antibodies detected more than one target and also because several antibodies were immobilized to more than one microsphere subset. The use of the same antibody on different microspheres serves as an internal control of assay precision. The expected result is that these should always cluster as nearest neighbors. The table displays the main subcellular location obtained with MAP (MAP Main, column H) plus additional locations (MAP other, column I). Finally, the table indicates the subcellular location of the antibody targets in the MS datasets used as reference [11] (Dataset 1, 4, 5, 8, 10 and 11, columns J-O). The second table (All Figs antibody targets) lists the antibody targets displayed in all figures. Only antibodies that were validated in the present study are indicated, together with results and references used to assess specificity. The antibody targets are displayed in order of appearance in Figs 1–4, then in alphabetical order as displayed in S1 Fig (Gene, column B). Column C lists information about the main subcellular location of the targets from the Compartments database. The Uniprot Identification number is provided for further reference (Uniprot Id, column A) in addition to the protein size according [file pone.0209271.s002.xls]

## Sheet: S1 Fig antibody targets
Uniprot Id	Gene	Transmembrane or lipid anchored	Compartments Main	Ab number	Ig type	Figures	MAP Main	MAP other	Dataset 1	Dataset 4	Dataset 5	Dataset 8	Dataset 10	Dataset 11
P33527	ABCC1	Mp	PM	2877	mIgG2a	1	M		M		N	N		M
P00519	ABL1	lpa	Nucleus	2547	mIgG1	1	C					N	C
O95831	AIFM1		Mitochondrion	321	mIgG2b	2	M	organelle	M		N	N	M	M
P31749	AKT1		Nucleus	2650	mIgG1	2	C		C		C		C
P10398	ARAF		Cytosol	81	rbt poly	3	C				C		C	C
P27540	ARNT		Nucleus	2688	mIgG1	3	C
Q96GD4	AURKB		Nucleus	277	gt poly	4	N				N		N	N
P61769	B2M		PM	1319	mIgG2a	4	M	organelle, cytoplasm, nucleus					M	M
Q92934	BAD		Mitochondrion	10	mIgG1	5	O	cytoplasm					M
Q92934	BAD		Mitochondrion	248	rbt poly	5	O	cytoplasm					M
Q99933	BAG1			2934	mIgG1	6	C				C			C
Q16611	BAK1	Sp		2519	mIgG1	6	M		M		N	N
Q07812	BAX	Sp	Mitochondrion	2542	mIgG1	7	M		C		N		C
Q07812	BAX	Sp	Mitochondrion	2722	mIgG1	7	M		C		N		C
Q96PG8	BBC3		Mitochondrion	101	gt poly	8	M
P56945	BCAR1		Cytosol	2676	mIgG1	8	C							C
P10415	BCL2	Sp	Nucleus	2845	mIgG1	10	M				N			M
P10415	BCL2	Sp	Nucleus	4	mIgG1	10	M				N			M
Q07817	BCL2L1	Sp	Mitochondrion	2870	mIgG1	9	O						M
P11274	BCR		Cytosol	418	rbt poly	11	C				N
P11274	BCR		Cytosol	419	rbt poly	11	C				N
P55957	BID		Mitochondrion	281	rbt poly	9	C			C			C	C
P35613	BSG	Sp	PM	1317	mIgG2a	12	M	nucleus	M		N
Q06187	BTK		PM	2513	mIgG1	13	C
Q06187	BTK		PM	337	gt poly	13	C
O60566	BUB1B		Nucleus	2615	mIgG2a	14	C							M
	C1orf55			HPA028467	rbt poly	12	C
P22676	CALB2		Cytosol	HPA007305	rbt poly	15	C						C
P27797	CALR		ER	713	mIgG1	15	O	cytoplasm	M		N		M	M
Q16566	CAMK4		Nucleus	3087	mIgG1	16	C				C		C
P42575	CASP2		Cytosol	2955	mIgG1	16	C				C			C
P42574	CASP3		PM	2639	mIgG2a	17	C		C		C		C	C
P55210	CASP7			2795	mIgG1	17	C				C		C	C
Q14790	CASP8		Cytosol	2657	mIgG1	18	C			C	N		C	C
P55211	CASP9		Cytosol	3074	mIgG1	18	C
P22681	CBL		PM	2743	mIgG1	19	C		C					M
P14635	CCNB1		Nucleus	2552	mIgG1	19	C			N	N		C
P24385	CCND1		Nucleus	362	rbt poly	20	C
P24385	CCND1		Nucleus	367	rbt poly	20	C
P30279	CCND2		Nucleus	145	rbt poly	21	C
P30281	CCND3		Cytosol	37	mIgG1	21	C
P08571	CD14	lpa	PM	3547	mIgG1	22	M	nucleus	M			N
P20963	cd247	Sp	PM	A022	mIgG1	23	M
P07766	CD3E	Sp	PM	3567	mIgG2a	23	M
P15529	CD46	Sp	PM	1314	mIgG2a	24	M				N			M
Q07108	CD69	Sp	PM	HLDA200	mIgG1	25	M
Q12834	CDC20		Cytosol	72	mIgG1	24	C			C	C		C	M
P30307	CDC25C		Nucleus	15	mIgG1	25	C
Q16543	CDC37		Cytosol	318	mIgG2b	26	C		C		C		C	C
P06493	CDK1		Nucleus	202	rbt poly	27	C				N		C
P06493	CDK1		Nucleus	A024	mIgG1	27	C				N		C
P24941	CDK2		Nucleus	2634	mIgG2a	26	C				N		C	M
P11802	CDK4		Nucleus	298	mIgG2a	28	C		C	C	C
Q00535	CDK5		Nucleus	13	mIgG1	29	C						C	C
Q00534	CDK6		Nucleus	339	rbt poly	29	C		C		C		C	C
P50613	CDK7		Nucleus	319	mIgG2b	30	C			C	N	N	C	M
P38936	CDKN1A		Nucleus	2594	mIgG1	31	C
P46527	CDKN1B		Nucleus	275	rbt poly	31	C
P42771	CDKN2A			88	rbt poly	32	C							C
P55273	CDKN2D		Nucleus	57	mIgG1	32	C
P23528	CFL1		Nucleus	2865	mIgG1	33	C			C	C		C	C
Q92905	COPS5		Nucleus	2933	mIgG1	34	C			C	C		C
Q92905	COPS5		Nucleus	331	mIgG2b	34	C			C	C		C
P46108	CRK		Cytosol	2831	mIgG2a	35	C			C	C		C	C
P46109	CRKL		Cytosol	1458	mIgG2a	35	C			C	C		C	C
P41240	CSK		PM	2678	mIgG1	33	C				N		C	C
P49674	CSNK1E		Nucleus	2727	mIgG1	36	C					N		M
Q13363	CTBP1		Nucleus	159	mIgG1	38	C			N	N		M	M
Q13363	CTBP1		Nucleus	2855	mIgG1	37	C			N	N		M	M
Q13363	CTBP1		Nucleus	325	mIgG2b	37	C			N	N		M	M
P56545	CTBP2		Cytosol	2742	mIgG1	38	C						M	M
P35222	CTNNB1			2730	mIgG1	36	M					N		C
O60716	CTNND1		Cytosol	2689	mIgG1	39	M	nucleus, cytoplasm			N		M	C
Q14247	CTTN		PM	2627	mIgG1	39	C				C	N	C	C
P99999	CYCS		Mitochondrion	2586	mIgG1	40	O				C		M	M
O43293	DAPK3		Nucleus	2981	mIgG1	40	C, N					N
O00273	DFFA		Nucleus	3091	mIgG1	41	C			C	C		C	C
O76075	DFFB		Nucleus	2848	rbt poly	41	C
P52824	DGKQ		Nucleus	3044	mIgG1	42	C
Q6IAN0	DHRS7B	Sp	ER	HPA016873	rbt poly	42	M	nucleus		N	N	N		M
Q9NR28	DIABLO		Mitochondrion	2889	mIgG1	43	O				N		M	M
O60884	DNAJA2	lpa	Cytosol	2861	mIgG1	43	C						C	M
P25685	DNAJB1		Nucleus	877	mIgG2a	44	C			C	C		C	C
Q05193	DNM1		PM	2988	mIgG1	44	C				N		C
Q01094	E2F1		Nucleus	292	mIgG2a	45	C
Q14209	E2F2		Nucleus	369	rbt poly	45	C
Q16254	E2F4		Nucleus	371	rbt poly	46	C				N	N
P19525	EIF2AK2		Cytosol	2971	mIgG1	46	C				C		C	C
P63241	EIF5A		Nucleus	2992	mIgG1	47	C	organelle	C		C		C	C
P56537	EIF6		Nucleus	3072	mIgG1	48	C
Q09472	EP300		Nucleus	302	mIgG2a	48	C			C		N	M
P04626	ERBB2	Sp	PM	2923	mIgG1	49	M							M
P04626	ERBB2	Sp	PM	3663	rbt poly	49	M							M
P15311	EZR		PM	HM1139	rbt poly	47	C		M		N		C	C
Q13158	FADD		Cytosol	2579	mIgG1	50	C			C	C		C	M
Q13158	FADD		Cytosol	2604	mIgG1	50	C			C	C		C	M
P25445	FAS	Sp	PM	3593	mIgG1	51	M				N		M	M
P01100	FOS		Nucleus	352	rbt poly	51	N	cytplasm, organelle, membrane
O75496	GMNN		Nucleus	397	rbt poly	52	C
P81274	GPSM2		Cytosol	HPA008408	rbt poly	53	C						M
P81274	GPSM2		Cytosol	HPA008613	rbt poly	53	C						M
P62993	GRB2		PM	398	rbt poly	52	C	organelle, membrane	C				C	C
P49841	GSK3B		Nucleus	2671	mIgG1	54	C					N	C	M
P49841	GSK3B		Nucleus	2731	mIgG1	54	C					N	C	M
P07305	H1F0		Nucleus	41	mIgG1	56	N	cytoplasm, organelle, membrane				N	N	N
P16104	H2AFX		Nucleus	721	mIgG1	55	N				N		N	N
P08631	HCK	lpa		2697	mIgG1	55	M	cytoplasm	M
P68431	HIST1H3A			3735	rbt poly	56	N				C	N		C
P01112	HRAS	lpa	Golgi	3657	mIgG1	57	M						M
Q16082	HSPB2			726	mIgG1	57	C
P78318	IGBP1		Cytosol	HPA000634	rbt poly	58	C				C		C	C
P78318	IGBP1		Cytosol	HPA005694	rbt poly	58	C				C		C	C
O95163	IKBKAP		Nucleus	3092	mIgG2a	59	C				C		C	C
P40189	IL6ST	Sp	PM	3117	mIgG1	60	M							M
Q9H0C8	ILKAP		none	2792	mIgG2b	60	C				N	N	C	C
Q92835	INPP5D		Cytosol	3656	mIgG2a	59	C				N	N
Q14653	IRF3		Nucleus	2535	mIgG1	61	C, N				C
Q96J02	ITCH		Cytosol	2864	mIgG1	61	C	organelle						M
P08514	ITGA2B	Sp	PM	3601	mIgG1	62	M
P13612	ITGA4	Sp	PM	HLDA183	mIgG2b	62	M		M
P23229	ITGA6	Sp	PM	HLDA184	mIgG2a	63	M						M	M
P05556	ITGB1	Sp	PM	3584	mIgG1	63	M		M		N		M	M
P05107	ITGB2	Sp	PM	3539	mIgG1	64	M		M		N
Q08881	ITK		Cytosol	2661	mIgG1	64	C
P07476	IVL		Cytosol	437	mIgG1	65	C				C			C
P23458	JAK1		Cytosol	2858	mIgG2b	65	C		M		N			M
O60674	JAK2		PM	408	rbt poly	66	C, N
P05412	JUN		Nucleus	2812	mIgG2a	66	N	cytoplasm				N	N
P14923	JUP		PM	2724	mIgG2a	67	C			N			M	C
P52292	KPNA2		Nucleus	2711	mIgG1	67	C	nucleus			N		C	C
P11279	LAMP1	Sp	lysosome	3537	mIgG1	68	O, M		M				M	M
O43561	LAT	Sp	PM	3668	mIgG1	68	M, C
Q13094	LCP2		Cytosol	1201	mIgG1	69	C		C
Q13094	LCP2		Cytosol	2948	mIgG1	69	C		C
Q13094	LCP2		Cytosol	3579	mIgG2b	70	C		C
O95202	LETM1	Sp	Mitochondrion	HPA011029	rbt poly	70	O, M		M		N		M	M
P07948	LYN	lpa	PM	179	rbt poly	71	M, N		M		N	N		C
Q02750	MAP2K1		Cytosol	2890	mIgG1	72	C		C	C	N		C	C
Q02750	MAP2K1		Cytosol	3671	rbt poly	72	C		C	C	N		C	C
P36507	MAP2K2		PM	3048	mIgG2a	71	C			C	C		C	C
P28482	MAPK1		PM	381	rbt poly	73	C			C	N		C	C
P28482	MAPK1		PM	420	rbt poly	73	C			C	N		C	C
O15264	MAPK13		Cytosol	2990	mIgG1	75	C
Q16539	MAPK14		Nucleus	2715	mIgG1	76	C		C		C		C	C
Q16539	MAPK14		Nucleus	3025	mIgG1	76	C		C		C		C	C
P45983	MAPK8		Nucleus	2534	mIgG2a	74	C				C		C	C
P45984	MAPK9		Nucleus	180	mIgG1	74	C		C
	MHCIIDR,DPb			1308	mIgG2a	77	M
P51948	MNAT1		Nucleus	2790	mIgG1	30	C		N			N
P05164	MPO		lysosome	3120	mIgG1	77	N	membrane, organelle				N
Q9P289	MST4		Golgi	2930	mIgG1	78	C				N			C
P04731	MT1A		Cytosol	1540	mIgG1	78	N	cytoplasm
P42345	MTOR		Nucleus	2922	mIgG1	79	C				C	N
P14598	NCF1		PM	2699	mIgG1	79	C
P19878	NCF2		Cytosol	2714	mIgG2b	80	C		C		C
Q9Y6Q9	NCOA3		Nucleus	2626	mIgG1	80	C	organelle, membrane
O95644	NFATC1		Nucleus	2554	mIgG1	81	C					N
Q13469	NFATC2		Nucleus	2735	mIgG1	81	C
P19838	NFKB1		Nucleus	412	gt poly	82	C						C	C
Q00653	NFKB2		Nucleus	301	mIgG2a	82	C		C		N		C	C
P25963	NFKBIA		Nucleus	2712	mIgG1	83	C
P15531	NME1		Cytosol	2975	mIgG2b	84	C			C	C		C	C
Q15233	NONO		Nucleus	2684	mIgG1	84	N	membrane	N		N	N		N
Q99497	PARK7	lpa	Mitochondrion	1530	mIgG1	85	C	organelle	C	C	C		C	C
P09874	PARP1		Nucleus	95	rbt poly	85	O, C	nucleus, membrane	N		N	N
P12004	PCNA		Nucleus	313	mIgG2a	87	C		C		N			C
O15530	PDPK1		PM	3071	mIgG1	86	C
O15530	PDPK1		PM	315	mIgG2a	86	C
P16284	PECAM1	Sp		3585	mIgG1	87	M	nucleus
Q9UBF8	PI4KB			3062	mIgG2a	88	C
P27986	PIK3R1			3722	rbt poly	88	C				C		C
Q16512	PKN1		Nucleus	3070	mIgG1	89	C		C		C		C	C
P19174	PLCG1		Cytosol	2854	mIgG1	89	C						C	C
P53350	PLK1		Nucleus	53	mIgG1	90	C							N
Q96QC0	PPP1R10		Nucleus	2705	mIgG1	90	N	membrane		N	N	N	M	N
O14974	PPP1R12A		Cytosol	2695	mIgG1	91	C				mif	N		C
P67775	PPP2CA		Cytosol	2675	mIgG1	91	C	nucleus	C	C	N		C	C
Q08209	PPP3CA		Cytosol	2564	mIgG1	92	C				N		C	C
P17612	PRKACA	lpa	Nucleus	2721	mIgG2b	92	C			C	N		C	C
P13861	PRKAR2A		PM	2900	mIgG1	93	C			C			C	M
P31323	PRKAR2B		Cytosol	2846	mIgG1	93	C	organelle
P17252	PRKCA		Mitochondrion	274	rbt poly	94	C	organelle, membrane			C		C
P17252	PRKCA		Mitochondrion	A072	mIgG1	94	C	organelle, membrane			C		C
Q05655	PRKCD		Nucleus	93	rbt poly	95	C	organelle, membrane	C		N
Q02156	PRKCE		Cytosol	2698	mIgG2a	95	M
Q04759	PRKCQ		PM	3082	mIgG2a	96	C
P14314	PRKCSH			2987	mIgG1	96	O		M		N		M	M
Q15139	PRKD1		PM	94	rbt poly	97	C
P60484	PTEN		PM	2551	mIgG1	97	C	nucleus
P23219	PTGS1		ER	717	mIgG1	98	M	cytoplas, organelle	M
Q05397	PTK2		PM	1451	mIgG1	99	C						C	C
Q05397	PTK2		PM	2610	mIgG1	99	C						C	C
Q05397	PTK2		PM	378	rbt poly	98	C						C	C
Q14289	PTK2B		PM	102	gt poly	100	C		C
P18031	PTPN1		endosome	2694	mIgG2a	100	C		M	N	N		M	M
Q06124	PTPN11		Nucleus	2680	mIgG1	101	C				N		C	M
P29350	PTPN6		Nucleus	3736	rbt poly	102	C
P29350	PTPN6		Nucleus	3738	rbt poly	102	C
P08575	PTPRC	Sp	PM	2779	mIgG1	103	M	nucleus, organelle	M
P08575	PTPRC	Sp	PM	3543	mIgG1	103	M	nucleus, organelle	M
P49023	PXN		Cytosol	2686	mIgG1	101	C	organelle		C			C	C
P04049	RAF1		PM	108	rbt poly	104	C				N
P11233	RALA	lpa	PM	2871	mIgG2a	104	M	nucleus	M		N		M	M
P62826	RAN		Nucleus	2733	mIgG2a	105	C, N				N		C	C
P62834	RAP1A	lpa	Cytosol	2700	mIgG1	105	C, O, M		M		N		M	C
P52306	RAP1GDS1		Cytosol	3095	mIgG1	106	C, N		C		C		C	C
P10114	RAP2A	lpa	endosome	2906	mIgG2a	106	M, C
P20936	RASA1		Cytosol	310	mIgG2a	107	C						C	C
Q04864	REL		Nucleus	259	rbt poly	108	C		N		N		C
Q04206	RELA		Nucleus	2516	mIgG2b	109	C				N		C	C
Q04206	RELA		Nucleus	266	rbt poly	109	C				N		C	C
Q01201	RELB		Nucleus	105	rbt poly	108	C				C
P61586	RHOA	lpa	PM	2640	mIgG1	110	C		M				C	C
Q13546	RIPK1		Cytosol	2732	mIgG2a	110	C				C			C
O43353	RIPK2		Cytosol	3032	mIgG1	111	C				C			C
O43353	RIPK2		Cytosol	HPA015764	rbt poly	111	C				C			C
Q15418	RPS6KA1		Nucleus	106	rbt poly	112	C				C		C	C
Q15418	RPS6KA1		Nucleus	2968	mIgG2a	112	C				C		C	C
P51812	RPS6KA3		Nucleus	107	gt poly	113	C			C	C		C	C
P23443	RPS6KB1		Mitochondrion	2667	mIgG1	113	C						C
P14151	SELL	Sp	PM	3599	mIgG1	114	M
P05121	SERPINE1		PM	2646	mIgG1	114	C
P29353	SHC1		PM	2762	rbt poly	115	C				C		C	C
Q15796	SMAD2		Nucleus	2703	mIgG1	116	C						C	C
Q13485	SMAD4		Nucleus	62	mIgG1	116	C				N	N		N
Q07889	SOS1		Cytosol	3639	mIgG1	117	C							C
P16150	SPN	Sp	PM	2847	mIgG1	117	M	organelle, nucleus			N
P12931	SRC		PM	1461	mIgG1	119	C, O, M, N			N			M
P12931	SRC		PM	225	rbt poly	118	C, O, M, N			N			M
P12931	SRC		PM	2905	mIgG2b	118	C, O, M, N			N			M
P42224	STAT1		Nucleus	121	rbt poly	120	C		C	C	N		C	C
P42224	STAT1		Nucleus	3096	mIgG2b	120	C		C	C	N		C	C
P52630	STAT2		Cytosol	123	rbt poly	121	C		C		N			C
P40763	STAT3		Nucleus	124	rbt poly	121	C		C		N		C	C
P40763	STAT3		Nucleus	A093	mIgG1	122	C		C		N		C	C
Q14765	STAT4		Nucleus	120	rbt poly	122	C
P42229	STAT5A		Cytosol	118	rbt poly	123	C				C			C
P42229	STAT5A		Cytosol	131	rbt poly	123	C				C			C
P51692	STAT5B		Nucleus	A096	mIgG1	124	C				C
P42226	STAT6		Nucleus	133	rbt poly	124	C				N		C	C
Q9Y6E0	STK24		Nucleus	2989	mIgG1	125	C		M		N		C	C
P43405	SYK		PM	309	mIgG2a	125	C				N
P02786	TFRC	Sp	endosome	3525	mIgG1	126	M	nucleus	M		N		M	M
P02786	TFRC	Sp	endosome	HPA028598	rbt poly	126	M	nucleus	M		N		M	M
O43294	TGFB1I1		Nucleus	2726	mIgG1	127	C	organelle					M
O14763	TNFRSF10B	Sp	PM	3588	mIgG1	127	M	cytoplasm			mif
P04637	TP53		Nucleus	2528	mIgG1	128	C	membrane
P04637	TP53		Nucleus	303	mIgG2a	129	C	membrane
P04637	TP53		Nucleus	304	mIgG2a	129	C	membrane
P04637	TP53		Nucleus	3552	mIgG1	128	C	membrane
P04637	TP53		Nucleus	3622	mIgG2a	130	C	membrane
Q15628	TRADD		PM	889	mIgG2a	130	C				C		C
Q12933	TRAF2		Cytosol	HPA010524	rbt poly	131	C				N			C
Q13114	TRAF3		Cytosol	2605	mIgG1	131	C
Q6PIZ9	TRAT1	Sp	PM	1321	mIgG2a	132	M
Q86YW5	TREML1	Sp	PM	HPA016700	rbt poly	132	M	organelle
Q15642	TRIP10		PM	2927	mIgG1	133	C	organelle		N	C		C	C
P51965	UBE2E1		Nucleus	2912	mIgG1	133	C				N			C
P63279	UBE2I		Nucleus	2856	mIgG2a	134	C, N				N	N	C	C
P98170	XIAP		Nucleus	2677	mIgG1	135	C				C			C
P98170	XIAP		Nucleus	2717	mIgG1	135	C				C			C
P12956	XRCC6		Nucleus	2958	mIgG1	134	C, N				N	N		M
P12956	XRCC6		Nucleus	3643	mIgG2a	136	C, N				N	N		M
P07947	YES1		PM	3042	mIgG1	136	M, N					N	M	C
P62258	YWHAE		Cytosol	2592	mIgG1	138	C		C	C	C		C
P43403	ZAP70		PM	237	mIgG1	137	C				C
P43403	ZAP70		PM	2674	mIgG2a	137	C				C
Q8IUH4	ZDHHC13	Mp	Golgi	HPA016759	rbt poly	138	M

## Sheet: All Figs antibody targets
Uniprot Id	Gene	Compartments Main	mass kDa		MAP Main	MAP other	Figures	line plot	Dataset 1	Dataset 4	Dataset 5	Dataset 8	Dataset 10	Dataset 11	Uniprot	G.O.	Tissue specificity (Uniprot)	Subunit structure [CC]
P17252	PRKCA	Mitochondrion	76		C	organelle, membrane	Fig 2	1			C		C		Cytoplasm. Cell membrane; Peripheral membrane protein. Mitochondrion membrane; Peripheral membrane protein (Probable). Nucleus.	cytoplasm; cytosol; dendrite; endoplasmic reticulum; extracellular vesicular exosome; mitochondrial membrane; mitochondrion; neuronal cell body; nucleoplasm; perinuclear region of cytoplasm; photoreceptor outer segment; plasma membrane		Recruited in a circadian manner into a nuclear complex which also includes BMAL1 and GNB2L1/RACK1 (By similarity). Interacts with ADAP1/CENTA1, CSPG4 and PRKCABP. Binds to SDPR in the presence of phosphatidylserine. Interacts with PICK1 (via PDZ domain). Interacts with TRIM41. {ECO:0000250, ECO:0000269|PubMed:12893243, ECO:0000269|PubMed:15247289, ECO:0000269|PubMed:15504744, ECO:0000269|PubMed:1…
P22676	CALB2	Cytosol	31		C		Fig 2	2					C			cytoplasm; gap junction; nucleus	Brain.
P55957	BID	Mitochondrion	21		C		Fig 2	3		C			C	C	Cytoplasm (By similarity). Mitochondrion membrane (By similarity). Note=When uncleaved, it is predominantly cytoplasmic.; BH3-interacting domain death agonist p15: Mitochondrion membrane (By similarity). Note=Translocates to mitochondria as an integral membrane protein (By similarity).; BH3-interacting domain death agonist p13: Mitochondrion membrane (By similarity). Note=Associated with the mito…	cytosol; extracellular vesicular exosome; integral component of mitochondrial membrane; membrane; mitochondrial outer membrane; mitochondrion	Isoform 2 and isoform 3 are expressed in spleen, bone marrow, cerebral and cerebellar cortex. Isoform 2 is expressed in spleen, pancreas and placenta (at protein level). Isoform 3 is expressed in lung, pancreas and spleen (at protein level). Isoform 4 is	Forms heterodimers either with the pro-apoptotic protein BAX or the anti-apoptotic protein Bcl-2 (By similarity). p15 BID interacts with ITCH. {ECO:0000250, ECO:0000269|PubMed:20392206}.
P36507	MAP2K2	PM	44		C		Fig 2	4		C	C		C	C		cell-cell junction; cell cortex; cytoplasm; cytoplasmic side of plasma membrane; cytosol; early endosome; endoplasmic reticulum; extracellular region; focal adhesion; Golgi apparatus; late endosome; microtubule; mitochondrion; nucleus; perinuclear region of cytoplasm; peroxisomal membrane		Interacts with MORG1 (By similarity). Interacts with SGK1. {ECO:0000250, ECO:0000269|PubMed:19447520}.
P99999	CYCS	Mitochondrion	11		O		Fig 2	5			C		M	M	Mitochondrion intermembrane space. Note=Loosely associated with the inner membrane.	cytosol; mitochondrial inner membrane; mitochondrial intermembrane space; mitochondrion; nucleus; protein phosphatase type 2A complex; respiratory chain
Q9NR28	DIABLO	Mitochondrion	27		O		Fig 2	6			N		M	M	Mitochondrion. Note=Released into the cytosol when cells undergo apoptosis.	CD40 receptor complex; cytoplasmic side of plasma membrane; cytosol; mitochondrial intermembrane space; mitochondrion	Ubiquitously expressed with highest expression in testis. Expression is also high in heart, liver, kidney, spleen, prostate and ovary. Low in brain, lung, thymus and peripheral blood leukocytes. Isoform 3 is ubiquitously expressed.	Homodimer. Interacts with NGFRAP1/BEX3 (By similarity). Interacts with BIRC2/c-IAP1, BIRC3/c-IAP2, XIAP/BIRC4, BIRC6/bruce and BIRC7/livin. Interacts with the monomeric and dimeric form of BIRC5/survivin. {ECO:0000250, ECO:0000269|PubMed:11140637, ECO:0000269|PubMed:15200957, ECO:0000269|PubMed:16729033, ECO:0000269|PubMed:21536684}.
P14314	PRKCSH		59		O		Fig 2	7	M		N		M	M	Endoplasmic reticulum (Potential).	endoplasmic reticulum; endoplasmic reticulum lumen; intracellular		Heterodimer of a catalytic alpha subunit (GANAB) and a beta subunit (PRKCSH). Binds glycosylated PTPRC (By similarity). {ECO:0000250}.
P27797	CALR	ER	48		O	cytoplasm	Fig 2	8	M		N		M	M	Endoplasmic reticulum lumen. Cytoplasm, cytosol. Secreted, extracellular space, extracellular matrix. Cell surface. Sarcoplasmic reticulum lumen (By similarity). Note=Also found in cell surface (T cells), cytosol and extracellular matrix. Associated with the lytic granules in the cytolytic T-lymphocytes.	acrosomal vesicle; cell surface; cytoplasm; cytosol; endocytic vesicle lumen; endoplasmic reticulum; endoplasmic reticulum lumen; external side of plasma membrane; extracellular region; extracellular space; extracellular vesicular exosome; Golgi apparatus; integral component of lumenal side of endoplasmic reticulum membrane; intracellular; MHC class I peptide loading complex; nucleus; perinuclear…		Monomer. Component of an EIF2 complex at least composed of CELF1/CUGBP1, CALR, CALR3, EIF2S1, EIF2S2, HSP90B1 and HSPA5. Interacts with PDIA3/ERp57 (By similarity). Interacts with NR3C1 and TRIM21. Interacts with GABARAP. Interacts with PPIB. {ECO:0000250, ECO:0000269|PubMed:11149926, ECO:0000269|PubMed:19154346, ECO:0000269|PubMed:20801878, ECO:0000269|PubMed:21423620, ECO:0000269|PubMed:8666824…
P61769	B2M	PM	13		M	organelle, cytoplasm, nucleus	Fig 2	9					M	M	Secreted. Note=Detected in serum and urine.	cytoplasm; early endosome lumen; early endosome membrane; endoplasmic reticulum lumen; ER to Golgi transport vesicle membrane; external side of plasma membrane; extracellular region; extracellular space; extracellular vesicular exosome; Golgi apparatus; Golgi membrane; MHC class I protein complex; phagocytic vesicle membrane; plasma membrane		Heterodimer of an alpha chain and a beta chain. Beta-2-microglobulin is the beta-chain of major histocompatibility complex class I molecules. Polymers of beta 2-microglobulin can be found in tissues from patients on long-term hemodialysis. {ECO:0000269|PubMed:12796775, ECO:0000269|PubMed:3532124}.
P25445	FAS	PM	37		M		Fig 2	10			N		M	M	Isoform 1: Cell membrane; Single-pass type I membrane protein.; Isoform 2: Secreted.; Isoform 3: Secreted.; Isoform 4: Secreted.; Isoform 5: Secreted.; Isoform 6: Secreted.	CD95 death-inducing signaling complex; cell surface; cytoplasm; cytosol; death-inducing signaling complex; external side of plasma membrane; extracellular vesicular exosome; integral component of membrane; membrane raft; nucleus; plasma membrane	Isoform 1 and isoform 6 are expressed at equal levels in resting peripheral blood mononuclear cells. After activation there is an increase in isoform 1 and decrease in the levels of isoform 6.	Binds DAXX. Interacts with HIPK3. Part of a complex containing HIPK3 and FADD (By similarity). Binds RIPK1 and FAIM2. Interacts with BRE and FEM1B. Interacts with FADD. {ECO:0000250, ECO:0000269|PubMed:10535980, ECO:0000269|PubMed:10542291, ECO:0000269|PubMed:15465831, ECO:0000269|PubMed:19118384, ECO:0000269|PubMed:21109225, ECO:0000269|PubMed:7538908}.
P05556	ITGB1	PM	88		M		Fig 2	11	M		N		M	M	Cell membrane; Single-pass type I membrane protein. Recycling endosome. Melanosome. Cleavage furrow. Cell projection, lamellipodium. Cell projection, ruffle. Note=Isoform 2 does not localize to focal adhesions. Highly enriched in stage I melanosomes. Located on plasma membrane of neuroblastoma NMB7 cells. In a lung cancer cell line, in prometaphase and metaphase, localizes diffusely at the membra…	acrosomal vesicle; basement membrane; cell surface; cleavage furrow; cytoplasm; external side of plasma membrane; extracellular vesicular exosome; filopodium; focal adhesion; hemidesmosome; integrin alpha3-beta1 complex; integrin alpha7-beta1 complex; integrin alpha8-beta1 complex; integrin alpha9-beta1 complex; integrin complex; intercalated disc; lamellipodium; melanosome; membrane raft; myelin…	Isoform 1 is widely expressed, other isoforms are generally coexpressed with a more restricted distribution. Isoform 2 is expressed in skin, liver, skeletal muscle, cardiac muscle, placenta, umbilical vein endothelial cells, neuroblast	Heterodimer of an alpha and a beta subunit. Beta-1 associates with either alpha-1, alpha-2, alpha-3, alpha-4, alpha-5, alpha-6, alpha-7, alpha-8, alpha-9, alpha-10, alpha-11 or alpha-V. Interacts with seprase FAP (seprase); the interaction occurs at the cell surface of invadopodia membrane in a collagen-dependent manner. Binds LGALS3BP and NMRK2, when associated with alpha-7, but not with alpha-5…
P01112	HRAS	Golgi	21		M		Fig 2	12					M		Cell membrane. Cell membrane; Lipid-anchor; Cytoplasmic side. Golgi apparatus. Golgi apparatus membrane; Lipid-anchor. Note=The active GTP-bound form is localized most strongly to membranes than the inactive GDP-bound form (By similarity). Shuttles between the plasma membrane and the Golgi apparatus.; Isoform 2: Nucleus. Cytoplasm. Cytoplasm, perinuclear region. Note=Colocalizes with GNB2L1 to th…	cytoplasm; cytosol; Golgi apparatus; Golgi membrane; nucleus; perinuclear region of cytoplasm; plasma membrane	Widely expressed.	In its GTP-bound form interacts with PLCE1. Interacts with TBC1D10C. Interacts with RGL3. Interacts with HSPD1. Found in a complex with at least BRAF, HRAS, MAP2K1, MAPK3 and RGS14. Interacts (active GTP-bound form) with RGS14 (via RBD 1 domain) (By similarity). Forms a signaling complex with RASGRP1 and DGKZ. Interacts with RASSF5. Interacts with PDE6D. Interacts with IKZF3. Interacts with GNB2L…
P07305	H1F0	Nucleus	20		N	cytoplasm, organelle, membrane	Fig 2	13				N	N	N	Nucleus. Chromosome. Note=The RNA edited version has been localized to nuclear speckles. During mitosis, it appears in the vicinity of condensed chromosomes.	actin cytoskeleton; Golgi apparatus; nuclear chromatin; nuclear euchromatin; nucleoplasm; nucleosome; nucleus
Q15233	NONO	Nucleus	54		N	membrane	Fig 2	14	N		N	N		N	Nucleus. Nucleus, nucleolus. Nucleus speckle. Note=Detected in punctate subnuclear structures often located adjacent to splicing speckles, called paraspeckles.	nuclear matrix; nuclear speck; nucleus; paraspeckles	Heart, brain, placenta, lung, liver, skeletal muscle, kidney and pancreas. Also found in a number of breast tumor cell lines.	Monomer and component of the SFPQ-NONO complex, which is probably a heterotetramer of two 52 kDa (NONO) and two 100 kDa (SFPQ) subunits. NONO is a component of spliceosome and U5.4/6 snRNP complexes. Forms heterodimers with PSPC1; this involves formation of a coiled coil domain by helices from both proteins. Interacts with PSPC1 and SNRPA/U1A. Part of complex consisting of SFPQ, NONO and MATR3. P…
P09874	PARP1	Nucleus	113		O, C	nucleus, membrane	Fig 2	15	N		N	N			Nucleus. Nucleus, nucleolus. Note=Localizes at sites of DNA damage.	nuclear envelope; nucleolus; nucleoplasm; nucleus; transcription factor complex		Component of a base excision repair (BER) complex, containing at least XRCC1, PARP2, POLB and LRIG3. Homo- and heterodimer with PARP2. Interacts with PARP3, APTX and SRY. The SWAP complex consists of NPM1, NCL, PARP1 and SWAP70. Interacts with TIAM2 (By similarity). Interacts (when poly-ADP-ribosylated) with CHD1L. Interacts with the DNA polymerase alpha catalytic subunit POLA1; this interaction …
P01100	FOS	Nucleus	40		N	cytplasm, organelle, membrane	Fig 2	16							Nucleus. Endoplasmic reticulum. Cytoplasm, cytosol. Note=In quiescent cells, present in very small amounts in the cytosol. Following induction of cell growth, first localizes to the endoplasmic reticulum and only later to the nucleus. Localization at the endoplasmic reticulum requires dephosphorylation at Tyr-10 and Tyr-30.	cytosol; endoplasmic reticulum; membrane; neuron projection; nucleoplasm; nucleus; transcription factor complex		Heterodimer; with JUN (By similarity). Interacts with MAFB (By similarity). Component of the SMAD3/SMAD4/JUN/FOS complex required for syngernistic TGF-beta-mediated transcription at the AP1 promoter site. Interacts with SMAD3; the interaction is weak even on TGF-beta activation. Interacts with MAFB. Interacts with DSIPI; this interaction inhibits the binding of active AP1 to its target DNA. Inter…
P07476	IVL	Cytosol	68		C		Fig 3a	1			C			C	Cytoplasm. Note=Constituent of the scaffolding of the cornified envelope.	cornified envelope; cytoplasm; extracellular vesicular exosome	Keratinocytes of epidermis and other stratified squamous epithelia.	Directly or indirectly cross-linked to cornifelin (CNFN).
Q05397	PTK2	PM	119		C		Fig 3a	2					C	C	Cell junction, focal adhesion. Cell membrane; Peripheral membrane protein; Cytoplasmic side. Cytoplasm, cell cortex. Cytoplasm, cytoskeleton. Cytoplasm, cytoskeleton, microtubule organizing center, centrosome (By similarity). Nucleus. Note=Constituent of focal adhesions. Detected at microtubules.	apical plasma membrane; cell cortex; cytoskeleton; cytosol; focal adhesion; lamellipodium; microtubule organizing center; nucleus	Detected in B and T-lymphocytes. Isoform 1 and isoform 6 are detected in lung fibroblasts (at protein level). Ubiquitous.	Interacts (via first Pro-rich region) with CAS family members (via SH3 domain), including BCAR1, BCAR3, CASS4 and NEDD9. Interacts with GIT1. Interacts with SORBS1. Interacts with ARHGEF28. Interacts with SHB. Interacts with PXN and TLN1. Interacts with STAT1. Interacts with DCC. Interacts with WASL. Interacts with ARHGEF7. Interacts with GRB2 and GRB7 (By similarity). Component of a complex that…
Q14389	PTK2B	PM	115		C		Fig 3a	2	C						Cytoplasm. Cytoplasm, perinuclear region. Cell membrane; Peripheral membrane protein; Cytoplasmic side. Cell junction, focal adhesion. Cell projection, lamellipodium. Cytoplasm, cell cortex. Nucleus. Note=Interaction with NPHP1 induces the membrane-association of the kinase. Colocalizes with integrins at the cell periphery.	apical dendrite; axon; cell body; cell cortex; cytoplasm; cytosol; dendrite; focal adhesion; growth cone; lamellipodium; membrane raft; neuronal cell body; N-methyl-D-aspartate selective glutamate receptor complex; nucleus; perinuclear region of cytoplasm; postsynaptic density	Most abundant in the brain, with highest levels in amygdala and hippocampus. Low levels in kidney (at protein level). Also expressed in spleen and lymphocytes.	Homodimer, or homooligomer. Interacts with SIRPA and SH2D3C. Interacts with ARHGAP10. Interacts with DLG4 (By similarity). Interacts with NPHP1, ASAP1, ASAP2, ARHGAP26, SKAP2 and TGFB1I1. The Tyr-402 phosphorylated form interacts with SRC (via SH2 domain) and SRC family members. Forms a signaling complex with EPHA1, LCK and phosphatidylinositol 3-kinase; upon activation by EFNA1. Interacts with G…
P43403	ZAP70	PM	69		C		Fig 3a	4			C				Cytoplasm. Cell membrane; Peripheral membrane protein. Note=In quiescent T-lymphocytes, it is cytoplasmic. Upon TCR activation, it is recruited at the plasma membrane by interacting with CD247/CD3Z. Colocalizes together with RHOH in the immunological synapse. RHOH is required for its proper localization to the cell membrane and cytoskeleton fractions in the thymocytes (By similarity).	cytoplasm; cytosol; immunological synapse; plasma membrane; T cell receptor complex	Expressed in T- and natural killer cells. Also present in early thymocytes and pro/pre B-cells.	Interacts with NFAM1. Interacts with adapter proteins SLA and SLA2; these interactions negatively regulates T-cell receptor signaling. Interacts with CBLB (By similarity). Interacts with DEF6. Interacts (via SH2 domains) with RHOH; this interaction regulates ZAP70 subcellular localization (By similarity). Interacts with FCRL3. Interacts with VAV1. Interacts with CD247/CD3Z; this interaction docks…
P35333	CTNNB1		85		M		Fig 3b	1				N		C	Cytoplasm. Nucleus. Cytoplasm, cytoskeleton. Cell junction, adherens junction. Cell junction. Cell membrane. Cytoplasm, cytoskeleton, microtubule organizing center, centrosome. Cytoplasm, cytoskeleton, spindle pole. Note=Colocalized with RAPGEF2 and TJP1 at cell-cell contacts (By similarity). Cytoplasmic when it is unstabilized (high level of phosphorylation) or bound to CDH1. Translocates to the…	adherens junction; apical part of cell; basolateral plasma membrane; beta-catenin destruction complex; beta-catenin-TCF7L2 complex; catenin complex; cell-cell adherens junction; cell-cell junction; cell cortex; cell junction; cell periphery; centrosome; cytoplasm; cytoplasmic side of plasma membrane; cytosol; dendritic shaft; desmosome; extracellular vesicular exosome; fascia adherens; lamellipod…	Expressed in several hair follicle cell types: basal and peripheral matrix cells, and cells of the outer and inner root sheaths. Expressed in colon. Present in cortical neurons (at protein level).	Two separate complex-associated pools are found in the cytoplasm. The majority is present as component of an E-cadherin/ catenin adhesion complex composed of at least E-cadherin/CDH1 and beta-catenin/CTNNB1, and possibly alpha-catenin/CTNNA1; the complex is located to adherens junctions. The stable association of CTNNA1 is controversial as CTNNA1 was shown not to bind to F-actin when assembled in…
P04636	ERBB2	PM	137		M		Fig 3b	2						M	Isoform 1: Cell membrane; Single-pass type I membrane protein. Cytoplasm, perinuclear region. Nucleus. Note=Translocation to the nucleus requires endocytosis, probably endosomal sorting and is mediated by importin beta-1/KPNB1.; Isoform 2: Cytoplasm. Nucleus.; Isoform 3: Cytoplasm. Nucleus.	apical plasma membrane; basolateral plasma membrane; cytoplasm; cytoplasmic vesicle; endosome membrane; integral component of membrane; nucleus; perinuclear region of cytoplasm; plasma membrane; receptor complex	Expressed in a variety of tumor tissues including primary breast tumors and tumors from small bowel, esophagus, kidney and mouth.	Homodimer. Heterodimer with EGFR, ERBB3 and ERBB4. Part of a complex with EGFR and either PIK3C2A or PIK3C2B. May interact with PIK3C2B when phosphorylated on Tyr-1196. Interacts with PRKCABP and PLXNB1. Interacts (when phosphorylated on Tyr-1248) with MEMO1. Interacts with MUC1; the interaction is enhanced by heregulin (HRG). Interacts (when phosphorylated on Tyr-1139) with GRB7 (via SH2 domain)…
Q07108	CD69	PM	33		M		Fig 3b	3							Membrane; Single-pass type II membrane protein.	external side of plasma membrane; integral component of plasma membrane	Expressed on the surface of activated T-cells, B-cells, natural killer cells, neutrophils, eosinophils, epidermal Langerhans cells and platelets.	Homodimer; disulfide-linked. {ECO:0000269|PubMed:11036086, ECO:0000269|PubMed:11101293, ECO:0000269|PubMed:18959746}.
P08571	CD14	PM	40		M	nucleus	Fig 3b	4	M			N			Cell membrane; Lipid-anchor, GPI-anchor.	anchored component of membrane; cell surface; endosome membrane; extracellular region; extracellular space; extracellular vesicular exosome; membrane raft; plasma membrane	Expressed strongly on the surface of monocytes and weakly on the surface of granulocytes; also expressed by most tissue macrophages.	Belongs to the lipopolysaccharide (LPS) receptor, a multi-protein complex containing at least CD14, MD-2 and TLR4.
P04637	TP53	Nucleus	43		C	membrane	Fig 4	1							Cytoplasm. Nucleus. Nucleus, PML body. Endoplasmic reticulum. Mitochondrion matrix. Note=Interaction with BANP promotes nuclear localization. Recruited into PML bodies together with CHEK2. Translocates to mitochondria upon oxidative stress.; Isoform 1: Nucleus. Cytoplasm. Note=Predominantly nuclear but localizes to the cytoplasm when expressed with isoform 4.; Isoform 2: Nucleus. Cytoplasm. Note=…	chromatin; cytoplasm; cytosol; endoplasmic reticulum; mitochondrial matrix; mitochondrion; nuclear chromatin; nuclear matrix; nucleolus; nucleoplasm; nucleus; PML body; protein complex; replication fork	Ubiquitous. Isoforms are expressed in a wide range of normal tissues but in a tissue-dependent manner. Isoform 2 is expressed in most normal tissues but is not detected in brain, lung, prostate, muscle, fetal brain, spinal cord and fet	Interacts with AXIN1. Probably part of a complex consisting of TP53, HIPK2 and AXIN1 (By similarity). Binds DNA as a homotetramer. Interacts with histone acetyltransferases EP300 and methyltransferases HRMT1L2 and CARM1, and recruits them to promoters. In vitro, the interaction of TP53 with cancer-associated/HPV (E6) viral proteins leads to ubiquitination and degradation of TP53 giving a possible…
P06493	CDK1	Nucleus	34		C		Fig 4	4			N		C		Nucleus. Cytoplasm. Mitochondrion. Cytoplasm, cytoskeleton, microtubule organizing center, centrosome. Cytoplasm, cytoskeleton, spindle. Note=Cytoplasmic during the interphase. Colocalizes with SIRT2 on centrosome during prophase and on splindle fibers during metaphase of the mitotic cell cycle. Reversibly translocated from cytoplasm to nucleus when phosphorylated before G2-M transition when asso…	centrosome; cytoplasm; cytosol; extracellular vesicular exosome; midbody; mitochondrion; mitotic spindle; nucleoplasm; nucleus; spindle microtubule	Isoform 2 is found in breast cancer tissues.	Forms a stable but non-covalent complex with a regulatory subunit and with a cyclin. Interacts with cyclins-B (CCNB1, CCNB2 and CCNB3) to form a serine/threonine kinase holoenzyme complex also known as maturation promoting factor (MPF). The cyclin subunit imparts substrate specificity to the complex. Can also form CDK1-cylin-D and CDK1-cyclin-E complexes that phosphorylate RB1 in vitro. Binds to …
P38936	CDKN1A	Nucleus	18		C		Fig 4								Cytoplasm. Nucleus.	cyclin-dependent protein kinase holoenzyme complex; cytosol; intracellular membrane-bounded organelle; nucleoplasm; nucleus; PCNA-p21 complex	Expressed in all adult tissues, with 5-fold lower levels observed in the brain.	Interacts with HDAC1; the interaction is prevented by competitive binding of C10orf90/FATS to HDAC1 facilitating acetylation and protein stabilization of CDKN1A/p21 (By similarity). Interacts with MKRN1. Interacts with PSMA3. Interacts with PCNA. Component of the ternary complex, cyclin D-CDK4-CDKN1A. Interacts (via its N-terminal domain) with CDK4; the interaction promotes the assembly of the cy…
P46527	CDKN1B	Nucleus	22		C		Fig 4	6							Nucleus. Cytoplasm. Endosome (By similarity). Note=Nuclear and cytoplasmic in quiescent cells. AKT- or RSK-mediated phosphorylation on Thr-198, binds 14-3-3, translocates to the cytoplasm and promotes cell cycle progression. Mitogen-activated UHMK1 phosphorylation on Ser-10 also results in translocation to the cytoplasm and cell cycle progression. Phosphorylation on Ser-10 facilitates nuclear exp…	cytoplasm; cytosol; endosome; nucleoplasm; nucleus; protein complex	Expressed in all tissues tested. Highest levels in skeletal muscle, lowest in liver and kidney.	Forms a ternary complex with CCNE1/CDK2/CDKN1B. Interacts directly with CCNE1; the interaction is inhibited by CDK2-dependent phosphorylation on Thr-187. Interacts with COPS5, subunit of the COP9 signalosome complex; the interaction leads to CDKN1B degradation. Interacts with NUP50; the interaction leads to nuclear import and degradation of phosphorylated CDKN1B. Interacts with CCND1 and SNX6 (By…
P10398	ARAF	Cytosol	67		C			7			C		C	C		mitochondrion	Predominantly in urogenital tissues.	Interacts with TH1L/NELFD. {ECO:0000269|PubMed:11952167}.
P04049	RAF1	PM	73		C			10			N				Cytoplasm. Cell membrane. Mitochondrion. Nucleus. Note=Colocalizes with RGS14 and BRAF in both the cytoplasm and membranes. Phosphorylation at Ser-259 impairs its membrane accumulation. Recruited to the cell membrane by the active Ras protein. Phosphorylation at Ser-338 and Ser-339 by PAK1 is required for its mitochondrial localization. Retinoic acid-induced Ser-621 phosphorylated form of RAF1 is…	cytoplasm; cytosol; Golgi apparatus; mitochondrial outer membrane; nucleus; plasma membrane; pseudopodium	In skeletal muscle, isoform 1 is more abundant than isoform 2.	Monomer. Homodimer. Heterodimerizes with BRAF and this heterodimer possesses a highly increased kinase activity compared to the respective homodimers or monomers. Heterodimerization is mitogen-regulated and enhanced by 14-3-3 proteins. MAPK1/ERK2 activation can induce a negative feedback that promotes the dissociation of the heterodimer. Forms a multiprotein complex with Ras (M-Ras/MRAS), SHOC2 a…
P18031	PTPN1	endosome	49		C			3	M	N	N		M	M	Endoplasmic reticulum membrane; Peripheral membrane protein; Cytoplasmic side. Note=Interacts with EPHA3 at the cell membrane.	cytoplasmic vesicle; cytosol; early endosome; endoplasmic reticulum; endoplasmic reticulum membrane; sorting endosome		Interacts with EPHA3 (phosphorylated); dephosphorylates EPHA3 and may regulate its trafficking and function. Interacts with MET. {ECO:0000269|PubMed:18819921, ECO:0000269|PubMed:21135139}.
P33527	ABCC1	PM	171		M				M		N	N		M	Cell membrane; Multi-pass membrane protein.	extracellular vesicular exosome; integral component of plasma membrane; membrane; plasma membrane	Lung, testis and peripheral blood mononuclear cells.
P00519	ABL1	Nucleus	122		C							N	C		Nucleus membrane; Lipid-anchor. Note=The myristoylated c-ABL protein is reported to be nuclear.	actin cytoskeleton; cell leading edge; cytoplasm; cytosol; mitochondrion; nuclear membrane; nucleolus; nucleus; perinuclear region of cytoplasm	Widely expressed.	Interacts with SORBS1 following insulin stimulation. Found in a trimolecular complex containing CDK5 and CABLES1. Interacts with CABLES1 and PSTPIP1. Interacts with ZDHHC16, ITGB1 and HCK (By similarity). Interacts with STX17; probably phosphorylates STX17. Interacts with INPPL1/SHIP2. Interacts with the 14-3-3 proteins, YWHAB, YWHAE, YWHAG, YWHAH, SFN AND YWHAZ; the interaction with 14-3-3 prote…
O95831	AIFM1	Mitochondrion	66		M	organelle			M		N	N	M	M	Cytoplasm.	cytosol; mitochondrial inner membrane; mitochondrial intermembrane space; mitochondrion; nucleus; perinuclear region of cytoplasm	Detected in muscle and skin fibroblasts (at protein level). Isoform 5 is frequently down-regulated in human cancers.	Monomer (oxidized form). Homodimer (reduced form). Also dimerizes with isoform 3 preventing its release from mitochondria. Interacts with XIAP/BIRC4. Interacts (via N-terminus) with EIF3G (via C-terminus). Interacts with PRELID1. {ECO:0000269|PubMed:12198487, ECO:0000269|PubMed:17094969, ECO:0000269|PubMed:17967870, ECO:0000269|PubMed:20111043, ECO:0000269|PubMed:21364629, ECO:0000269|PubMed:2321…
P31749	AKT1	Nucleus	55		C				C		C		C		Cytoplasm. Nucleus. Cell membrane. Note=Nucleus after activation by integrin-linked protein kinase 1 (ILK1). Nuclear translocation is enhanced by interaction with TCL1A. Phosphorylation on Tyr-176 by TNK2 results in its localization to the cell membrane where it is targeted for further phosphorylations on Thr-308 and Ser-473 leading to its activation and the activated form translocates to the nuc…	cytoplasm; cytosol; microtubule cytoskeleton; nucleoplasm; nucleus; plasma membrane; spindle	Expressed in prostate cancer and levels increase from the normal to the malignant state (at protein level). Expressed in all human cell types so far analyzed. The Tyr-176 phosphorylated form shows a significant increase in expression in breast cancers dur	Interacts (via the C-terminus) with CCDC88A (via its C-terminus). Interacts with GRB10; the interaction leads to GRB10 phosphorylation thus promoting YWHAE-binding (By similarity). Interacts with AGAP2 (isoform 2/PIKE-A); the interaction occurs in the presence of guanine nucleotides. Interacts with AKTIP. Interacts (via PH domain) with MTCP1, TCL1A AND TCL1B. Interacts with CDKN1B; the interactio…
P27540	ARNT	Nucleus	86		C										Nucleus.	cytoplasm; nucleoplasm; nucleus; transcription factor complex		Efficient DNA binding requires dimerization with another bHLH protein. Forms a heterodimer with AHR, AHRR, HIF1A and EPAS1/HIF2A as well as with other bHLH proteins. Interacts with TACC3 (By similarity). Interacts with NOCA7. Heterodimer with HIF1A. {ECO:0000250, ECO:0000269|PubMed:10395741, ECO:0000269|PubMed:20699359}.
Q96GD4	AURKB	Nucleus	39		N						N		N	N	Nucleus. Chromosome. Chromosome, centromere. Cytoplasm, cytoskeleton, spindle. Midbody. Note=Localizes on chromosome arms and inner centromeres from prophase through metaphase and then transferring to the spindle midzone and midbody from anaphase through cytokinesis. Colocalized with gamma tubulin in the mid-body. Proper localization of the active, Thr-232-phosphorylated form during metaphase may…	chromocenter; chromosome passenger complex; condensed chromosome, centromeric region; condensed nuclear chromosome, centromeric region; cytosol; intercellular bridge; midbody; nucleus; spindle	High level expression seen in the thymus. It is also expressed in the spleen, lung, testis, colon, placenta and fetal liver. Expressed during S and G2/M phase and expression is up-regulated in cancer cells during M phase.	Component of the chromosomal passenger complex (CPC) composed of at least BIRC5/survivin, CDCA8/borealin, INCENP, AURKB and AURKC. Associates with RACGAP1 during M phase. Interacts with CDCA1, EVI5, JTB, NDC80, PSMA3, SEPT1, SIRT2 and TACC1. Interacts with SPDYC; this interaction may be required for proper localization of active, Thr-232-phosphorylated AURKB form during prometaphase and metaphase…
Q92934	BAD	Mitochondrion	18		O	cytoplasm							M		Mitochondrion outer membrane. Cytoplasm. Note=Upon phosphorylation, locates to the cytoplasm.	cytosol; mitochondrial outer membrane; mitochondrion	Expressed in a wide variety of tissues.	Forms heterodimers with the anti-apoptotic proteins, Bcl-X(L), Bcl-2 and Bcl-W. Also binds protein S100A10 (By similarity). The Ser-75/Ser-99 phosphorylated form binds 14-3-3 proteins (By similarity). Interacts with AKT1 and PIM3. {ECO:0000250, ECO:0000269|PubMed:10926925, ECO:0000269|PubMed:17270021}.
Q99933	BAG1		38		C						C			C	Isoform 1: Nucleus. Cytoplasm. Note=Isoform 1 localizes predominantly to the nucleus.; Isoform 2: Cytoplasm. Nucleus. Note=Isoform 2 localizes to the cytoplasm and shuttles into the nucleus in response to heat shock.; Isoform 4: Cytoplasm. Nucleus. Note=Isoform 4 localizes predominantly to the cytoplasm. The cellular background in which it is expressed can influence whether it resides primarily i…	cytoplasm; nucleus	Isoform 4 is the most abundantly expressed isoform. It is ubiquitously expressed throughout most tissues, except the liver, colon, breast and uterine myometrium. Isoform 1 is expressed in the ovary and testis. Isoform 4 is expressed in several types of tu	Homodimer. Forms a heteromeric complex with HSP70/HSC70. Binds to the ATPase domain of HSP/HSC70 chaperones. Isoform 1, isoform 3 and isoform 4 but not isoform 2 interact with HSPA8/HSC70. Interacts with NR3C1. Interacts with the N-terminal region of STK19. Interacts with PPP1R15A. Interacts with BCL2 in an ATP-dependent manner. Isoform 2 does not interact with BCL2. {ECO:0000269|PubMed:10477749,…
Q16611	BAK1		23		M				M		N	N			Mitochondrion membrane; Single-pass membrane protein (Potential).	cytosol; endoplasmic reticulum; integral component of mitochondrial outer membrane; mitochondrial outer membrane; mitochondrion; pore complex	Expressed in a wide variety of tissues, with highest levels in the heart and skeletal muscle.	Interacts with BCL2A1 (By similarity). Homodimer. Formation of the homodimer is zinc-dependent. Forms heterodimers with BCL2, E1B 19k protein, and BCL2L1 isoform Bcl-X(L). Interacts with myxoma virus protein M11L. Interacts with BOP/C22orf29. {ECO:0000250, ECO:0000269|PubMed:17157251, ECO:0000269|PubMed:17386268, ECO:0000269|PubMed:23055042, ECO:0000269|PubMed:9020082}.
Q07812	BAX	Mitochondrion	21		M				C		N		C		Isoform Alpha: Mitochondrion membrane; Single-pass membrane protein. Cytoplasm. Note=Colocalizes with 14-3-3 proteins in the cytoplasm. Under stress conditions, undergoes a conformation change that causes release from JNK-phosphorylated 14-3-3 proteins and translocation to the mitochondrion membrane.; Isoform Beta: Cytoplasm.; Isoform Gamma: Cytoplasm.; Isoform Delta: Cytoplasm (Potential).	BAX complex; Bcl-2 family protein complex; cytosol; endoplasmic reticulum; endoplasmic reticulum membrane; extracellular vesicular exosome; mitochondrial outer membrane; mitochondrial permeability transition pore complex; mitochondrion; nucleus; pore complex	Expressed in a wide variety of tissues. Isoform Psi is found in glial tumors. Isoform Alpha is expressed in spleen, breast, ovary, testis, colon and brain, and at low levels in skin and lung. Isoform Sigma is expressed in spleen, breast, ovary, testis, lu	Homodimer. Forms higher oligomers under stress conditions. Interacts with BCL2L11. Interaction with BCL2L11 promotes BAX oligomerization and association with mitochondrial membranes, with subsequent release of cytochrome c. Forms heterodimers with BCL2, E1B 19K protein, BCL2L1 isoform Bcl-X(L), BCL2L2, MCL1 and A1. Interacts with SH3GLB1 and HN. Interacts with SFN and YWHAZ; the interaction occur…
Q96PG8	BBC3	Mitochondrion	26		M										Mitochondrion. Note=Localized to the mitochondria in order to induce cytochrome c release. Isoform 3 is not found in mitochondria.	mitochondrion		Isoform 3 does not interact with BCL2.
P56945	BCAR1	Cytosol	93		C									C	Cell junction, focal adhesion. Cytoplasm. Note=Unphosphorylated form localizes in the cytoplasm and can move to the membrane upon tyrosine phosphorylation (By similarity).	cytoplasm; cytosol; focal adhesion; lamellipodium; nucleolus; plasma membrane; ruffle	Widely expressed with an abundant expression in the testis. Low level of expression seen in the liver, thymus, and peripheral blood leukocytes. The protein has been detected in a B-cell line.	Forms complexes in vivo with PTK2/FAK1, adapter protein CRKL and LYN kinase. Can heterodimerize with NEDD9. Interacts with BCAR3, the interaction regulates adhesion-dependent serine phosphorylation. Interacts with NPHP1 and SH2D3C. Interacts with activated CSPG4. Interacts with BMX, INPPL1/SHIP2 and PEAK1. Part of a collagen-stimulated complex involved in cell migration made of CDC42, CRK, TNK2 a…
P10415	BCL2	Nucleus	26		M						N			M	Mitochondrion outer membrane; Single-pass membrane protein. Nucleus membrane; Single-pass membrane protein. Endoplasmic reticulum membrane; Single-pass membrane protein.	cytoplasm; cytosol; endoplasmic reticulum; endoplasmic reticulum membrane; membrane; mitochondrial outer membrane; mitochondrion; myelin sheath; nuclear membrane; nucleus; pore complex	Expressed in a variety of tissues.	Forms homodimers, and heterodimers with BAX, BAD, BAK and Bcl-X(L). Heterodimerization with BAX requires intact BH1 and BH2 motifs, and is necessary for anti-apoptotic activity (By similarity). Interacts with EI24 (By similarity). Also interacts with APAF1, BBC3, BCL2L1, BNIPL, MRPL41 and TP53BP2. Binding to FKBP8 seems to target BCL2 to the mitochondria and probably interferes with the binding o…
Q07817	BCL2L1	Mitochondrion	26		O								M		Isoform Bcl-X(L): Mitochondrion inner membrane (By similarity). Mitochondrion outer membrane (By similarity). Mitochondrion matrix (By similarity). Cytoplasmic vesicle, secretory vesicle, synaptic vesicle membrane (By similarity). Cytoplasm, cytosol (By similarity). Cytoplasm, cytoskeleton, microtubule organizing center, centrosome. Nucleus membrane; Single-pass membrane protein; Cytoplasmic side…	Bcl-2 family protein complex; cell junction; centrosome; cytoplasm; cytosol; integral component of membrane; mitochondrial inner membrane; mitochondrial matrix; mitochondrial outer membrane; mitochondrion; nuclear membrane; nucleolus; nucleus; synaptic vesicle membrane	Bcl-X(S) is expressed at high levels in cells that undergo a high rate of turnover, such as developing lymphocytes. In contrast, Bcl-X(L) is found in tissues containing long-lived postmitotic cells, such as adult brain.	Homodimer. Isoform Bcl-X(L) forms heterodimers with BAX, BAK or BCL2. Heterodimerization with BAX does not seem to be required for anti-apoptotic activity. Interacts with BCL2L11. Interacts with BAD. Interacts (isoform Bcl-X(L)) with SIVA1 (isoform 1); the interaction inhibits the anti-apoptotic activity. Interacts with BECN1 and PGAM5. Isoform Bcl-X(L) interacts with IKZF3. Interacts with HEBP2.…
P11274	BCR	Cytosol	142		C						N					cytosol; extracellular vesicular exosome; plasma membrane; protein complex		Homotetramer. Interacts with PDZK1. May interact with CCPG1 (By similarity). Interacts with FES/FPS, ABL1, PIK3R1 and GRB2. Interacts with HCK. {ECO:0000250, ECO:0000269|PubMed:15302586, ECO:0000269|PubMed:15494376, ECO:0000269|PubMed:1712671, ECO:0000269|PubMed:9407116}.
P35613	BSG	PM	42		M	nucleus			M		N				Cell membrane; Single-pass type I membrane protein. Melanosome. Note=Colocalizes with SLC16A1 and SLC16A8 (By similarity). Identified by mass spectrometry in melanosome fractions from stage I to stage IV.	acrosomal membrane; extracellular vesicular exosome; Golgi membrane; integral component of plasma membrane; melanosome; membrane raft; mitochondrion; plasma membrane; sarcolemma	Present only in vascular endothelium in non-neoplastic regions of the brain, whereas it is present in tumor cells but not in proliferating blood vessels in malignant gliomas.	Forms homooligomers in a cis-dependent manner on the plasma membrane. Forms heterooligomers of isoform 2 and isoform 3. Forms a complex with MMP1 at the tumor cell surface. Interacts with ATP1B2, MAG and L1CAM (By similarity). Interacts with AJAP1. Interacts with SLC16A1, SLC16A7 and SLC1A3; probably a BSG dimer is associated with a monocarboxylate transporter dimer. Interacts with PPIL2; regulat…
Q06187	BTK	PM	76		C										Cytoplasm. Cell membrane; Peripheral membrane protein. Nucleus. Note=In steady state, BTK is predominantly cytosolic. Following B-cell receptor (BCR) engagement by antigen, translocates to the plasma membrane through its PH domain. Plasma membrane localization is a critical step in the activation of BTK. A fraction of BTK also shuttles between the nucleus and the cytoplasm, and nuclear export is …	cytoplasm; cytoplasmic vesicle; cytosol; intracellular membrane-bounded organelle; mast cell granule; membrane raft; nucleus; perinuclear region of cytoplasm; plasma membrane	Predominantly expressed in B-lymphocytes.	Binds GTF2I through the PH domain. Interacts with SH3BP5 via the SH3 domain. Interacts with IBTK via its PH domain. Interacts with ARID3A, CAV1, FASLG, PIN1, TLR8 and TLR9. {ECO:0000269|PubMed:10196129, ECO:0000269|PubMed:10339589, ECO:0000269|PubMed:11577348, ECO:0000269|PubMed:11751885, ECO:0000269|PubMed:16644721, ECO:0000269|PubMed:16738337, ECO:0000269|PubMed:17932028, ECO:0000269|PubMed:198…
O60566	BUB1B	Nucleus	119		C									M	Cytoplasm. Nucleus. Chromosome, centromere, kinetochore. Cytoplasm, cytoskeleton, microtubule organizing center, centrosome. Note=Cytoplasmic in interphase cells. Associates with the kinetochores in early prophase. Kinetochore localization requires BUB1, PLK1 and CASC5.	anaphase-promoting complex; condensed chromosome kinetochore; condensed chromosome outer kinetochore; condensed nuclear chromosome kinetochore; cytoplasm; cytosol; kinetochore; microtubule organizing center; perinuclear region of cytoplasm; spindle midzone	Highly expressed in thymus followed by spleen. Preferentially expressed in tissues with a high mitotic index.	Interacts with CENPE, CENPF, mitosin, PLK1 and BUB3. Part of a complex containing BUB3, CDC20 and BUB1B. Interacts with anaphase-promoting complex/cyclosome (APC/C). Interacts with CASC5. {ECO:0000269|PubMed:10477750, ECO:0000269|PubMed:11702782, ECO:0000269|PubMed:12925705, ECO:0000269|PubMed:16760428, ECO:0000269|PubMed:17376779, ECO:0000269|PubMed:17785528, ECO:0000269|PubMed:17981135, ECO:000…
	C1orf55				C
Q16566	CAMK4	Nucleus	51		C						C		C		Cytoplasm. Nucleus. Note=Localized in hippocampal neuron nuclei. In spermatids, associated with chromatin and nuclear matrix (By similarity).	cytosol; extracellular vesicular exosome; nucleolus; nucleoplasm; nucleus	Expressed in brain, thymus, CD4 T-cells, testis and epithelial ovarian cancer tissue.	Monomer (By similarity). Interacts with protein phosphatase 2A (PPP2CA/PPP2CB); the interaction is mutually exclusive with binding to Ca(2+)/calmodulin. {ECO:0000250, ECO:0000269|PubMed:15143065, ECO:0000269|Ref.26}.
P42575	CASP2	Cytosol	50		C						C			C		cytoplasm; cytosol; membrane; mitochondrion; nucleus	Expressed at higher levels in the embryonic lung, liver and kidney than in the heart and brain. In adults, higher level expression is seen in the placenta, lung, kidney, and pancreas than in the heart, brain, liver and skeletal muscle.	Heterotetramer that consists of two anti-parallel arranged heterodimers, each one formed by a p18 subunit and a p12 subunit. Interacts with LRDD. {ECO:0000269|PubMed:12920126, ECO:0000269|PubMed:15073321, ECO:0000269|PubMed:16652156}.
P42574	CASP3	PM	31		C				C		C		C	C	Cytoplasm.	cytosol; nucleoplasm; nucleus; plasma membrane	Highly expressed in lung, spleen, heart, liver and kidney. Moderate levels in brain and skeletal muscle, and low in testis. Also found in many cell lines, highest expression in cells of the immune system.	Heterotetramer that consists of two anti-parallel arranged heterodimers, each one formed by a 17 kDa (p17) and a 12 kDa (p12) subunit. Interacts with BIRC6/bruce. {ECO:0000269|PubMed:15200957}.
P55210	CASP7		34		C						C		C	C	Cytoplasm.	cytoplasm; cytosol; nucleoplasm; nucleus	Highly expressed in lung, skeletal muscle, liver, kidney, spleen and heart, and moderately in testis. No expression in the brain.	Heterotetramer that consists of two anti-parallel arranged heterodimers, each one formed by a 20 kDa (p20) and a 11 kDa (p11) subunit. Interacts with BIRC6/bruce. {ECO:0000269|PubMed:11701129, ECO:0000269|PubMed:15200957}.
Q14790	CASP8	Cytosol	55		C					C	N		C	C	Cytoplasm.	CD95 death-inducing signaling complex; cell body; cytoplasm; cytoskeleton; cytosol; death-inducing signaling complex; membrane raft; microtubule organizing center; mitochondrial outer membrane; mitochondrion; neuron projection; Noc1p-Noc2p complex; nucleus; ripoptosome	Isoform 1, isoform 5 and isoform 7 are expressed in a wide variety of tissues. Highest expression in peripheral blood leukocytes, spleen, thymus and liver. Barely detectable in brain, testis and skeletal muscle.	Heterotetramer that consists of two anti-parallel arranged heterodimers, each one formed by a 18 kDa (p18) and a 10 kDa (p10) subunit. Interacts with FADD, CFLAR and PEA15. Isoform 9 interacts at the endoplasmic reticulum with a complex containing BCAP31, BAP29, BCL2 and/or BCL2L1. Interacts with TNFAIP8L2 (By similarity). Interacts with CASP8AP2. Interacts with RFFL and RNF34; negatively regulat…
P55211	CASP9	Cytosol	46		C											apoptosome; cytosol; mitochondrion; nucleus	Ubiquitous, with highest expression in the heart, moderate expression in liver, skeletal muscle, and pancreas. Low levels in all other tissues. Within the heart, specifically expressed in myocytes.	Heterotetramer that consists of two anti-parallel arranged heterodimers, each one formed by a 35 kDa (p35) and a 10 kDa (p10) subunit. Caspase-9 and APAF1 bind to each other via their respective NH2-terminal CED-3 homologous domains in the presence of cytochrome C and ATP. Interacts (inactive form) with EFHD2. Interacts with HAX1. Interacts with BIRC2/c-IAP1, XIAP/BIRC4, BIRC5/survivin, BIRC6/bru…
P22681	CBL	PM	99		C				C					M	Cytoplasm. Cell membrane. Note=Colocalizes with FGFR2 in lipid rafts at the cell membrane.	cytoplasm; cytosol; flotillin complex; nucleus; plasma membrane		Interacts (phosphorylated at Tyr-731) with PIK3R1. Associates with NCK via its SH3 domain. The phosphorylated C-terminus interacts with CD2AP via its second SH3 domain. Binds to UBE2L3. Interacts with adapters SLA, SLA2 and with the phosphorylated C-terminus of SH2B2. Interacts with EGFR, SYK and ZAP70 via the highly conserved Cbl-N region. Also interacts with SORBS1 and INPPL1/SHIP2. Interacts w…
P14635	CCNB1	Nucleus	48		C					N	N		C		Cytoplasm. Nucleus. Cytoplasm, cytoskeleton, microtubule organizing center, centrosome.	centrosome; condensed nuclear chromosome outer kinetochore; cytoplasm; cytosol; membrane; nucleoplasm; nucleus; spindle pole		Interacts with the CDC2 protein kinase to form a serine/threonine kinase holoenzyme complex also known as maturation promoting factor (MPF). The cyclin subunit imparts substrate specificity to the complex. Binds HEI10. Interacts with catalytically active RALBP1 and CDC2 during mitosis to form an endocytotic complex during interphase. Interacts with CCNF; interaction is required for nuclear locali…
P24385	CCND1	Nucleus	33		C										Nucleus. Cytoplasm. Membrane. Note=Cyclin D-CDK4 complexes accumulate at the nuclear membrane and are then translocated to the nucleus through interaction with KIP/CIP family members (By similarity).	cyclin-dependent protein kinase holoenzyme complex; cytosol; intracellular; membrane; nucleoplasm; nucleus; tight junction; transcriptional repressor complex		Interacts with FBXO4 (By similarity). Interacts with either CDK4 or CDK6 protein kinase to form a serine/threonine kinase holoenzyme complex. The cyclin subunit imparts substrate specificity to the complex. Component of the ternary complex CCND1/CDK4/CDKN1B required for nuclear translocation and modulation of CDK4-mediated kinase activity. Interacts directly with CDKN1B. Interacts with UHRF2; the…
P30279	CCND2	Nucleus	33		C										Nucleus. Cytoplasm. Membrane. Note=Cyclin D-CDK4 complexes accumulate at the nuclear membrane and are then translocated into the nucleus through interaction with KIP/CIP family members (By similarity).	chromatin; cyclin-dependent protein kinase holoenzyme complex; cytosol; nuclear membrane; nucleolus; nucleus		Interacts with either CDK4 or CDK6 protein kinase to form a serine/threonine kinase holoenzyme complex. The cyclin subunit imparts substrate specificity to the complex. Component of the ternary complex cyclin D/CDK4/CDKN1B required for nuclear translocation and modulation of CDK4-mediated kinase activity. {ECO:0000269|PubMed:18827403}.
P30281	CCND3	Cytosol	32		C										Nucleus. Cytoplasm. Membrane. Note=Cyclin D-CDK4 complexes accumulate at the nuclear membrane and are then translocated to the nucleus through interaction with KIP/CIP family members (By similarity).	cyclin-dependent protein kinase holoenzyme complex; cytoplasm; membrane; nucleus		Interacts with the CDK4 and CDK6 protein kinases to form a serine/threonine kinase holoenzyme complex. The cyclin subunit imparts substrate specificity to the complex. Interacts with ATF5. Interacts with EIF3K. Component of the ternary complex cyclin D/CDK4/CDKN1B required for nuclear translocation and modulation of CDK4-mediated kinase activity. Can form similar complexes with either CDKN1A or C…
P20963	cd247	PM	18		M										Membrane; Single-pass type I membrane protein.	alpha-beta T cell receptor complex; cytoplasm; integral component of membrane; plasma membrane; T cell receptor complex		The TCR/CD3 complex of T-lymphocytes consists of either a TCR alpha/beta or TCR gamma/delta heterodimer coexpressed at the cell surface with the invariant subunits of CD3 labeled gamma, delta, epsilon, zeta, and eta. CD3-zeta forms either homodimers or heterodimers with CD3-eta. Interacts with SLA and SLA2. Interacts with DOCK2 and TRAT1. Interacts with HIV-1; this interaction up-regulates the ex…
P07766	CD3E	PM	23		M										Membrane; Single-pass type I membrane protein.	alpha-beta T cell receptor complex; external side of plasma membrane; immunological synapse; integral component of plasma membrane; plasma membrane; T cell receptor complex		The TCR/CD3 complex of T-lymphocytes consists of either a TCR alpha/beta or TCR gamma/delta heterodimer coexpressed at the cell surface with the invariant subunits of CD3 labeled gamma, delta, epsilon, zeta, and eta. {ECO:0000269|PubMed:15136729, ECO:0000269|PubMed:15534202, ECO:0000269|PubMed:9698567}.
P15529	CD46	PM	43		M						N			M	Cytoplasmic vesicle, secretory vesicle, acrosome inner membrane; Single-pass type I membrane protein. Note=Inner acrosomal membrane of spermatozoa. Internalized upon binding of Measles virus, Herpesvirus 6 or Neisseria gonorrhoeae, which results in an increased susceptibility of infected cells to complement-mediated injury. In cancer cells or cells infected by Neisseria, shedding leads to a solub…	basolateral plasma membrane; cell surface; extracellular vesicular exosome; Golgi apparatus; inner acrosomal membrane; integral component of plasma membrane; plasma membrane	Expressed by all cells except erythrocytes.	Interacts with C3b and C4b. Binds to Measles virus H protein, to Human herpesvirus 6 GH protein and to human adenovirus B/D PIV/fiber protein, and acts as a receptor for these viruses. Binds to Streptococcus pyogenes M protein and to type IV pili from Neisseria, and may act as a receptor for these pathogenic bacteria. {ECO:0000269|PubMed:10972291, ECO:0000269|PubMed:11260136, ECO:0000269|PubMed:1…
Q12834	CDC20	Cytosol	54		C					C	C		C	M	Cytoplasm, cytoskeleton, microtubule organizing center, centrosome. Cytoplasm, cytoskeleton, spindle pole.	centrosome; cytoplasm; cytosol; nucleoplasm; nucleus; perinuclear region of cytoplasm; protein complex; spindle; spindle pole		Found in a complex with CDC20, CDC27, SPATC1 and TUBG1. Interacts with NEUROD2 and SPATC1 (By similarity). Interacts with MAD2L1 and BUB1B. The phosphorylated form interacts with APC/C. Interacts with NINL. May interact with MAD2L2. Interacts with CDK5RAP2 and SIRT2. Interacts with isoform 1 of NEK2. {ECO:0000250, ECO:0000269|PubMed:11459826, ECO:0000269|PubMed:15525512, ECO:0000269|PubMed:174036…
P30307	CDC25C	Nucleus	53		C										Nucleus.	cytosol; nucleoplasm; nucleus; perinuclear region of cytoplasm		Interacts with HIV-1 Vpr, thereby inactivating CDC25C phosphatase activity. Interacts with MAPK14 and 14-3-3 proteins. When phosphorylated on Ser-129 and/or Thr-130, interacts with PLK1. {ECO:0000269|PubMed:11333986, ECO:0000269|PubMed:12595692, ECO:0000269|PubMed:14972559}.
Q16543	CDC37	Cytosol	44		C				C		C		C	C	Cytoplasm.	cytoplasm; cytosol; extracellular vesicular exosome; protein complex; ruffle membrane		Forms a complex with Hsp90/HSP90AB1 and CDK6. Interacts with AR, CDK4, CDK6, EIF2AK1 and RB1. {ECO:0000269|PubMed:11036079, ECO:0000269|PubMed:11085988, ECO:0000269|PubMed:9150368, ECO:0000269|PubMed:9482106}.
P24941	CDK2	Nucleus	33		C						N		C	M	Cytoplasm, cytoskeleton, microtubule organizing center, centrosome. Nucleus, Cajal body. Cytoplasm. Endosome. Note=Localized at the centrosomes in late G2 phase after separation of the centrosomes but before the start of prophase. Nuclear-cytoplasmic trafficking is mediated during the inhibition by 1,25-(OH)(2)D(3).	Cajal body; centrosome; chromosome, telomeric region; condensed chromosome; cyclin-dependent protein kinase holoenzyme complex; cytoplasm; cytosol; endosome; nucleoplasm; nucleus; transcription factor complex; X chromosome; Y chromosome		Found in a complex with CABLES1, CCNA1 and CCNE1. Interacts with CABLES1 (By similarity). Interacts with UHRF2. Part of a complex consisting of UHRF2, CDK2 and CCNE1. Interacts with the Speedy/Ringo proteins SPDYA and SPDYC. Found in a complex with both SPDYA and CDKN1B/KIP1. Binds to RB1 and CDK7. Binding to CDKN1A (p21) leads to CDK2/cyclin E inactivation at the G1-S phase DNA damage checkpoint…
P11802	CDK4	Nucleus	33		C				C	C	C				Cytoplasm. Nucleus. Membrane. Note=Cytoplasmic when non-complexed. Forms a cyclin D-CDK4 complex in the cytoplasm as cells progress through G(1) phase. The complex accumulates on the nuclear membrane and enters the nucleus on transition from G(1) to S phase. Also present in nucleoli and heterochromatin lumps. Colocalizes with RB1 after release into the nucleus.	chromatin; cyclin-dependent protein kinase holoenzyme complex; cytosol; nuclear membrane; nucleolus; nucleoplasm; nucleus; perinuclear region of cytoplasm; tight junction; transcription factor complex		Component of the D-CDK4 complex, composed of CDK4 and some D-type G1 cyclin (CCND1, CCND2 or CCND3). Interacts directly in the complex with CCND1, CCND2 or CCND3. Interacts with SEI1 and ZNF655. Forms a ternary complex, cyclin D-CDK4-CDKN1B, involved in modulating CDK4 enzymatic activity. Interacts directly with CDKN1B (phosphorylated on 'Tyr-88' and 'Tyr-89'); the interaction allows assembly of …
Q00535	CDK5	Nucleus	33		C								C	C	Isoform 1: Cytoplasm. Cell membrane; Peripheral membrane protein. Perikaryon. Cell projection, lamellipodium (By similarity). Cell projection, growth cone (By similarity). Cell junction, synapse, postsynaptic cell membrane, postsynaptic density (By similarity). Note=In axonal growth cone with extension to the peripheral lamellipodia (By similarity). Under neurotoxic stress and neuronal injury con…	axon; cell junction; cyclin-dependent protein kinase 5 holoenzyme complex; cytoplasm; cytosol; dendrite; filopodium; growth cone; lamellipodium; membrane; neuromuscular junction; neuronal cell body; nucleus; perikaryon; postsynaptic density; postsynaptic membrane	Isoform 1 is ubiquitously expressed. Accumulates in cortical neurons (at protein level). Isoform 2 has only been detected in testis, skeletal muscle, colon, bone marrow and ovary.	Heterodimer composed of a catalytic subunit CDK5 and a regulatory subunit CDK5R1 (p25) and macromolecular complex composed of at least CDK5, CDK5R1 (p35) and CDK5RAP1 or CDK5RAP2 or CDK5RAP3. Only the heterodimer shows kinase activity. Under neurotoxic stress and neuronal injury conditions, p35 is cleaved by calpain to generate p25 that hyperactivates CDK5, that becomes functionally disabled and …
Q00534	CDK6	Nucleus	36		C				C		C		C	C	Cytoplasm. Nucleus. Cell projection, ruffle. Note=Localized to the ruffling edge of spreading fibroblasts. Kinase activity only in nucleus.	cyclin-dependent protein kinase holoenzyme complex; cytoplasm; cytosol; nucleus; ruffle	Expressed ubiquitously. Accumulates in squamous cell carcinomas, proliferating hematopoietic progenitor cells, beta-cells of pancreatic islets of Langerhans, and neuroblastomas. Reduced levels in differentiating cells.	Interaction with D-type G1 cyclins. Cyclin binding promotes enzyme activation by phosphorylation at Thr-177 (By similarity). Binds to RUNX1, CDKN2D, FBXO7 and CDKN2C/p18-INK4c. Forms a cytoplasmic complex with Hsp90/HSP90AB1 and CDC37. FBXO7-binding promotes D-type cyclin binding. Interacts with Kaposi's sarcoma herpesvirus (KSHV) V-cyclin and herpesvirus saimiri (V-cyclin/ECLF2); the CDK6/V-cycl…
P50613	CDK7	Nucleus	39		C					C	N	N	C	M	Nucleus. Cytoplasm. Cytoplasm, perinuclear region. Note=Colocalizes with PRKCI in the cytoplasm and nucleus. Translocates from the nucleus to cytoplasm and perinuclear region in response to DNA-bound peptides.	cytoplasm; holo TFIIH complex; mitochondrion; nucleoplasm; nucleus; perinuclear region of cytoplasm	Ubiquitous.	Associates primarily with cyclin-H (CCNH) and MAT1 to form the CAK complex. CAK can further associate with the core-TFIIH to form the TFIIH basal transcription factor; this complex is sensitive to UV light. The CAK complex binds to p53/TP53 in response to DNA damage. Interacts with CDK2, SF1/NR5A1, PUF60 and PRKCI. {ECO:0000269|PubMed:10882074, ECO:0000269|PubMed:15530371, ECO:0000269|PubMed:1569…
P42771	CDKN2A		16		C			9						C	Cytoplasm. Nucleus.	cytoplasm; cytosol; nucleus; senescence-associated heterochromatin focus	Widely expressed but not detected in brain or skeletal muscle. Isoform 3 is pancreas-specific.	Heterodimer with CDK4 or CDK6. Predominant p16 complexes contained CDK6. Interacts (isoforms 1,2 and 4) with CDK4 (both 'T-172'-phosphorylated and non-phosphorylated forms); the interaction inhibits cyclin D-CDK4 kinase activity. Interacts with ISCO2. {ECO:0000269|PubMed:16782892, ECO:0000269|PubMed:17658461}.
P55273	CDKN2D	Nucleus	17		C										Nucleus. Cytoplasm.	cytoplasm; cytosol; nucleus		Interacts with CDK6. {ECO:0000269|PubMed:9482106}.
P23528	CFL1	Nucleus	18		C					C	C		C	C	Nucleus matrix. Cytoplasm, cytoskeleton. Cell projection, ruffle membrane; Peripheral membrane protein; Cytoplasmic side. Cell projection, lamellipodium membrane; Peripheral membrane protein; Cytoplasmic side. Note=Colocalizes with the actin cytoskeleton in membrane ruffles and lamellipodia. Detected at the cleavage furrow and contractile ring during cytokinesis. Almost completely in nucleus in c…	cortical actin cytoskeleton; cytoplasm; extracellular space; extracellular vesicular exosome; lamellipodium membrane; nuclear matrix; nucleus; ruffle membrane	Widely distributed in various tissues.	Can bind G- and F-actin in a 1:1 ratio of cofilin to actin. It is a major component of intranuclear and cytoplasmic actin rods.
Q92905	COPS5	Nucleus	37		C					C	C		C		Cytoplasm. Nucleus. Cytoplasm, perinuclear region. Cytoplasmic vesicle, secretory vesicle, synaptic vesicle. Note=Nuclear localization is diminished in the presence of IFIT3.	cell junction; COP9 signalosome; cytoplasm; eukaryotic translation initiation factor 3 complex; nucleus; perinuclear region of cytoplasm; synaptic vesicle		Component of the CSN complex, composed of COPS1/GPS1, COPS2, COPS3, COPS4, COPS5, COP6, COPS7 (COPS7A or COPS7B) and COPS8. In the complex, it probably interacts directly with COPS1, COPS2, COPS4, COPS6 and COPS7 (COPS7A or COPS7B). The CSN complex interacts with the BRISC complex. Also exists as monomeric form. Interacts with TP53, MIF, JUN, UCHL1, NCOA1, HIF1A, CDKN1B, BCL3, GFER, PGR, LHCGR, S…
P46108	CRK	Cytosol	33		C					C	C		C	C	Cytoplasm (By similarity). Cell membrane (By similarity). Note=Translocated to the plasma membrane upon cell adhesion (By similarity).	cytoplasm; cytosol; extracellular vesicular exosome; nucleus; plasma membrane		Interacts with ABL1, C3G, DOCK3, MAP4K1, MAPK8 and SOS via its first SH3 domain. Interacts (via SH2 domain) with BCAR1, CBL, CBLB, PXN, IRS4 and GAB1 upon stimulus-induced tyrosine phosphorylation. Interacts (via SH2 domain) with several tyrosine-phosphorylated growth factor receptors such as EGFR and INSR. Interacts with FLT1 (tyrosine-phosphorylated). Interacts with DOCK1 and DOCK4. Interacts w…
P46109	CRKL	Cytosol	33		C					C	C		C	C		cytosol; endosome; extracellular vesicular exosome		Interacts with INPP5D/SHIP1. Interacts with DOCK2 and EPOR. Interacts with phosphorylated CBLB and IRS4. {ECO:0000269|PubMed:10022120, ECO:0000269|PubMed:11443118, ECO:0000269|PubMed:12393632, ECO:0000269|PubMed:9614078}.
P41240	CSK	PM	50		C						N		C	C	Cytoplasm (By similarity). Cell membrane (By similarity). Note=Mainly cytoplasmic, also present in lipid rafts (By similarity).	cell-cell junction; cytoplasm; cytosol; extracellular vesicular exosome; membrane raft; plasma membrane	Expressed in lung and macrophages.	Homodimer (via SH3-domain). Interacts with PTPN8 (By similarity). Interacts with phosphorylated SIT1, PAG1, LIME1 and TGFB1I1; these interactions serve to recruit CSK to the membrane where it can phosphorylate and inhibit Src-family kinases. Interacts with SRCIN1. Interacts with RHOH. Interacts (via SH2 domain) with SCIMP. {ECO:0000250, ECO:0000269|PubMed:10790433, ECO:0000269|PubMed:10838081, EC…
P49674	CSNK1E	Nucleus	47		C							N		M	Cytoplasm (By similarity). Nucleus (By similarity).	cytosol; nucleus; ribonucleoprotein complex	Expressed in all tissues examined, including brain, heart, lung, liver, pancreas, kidney, placenta and skeletal muscle. Expressed in monocytes and lymphocytes but not in granulocytes.	Monomer. Component of the circadian core oscillator, which includes the CRY proteins, CLOCK, or NPAS2, ARTNL/BMAL1 or ARTNL2/BMAL2, CSNK1D and/or CSNK1E, TIMELESS and the PER proteins. Interacts with ANKRD6, DBNDD2, LRP5, LRP6 and SOCS3. Interacts with SNAI1 (via zinc fingers). {ECO:0000269|PubMed:10790862, ECO:0000269|PubMed:15070676, ECO:0000269|PubMed:16513652, ECO:0000269|PubMed:16618118, ECO…
Q13363	CTBP1	Nucleus	47		C					N	N		M	M	Cytoplasm. Nucleus.	cytosol; nucleus; transcriptional repressor complex; transcription factor complex	Expressed in germinal center B-cells.	Homo- or heterodimer. Heterodimer with CTBP2. Interacts with PRDM16; the interaction represses white adipose tissue (WAT)-specific genes expression. Interacts with GLIS2, FOXP2, HDAC4, HDAC5, HDAC9 and ZNF217. Interacts with adenovirus E1A protein (via its C-terminus); the interaction disrupts the interaction of CTBP1 with RBBP8. Interacts with Epstein-Barr virus EBNA3 and EBNA6. Interacts with E…
P56545	CTBP2	Cytosol	48		C								M	M	Nucleus (Potential). Cell junction, synapse (By similarity).	cell junction; nucleus; synapse; transcriptional repressor complex	Ubiquitous. Highest levels in heart, skeletal muscle, and pancreas.	Interacts with the C-terminus of adenovirus E1A protein. Can form homodimers or heterodimers of CTBP1 and CTBP2. Interacts with HIPK2 and ZNF217. Interacts with PRDM16; represses white adipose tissue (WAT)-specific genes expression (By similarity). Interacts with PNN, NRIP1 and WIZ. {ECO:0000250, ECO:0000269|PubMed:15060175, ECO:0000269|PubMed:15542832, ECO:0000269|PubMed:16702210, ECO:0000269|Re…
O60716	CTNND1	Cytosol	108		M	nucleus, cytoplasm					N		M	C	Cytoplasm. Nucleus. Cell membrane. Note=Interaction with GLIS2 promotes nuclear translocation (By similarity). Detected at cell-cell contacts. NANOS1 induces its translocation from sites of cell-cell contact to the cytoplasm. Isoforms 4A and 1AB are excluded from the nucleus.; Isoform 1A: Nucleus.; Isoform 2A: Nucleus.; Isoform 3A: Nucleus.	cell-cell junction; cytoplasm; cytosol; dendritic spine; extracellular vesicular exosome; growth cone; lamellipodium; midbody; nucleus; plasma membrane; synapse; zonula adherens	Expressed in vascular endothelium. Melanocytes and melanoma cells primarily express the long isoform 1A, whereas keratinocytes express shorter isoforms, especially 3A. The shortest isoform 4A, is detected in normal keratinocytes and me	Belongs to a multiprotein cell-cell adhesion complex that also contains E-cadherin, alpha-catenin, beta-catenin, and gamma-catenin. Binds to the C-terminal fragment of PSEN1 and mutually competes for E-cadherin. Interacts with ZBTB33. Interacts with GLIS2. Interacts with NANOS1 (via N-terminal region). Interacts with FER. {ECO:0000269|PubMed:10207085, ECO:0000269|PubMed:17047063, ECO:0000269|PubM…
Q14247	CTTN	PM	61		C						C	N	C	C	Cytoplasm, cytoskeleton. Cell projection, lamellipodium. Cell projection, ruffle. Cell projection, dendrite (By similarity). Cell projection, dendritic spine (By similarity). Note=Associated with membrane ruffles and lamellipodia. In the presence of CTTNBP2NL, colocalizes with stress fibers (By similarity). In the presence of CTTNBP2, localizes at the cell cortex (By similarity). In response to n…	cell cortex; cytoplasm; cytoskeleton; dendritic spine; extracellular vesicular exosome; lamellipodium; ruffle		Interacts with SHANK2 and SHANK3 (via its SH3 domain). Also interacts with FGD1. Identified in a complex containing FGFR4, NCAM1, CDH2, PLCG1, FRS2, SRC, SHC1, GAP43 and CTTN. Interacts with ABL2 (By similarity). Interacts with PLXDC2 and SRCIN1. Interacts with SAMSN1 (via SH3 domain). Interacts (via SH3 domain) with ASAP1 (via Pro-rich region). Interacts with DNM2 and FER. Forms a complex made o…
O43293	DAPK3	Nucleus	52		C, N							N			Nucleus. Cytoplasm. Nucleus, PML body. Chromosome, centromere. Cytoplasm, cytoskeleton, microtubule organizing center, centrosome. Note=The phosphorylated form is anchored in the cytoplasm and/or prevented from being shuttled to the nucleus, whereas nuclear translocation or retention is maximal when it is not phosphorylated. Phosphorylation at Thr-299 promotes cytoplasmic localization. Relocates …	chromosome, centromeric region; cytoplasm; microtubule organizing center; nucleus; PML body	Isoform 2 is expressed in the bladder smooth muscle.	Monomer and homotrimer. Can also exist as homodimer or form heterodimers with ATF4. Homodimerization is required for activation segment autophosphorylation Both interactions require an intact leucine zipper domain and oligomerization is required for full enzymatic activity. Also binds to DAXX and PAWR, possibly in a ternary complex which plays a role in caspase activation. According to PubMed:179…
O00273	DFFA	Nucleus	36		C					C	C		C	C	Cytoplasm.	cytoplasm; cytosol; nuclear chromatin; nucleoplasm; nucleus		Heterodimer of DFFA and DFFB.
O76075	DFFB	Nucleus	39		C										Cytoplasm. Nucleus.	cytosol; nuclear chromatin; nucleoplasm; nucleus		Heterodimer of DFFA and DFFB. Interacts with HIST1H1A. {ECO:0000269|PubMed:19882353}.
P52824	DGKQ	Nucleus	101		C										Cytoplasm. Cell membrane. Cytoplasm, cytoskeleton. Nucleus. Nucleus speckle. Note=Translocates to the nucleus in response to thrombin stimulation (By similarity). Translocates to the plasma membrane in response to steroid hormone receptor stimulation. Translocation to the plasma membrane is dependent on G-protein coupled receptor stimulation and subsequent activation of PRKCE and probably PRKCH.	cytoplasm; cytoskeleton; cytosol; nuclear speck; nucleus; plasma membrane		Interacts with RHOA (constitutively activated, GTP-bound); the interaction inhibits DGKQ. Interacts with PRKCE. Interacts with PRKCH. Interacts with PLCB1. Interacts with NR5A1; the interaction requires the LXXLL motif 1 and LXXLL motif 2 in DGKQ. {ECO:0000269|PubMed:10066731, ECO:0000269|PubMed:12799190, ECO:0000269|PubMed:15164764, ECO:0000269|PubMed:15632189, ECO:0000269|PubMed:17664281}.
Q6IAN0	DHRS7B	ER	35		M	nucleus				N	N	N		M	Endoplasmic reticulum membrane; Single-pass type II membrane protein (By similarity).	integral component of membrane; peroxisomal membrane
O60884	DNAJA2	Cytosol	45		C								C	M	Membrane; Lipid-anchor (Potential).	cytosol; extracellular vesicular exosome; membrane
P25685	DNAJB1	Nucleus	38		C					C	C		C	C	Cytoplasm. Nucleus. Nucleus, nucleolus. Note=Translocates rapidly from the cytoplasm to the nucleus, and especially to the nucleoli, upon heat shock.	cytosol; extracellular vesicular exosome; nucleolus; nucleus		Interacts with DNAJC3. Interacts with SRPK1. {ECO:0000269|PubMed:19240134, ECO:0000269|PubMed:9920933}.
Q05193	DNM1	PM	97		C						N		C		Cytoplasm. Cytoplasm, cytoskeleton. Note=Microtubule-associated.	membrane coat; microtubule		Interacts with CAV1 and SH3GLB1. Binds SH3GL1, SH3GL2 and SH3GL3 (By similarity). Interacts with PHOCN. Interacts with PACSIN1, PACSIN2 and PACSIN3 (By similarity). Interacts with SNX9. Interacts with MYO1E (via SH3 domain). Interacts with SNX33 (via SH3 domain). Interacts with UNC119; leading to a decrease of DNM1 GTPase activity (By similarity). {ECO:0000250}.
Q01094	E2F1	Nucleus	46		C										Nucleus.	cytoplasm; nucleoplasm; nucleus; Rb-E2F complex		Component of the DRTF1/E2F transcription factor complex. Forms heterodimers with DP family members. The E2F1 complex binds specifically hypophosphorylated retinoblastoma protein RB1. During the cell cycle, RB1 becomes phosphorylated in mid-to-late G1 phase, detaches from the DRTF1/E2F complex, rendering E2F transcriptionally active. Viral oncoproteins, notably E1A, T-antigen and HPV E7, are capab…
Q14209	E2F2	Nucleus	47		C										Nucleus.	nucleoplasm; transcription factor complex	Highest level of expression is found in placenta, low levels are found in lung. Found as well in many immortalized cell lines derived from tumor samples.	Component of the DRTF1/E2F transcription factor complex. Forms heterodimers with DP family members. The E2F2 complex binds specifically hypophosphorylated retinoblastoma protein RB1. During the cell cycle, RB1 becomes phosphorylated in mid-to-late G1 phase, detaches from the DRTF1/E2F complex, rendering E2F transcriptionally active. Viral oncoproteins, notably E1A, T-antigen and HPV E7, are capab…
Q16254	E2F4	Nucleus	43		C						N	N			Nucleus.	cytoplasm; nucleoplasm; nucleus; transcription factor complex	Found in all tissue examined including heart, brain, placenta, lung, liver, skeletal muscle, kidney and pancreas.	Component of the DRTF1/E2F transcription factor complex. Binds cooperatively with TFDP1/Dp-1 to E2F sites. The E2F4/TFDP1 dimer interacts preferentially with pocket protein RBL1, which inhibits the E2F transactivation domain. Lower affinity interaction has been found with retinoblastoma protein RB1. Interacts with TRRAP, which probably mediates its interaction with histone acetyltransferase compl…
P19525	EIF2AK2	Cytosol	62		C						C		C	C	Cytoplasm. Nucleus. Cytoplasm, perinuclear region. Note=Nuclear localization is elevated in acute leukemia, myelodysplastic syndrome (MDS), melanoma, breast, colon, prostate and lung cancer patient samples or cell lines as well as neurocytes from advanced Creutzfeldt-Jakob disease patients.	cytoplasm; cytosol; nucleus; perinuclear region of cytoplasm	Highly expressed in thymus, spleen and bone marrow compared to non-hematopoietic tissues such as small intestine, liver, or kidney tissues. Colocalizes with GSK3B and TAU in the Alzheimer disease (AD) brain. Elevated levels seen in bre	Homodimer. Interacts with STRBP (By similarity). Interacts with DNAJC3. Inhibited by direct interaction with viral proteins such as HCV E2, HCV NS5A and influenza A NS1. Activated by the interaction with HIV-1 Tat (By similarity). Forms a complex with FANCA, FANCC, FANCG and HSP70. Interacts with ADAR/ADAR1. Interacts with IRS1 (By similarity). The inactive form interacts with NCK1 and GSN. Inter…
P63241	EIF5A	Nucleus	16		C	organelle			C		C		C	C	Cytoplasm. Nucleus. Endoplasmic reticulum membrane; Peripheral membrane protein; Cytoplasmic side. Nucleus, nuclear pore complex. Note=Hypusine modification promotes the nuclear export and cytoplasmic localization and there was a dynamic shift in the localization from predominantly cytoplasmic to primarily nuclear under apoptotic inducing conditions.	annulate lamellae; cytoplasm; cytosol; endoplasmic reticulum membrane; extracellular vesicular exosome; nuclear pore; nucleus	Expressed in umbilical vein endothelial cells and several cancer cell lines (at protein level).	Interacts with DHPS, with SDCBP and DOHH. Interacts with HIV-1 protein Rev. Found in a complex with Ran and XPO4. The hypusine modification increases the interaction with XPO4. {ECO:0000269|PubMed:10229683, ECO:0000269|PubMed:10944119, ECO:0000269|PubMed:15371445, ECO:0000269|PubMed:17213197, ECO:0000269|PubMed:8253832}.
P56537	EIF6	Nucleus	26		C										Cytoplasm. Nucleus, nucleolus. Note=Shuttles between cytoplasm and nucleus/nucleolus.	cytoplasm; extracellular vesicular exosome; lamin filament; nucleus	Expressed at very high levels in colon carcinoma with lower levels in normal colon and ileum and lowest levels in kidney and muscle (at protein level).	Monomer. Associates with the 60S ribosomal subunit. Interacts with GNB2L1. {ECO:0000255|HAMAP-Rule:MF_03132, ECO:0000269|PubMed:14654845}.
Q09472	EP300	Nucleus	264		C					C		N	M		Cytoplasm. Nucleus. Note=In the presence of ALX1 relocalizes from the cytoplasm to the nucleus. Colocalizes with ROCK2 in the nucleus.	chromatin; cytoplasm; histone acetyltransferase complex; nucleoplasm; nucleus; protein-DNA complex; transcription factor complex		Interacts with phosphorylated CREB1. Interacts with HIF1A; the interaction is stimulated in response to hypoxia and inhibited by CITED2. Interacts (via N-terminus) with TFAP2A (via N-terminus); the interaction requires CITED2. Interacts (via CH1 domain) with CITED2 (via C-terminus). Interacts with CITED1 (unphosphorylated form preferentially and via C-terminus). Interacts with ESR1; the interacti…
P15311	EZR	PM	69		C				M		N		C	C	Apical cell membrane; Peripheral membrane protein; Cytoplasmic side. Cell projection. Cell projection, microvillus membrane; Peripheral membrane protein; Cytoplasmic side. Cell projection, ruffle membrane; Peripheral membrane protein; Cytoplasmic side. Cytoplasm, cell cortex. Cytoplasm, cytoskeleton. Note=Localization to the apical membrane of parietal cells depends on the interaction with MPP5. …	actin cytoskeleton; actin filament; apical part of cell; apical plasma membrane; astrocyte projection; basolateral plasma membrane; cell body; cell tip; cortical cytoskeleton; cytosol; extracellular space; extracellular vesicular exosome; extrinsic component of membrane; filopodium; membrane raft; microspike; microvillus; microvillus membrane; nucleolus; plasma membrane; ruffle; ruffle membrane; …	Expressed in cerebral cortex, basal ganglia, hippocampus, hypophysis, and optic nerve. Weakly expressed in brain stem and diencephalon. Stronger expression was detected in gray matter of frontal lobe compared to white matter (at protei	Interacts with MPP5 and SLC9A3R2. Found in a complex with EZR, PODXL and SLC9A3R2 (By similarity). Interacts with MCC, PLEKHG6, PODXL, SCYL3/PACE1, SLC9A3R1 and TMEM8B. Interacts (when phosphorylated) with FES/FPS. Interacts with dimeric S100P, the interaction may be activating through unmasking of F-actin binding sites. {ECO:0000250, ECO:0000269|PubMed:12651155, ECO:0000269|PubMed:12808036, ECO:…
Q13158	FADD	Cytosol	23		C					C	C		C	M		CD95 death-inducing signaling complex; cell body; cytosol; death-inducing signaling complex; membrane raft; neuron projection; ripoptosome	Expressed in a wide variety of tissues, except for peripheral blood mononuclear leukocytes.	Can self-associate. Interacts with CFLAR, PEA15 and MBD4. When phosphorylated, part of a complex containing HIPK3 and FAS. May interact with MAVS/IPS1. Interacts with MOCV v-CFLAR protein and PIDD1. Interacts (via death domain) with FAS (via death domain). Interacts with CASP8. {ECO:0000269|PubMed:10442631, ECO:0000269|PubMed:10825539, ECO:0000269|PubMed:11034606, ECO:0000269|PubMed:12702765, ECO…
O75496	GMNN	Nucleus	23		C										Cytoplasm. Nucleus. Note=Mainly cytoplasmic but can be relocalized to the nucleus.	cytoplasm; cytosol; nucleoplasm; nucleus		Homotetramer. Interacts with CDT1; this inhibits binding of the MCM complex to origins of replication. The complex with CDT1 exists in two forms, a "permissive" heterotrimer and an "inhibitory" heterohexamer. Interacts (via coiled-coil domain) with IDAS (via coiled-coil domain); this targets GMNN to the nucleus. The heterodimer formed by GMNN and MCIDAS has much lower affinity for CDT1 than the G…
P81274	GPSM2	Cytosol	76		C								M		Cytoplasm. Cytoplasm, cell cortex. Note=Localizes in the cytoplasm in the interphase and at cell periphery in the metaphase.	apical part of cell; cell cortex; cytoplasm; nucleus	Ubiquitously expressed.	Interacts with LLGL2. Interacts with INSC/inscuteable and probably with F2RL2. {ECO:0000269|PubMed:15632202, ECO:0000269|PubMed:16458856}.
P62993	GRB2	PM	25		C	organelle, membrane			C				C	C	Nucleus. Cytoplasm. Endosome. Golgi apparatus (By similarity).	COP9 signalosome; cytoplasm; cytosol; endosome; extracellular vesicular exosome; Golgi apparatus; Grb2-EGFR complex; nucleus; plasma membrane; vesicle membrane		Associates with activated Tyr-phosphorylated EGF receptor/EGFR and PDGF receptors via its SH2 domain. Also associates to other cellular Tyr-phosphorylated proteins such as SIT1, IRS1, IRS4, SHC and LNK; probably via the concerted action of both its SH2 and SH3 domains. It also seems to interact with RAS in the signaling pathway leading to DNA synthesis. Binds to and translocates the guanine nucle…
P49841	GSK3B	Nucleus	46		C							N	C	M	Cytoplasm. Nucleus. Cell membrane. Note=The phosphorylated form shows localization to cytoplasm and cell membrane. The MEMO1-RHOA-DIAPH1 signaling pathway controls localization of the phosphorylated form to the cell membrane.	beta-catenin destruction complex; centrosome; cytoplasm; cytosol; dendritic shaft; dendritic spine; growth cone; membrane raft; neuronal cell body; nucleus; perinuclear region of cytoplasm; plasma membrane; ribonucleoprotein complex	Expressed in testis, thymus, prostate and ovary and weakly expressed in lung, brain and kidney. Colocalizes with EIF2AK2/PKR and TAU in the Alzheimer disease (AD) brain.	Monomer. Interacts with ARRB2, DISC1 and ZBED3 (By similarity). Interacts with CABYR, MMP2, MUC1, NIN and PRUNE Interacts with AXIN1; the interaction mediates hyperphosphorylation of CTNNB1 leading to its ubiquitination and destruction. Interacts with and phosphorylates SNAI1. Interacts with DNM1L (via a C-terminal domain). Found in a complex composed of MACF1, APC, AXIN1, CTNNB1 and GSK3B (By si…
P16104	H2AFX	Nucleus	15		N						N		N	N	Nucleus. Chromosome.	condensed nuclear chromosome; male germ cell nucleus; nuclear chromatin; nucleoplasm; nucleosome; nucleus; replication fork; site of double-strand break; XY body		The nucleosome is a histone octamer containing two molecules each of H2A, H2B, H3 and H4 assembled in one H3-H4 heterotetramer and two H2A-H2B heterodimers. The octamer wraps approximately 147 bp of DNA. Interacts with numerous proteins required for DNA damage signaling and repair when phosphorylated on Ser-140. These include MDC1, TP53BP1, BRCA1 and the MRN complex, composed of MRE11A, RAD50, an…
P08631	HCK		59		M	cytoplasm			M						Isoform 1: Lysosome. Membrane; Lipid-anchor. Cell projection, podosome membrane; Lipid-anchor. Cytoplasm, cytosol. Note=Associated with specialized secretory lysosomes called azurophil granules. At least half of this isoform is found in the cytoplasm, some of this fraction is myristoylated.; Isoform 2: Cell membrane; Lipid-anchor. Membrane, caveola; Lipid-anchor. Cell junction, focal adhesion. Cy…	caveola; cell projection; cytoskeleton; cytosol; extrinsic component of cytoplasmic side of plasma membrane; focal adhesion; Golgi apparatus; lysosome; nucleus; transport vesicle	Detected in monocytes and neutrophils (at protein level). Expressed predominantly in cells of the myeloid and B-lymphoid lineages. Highly expressed in granulocytes. Detected in tonsil.	Interacts (via SH2 domain) with FLT3 (tyrosine phosphorylated). Interacts with VAV1, WAS and RAPGEF1 (By similarity). Interacts (via SH3 domain) with HIV-1 Nef and Vif. This interaction stimulates its tyrosine-kinase activity. Interacts (via SH3 domain) with HEV ORF3 protein. Interacts with ARRB1 and ARRB2. Interacts with ADAM15. Interacts with FASLG. Interacts with CBL. Interacts with FCGR1A; th…
P68431	HIST1H3A		15		N						C	N		C	Nucleus. Chromosome.	extracellular region; extracellular vesicular exosome; nuclear chromosome; nucleoplasm; nucleosome; nucleus; protein complex		The nucleosome is a histone octamer containing two molecules each of H2A, H2B, H3 and H4 assembled in one H3-H4 heterotetramer and two H2A-H2B heterodimers. The octamer wraps approximately 147 bp of DNA. {ECO:0000269|PubMed:16246723, ECO:0000269|PubMed:16372014}.
Q16082	HSPB2		20		C										Cytoplasm. Nucleus. Note=Localizes to nuclear foci.	cytoplasm; cytosol; nucleus	Expressed preferentially in skeletal muscle and heart but not in the lens.	Interacts with DMPK; may enhance its kinase activity. {ECO:0000269|PubMed:9490724}.
P78318	IGBP1	Cytosol	39		C						C		C	C	Cytoplasm (Potential).	cytoplasm	Ubiquitously expressed with highest levels in heart, skeletal muscle and pancreas.	Interacts with partially folded PPP2CA, but not with the fully active protein. Interacts with PPP2CB, and with PP4 and PP6. Interacts with MID1 and MID2. Interacts with ubiquitin. {ECO:0000269|PubMed:11806752, ECO:0000269|PubMed:19818709, ECO:0000269|PubMed:20092282, ECO:0000269|PubMed:23591866, ECO:0000269|PubMed:9647778}.
O95163	IKBKAP	Nucleus	150		C						C		C	C	Cytoplasm. Nucleus.	cytoplasm; DNA-directed RNA polymerase II, holoenzyme; Elongator holoenzyme complex; nucleolus; transcription elongation factor complex		Interacts preferentially with MAP3K14/NIK followed by IKK-alpha and IKK-beta. Component of the RNA polymerase II elongator complex (Elongator), which consists of IKBKAP/ELP1, STIP1/ELP2, ELP3, ELP4, ELP5 and ELP6. Elongator associates with the C-terminal domain (CTD) of Pol II largest subunit. Interacts with ELP3. {ECO:0000269|PubMed:11714725, ECO:0000269|PubMed:11818576, ECO:0000269|PubMed:22854…
P40189	IL6ST	PM	103		M									M	Isoform 1: Cell membrane; Single-pass type I membrane protein.; Isoform 2: Secreted.	ciliary neurotrophic factor receptor complex; dendrite; external side of plasma membrane; extracellular region; extracellular space; extracellular vesicular exosome; interleukin-6 receptor complex; neuronal cell body; oncostatin-M receptor complex; plasma membrane	Found in all the tissues and cell lines examined. Expression not restricted to IL6 responsive cells.	Interacts with INPP5D/SHIP1 (By similarity). Forms heterodimers composed of LIPR and IL6ST (type I OSM receptor). Also forms heterodimers composed of OSMR and IL6ST (type II OSM receptor). Homodimer. The homodimer binds two molecules of herpes virus 8/HHV-8 protein vIL-6. Component of a hexamer of two molecules each of IL6, IL6R and IL6ST. Interacts with HCK. {ECO:0000250, ECO:0000269|PubMed:1123…
Q9H0C8	ILKAP	none	42		C						N	N	C	C	Cytoplasm.	cytoplasm	Widely expressed. Highest levels expressed in striated muscle. Much lower levels evident in various smooth muscle tissues.	Interacts with ILK. Specific association with ILK is independent of the catalytic activity of either partner. {ECO:0000269|PubMed:11331582, ECO:0000269|PubMed:14990992}.
Q92835	INPP5D	Cytosol	133		C						N	N			Cytoplasm. Membrane; Peripheral membrane protein. Note=Translocates to the plasma membrane when activated, translocation is probably due to different mechanisms depending on the stimulus and cell type. Partly translocated via its SH2 domain which mediates interaction with tyrosine phosphorylated receptors such as the FC-gamma-RIIB receptor (FCGR2B) or CD16/FCGR3. Tyrosine phosphorylation may also…	cytosol; membrane	Specifically expressed in immune and hematopoietic cells. Expressed in bone marrow and blood cells. Levels vary considerably within this compartment. Present in at least 74% of immature CD34+ cells, whereas within the more mature population of CD33+ cell	Interacts with tyrosine phosphorylated forms of SHC1, DOK1, DOK3, PTPN11/SHP-2, SLAMF1/CD150. Interacts with PTPN11 in response to IL-3. Interacts with receptors EPOR, MS4A2/FCER1B and FCER1G, FCGR2A, FCGR2B and FCGR3. Interacts with GRB2 and PLCG1. Interacts with tyrosine kinases SRC and TEC. Interacts with FCGR2A, leading to regulate gene expression during the phagocytic process. Interacts with…
Q14653	IRF3	Nucleus	47		C, N						C				Cytoplasm. Nucleus. Note=Shuttles between cytoplasmic and nuclear compartments, with export being the prevailing effect. When activated, IRF3 interaction with CREBBP prevents its export to the cytoplasm.	cytoplasm; cytosol; nucleoplasm; nucleus	Expressed constitutively in a variety of tissues.	Monomer. Homodimer; phosphorylation-induced. Heterodimer with IRF7. Interacts with CREBBP. May interact with MAVS. Interacts with IKBKE and TBK1. Interacts with TICAM1 and TICAM2. Interacts with RBCK1. Interacts with TRIM21. Interacts with HERC5. InteractS with DDX3X (phosphorylated at 'Ser-102'); the interaction allows the phosphorylation and activation of IRF3 by IKBKE. Interacts with rotavirus…
Q96J02	ITCH	Cytosol	102		C	organelle								M	Cell membrane. Cytoplasm (By similarity). Nucleus. Note=Associates with endocytic vesicles. May be recruited to exosomes by NDFIP1.	cell cortex; cytoplasm; cytoplasmic vesicle; cytosol; nucleus; plasma membrane	Widely expressed.	Monomer (By similarity). Interacts (via its WW domains) with OCNL, NOTCH1 AND JUN. Interacts (via WW domain 2) with N4BP1; leading to inhibiting its E3 ubiquitin-protein ligase activity. Interacts with JUNB; the interaction promotes ITCH-mediated ubiquitination and degradation of JUNB. Interacts with NDFIP1 and NDFIP2; this interaction activates the E3 ubiquitin-protein ligase and may induce its …
P08514	ITGA2B	PM	113		M										Membrane; Single-pass type I membrane protein.	blood microparticle; external side of plasma membrane; focal adhesion; integral component of plasma membrane; integrin complex; plasma membrane; platelet alpha granule membrane	Isoform 1 and isoform 2 were identified in platelets and megakaryocytes, but not in reticulocytes or in Jurkat and U-937 white blood cell line. Isoform 3 is expressed by leukemia, prostate adenocarcinoma and melanoma cells but not by p	Heterodimer of an alpha and a beta subunit. The alpha subunit is composed of a heavy and a light chain linked by a disulfide bond. Alpha-IIb associates with beta-3. Directly interacts with RNF181. Interacts (via C-terminus cytoplasmic tail region) with CIB1; the interaction is direct and calcium-dependent. Interacts (via C-terminus cytoplasmic tail region) with CIB2, CIB3 and CIB4; the interactio…
P13612	ITGA4	PM	114		M				M						Membrane; Single-pass type I membrane protein.	cell surface; external side of plasma membrane; extracellular vesicular exosome; integrin complex; plasma membrane		Heterodimer of an alpha and a beta subunit. The alpha subunit can sometimes be cleaved into two non-covalently associated fragments. Alpha-4 associates with either beta-1 or beta-7. Alpha-4 interacts with PXN, LPXN, and TGFB1I1/HIC5. Interacts with CSPG4 through CSPG4 chondroitin sulfate glycosaminoglycan. Interacts with AMICA1; integrin alpha-4/beta-1 may regulate leukocyte to endothelial cells …
P23229	ITGA6	PM	124		M								M	M
P05107	ITGB2	PM	84		M				M		N				Membrane; Single-pass type I membrane protein.	cell surface; extracellular vesicular exosome; integrin complex; plasma membrane; receptor complex		Heterodimer of an alpha and a beta subunit. Beta-2 associates with either alpha-L, alpha-M, alpha-X or alpha-D. Interacts with FGR (By similarity). Interacts with COPS5 and RANBP9. {ECO:0000250, ECO:0000269|PubMed:10766246, ECO:0000269|PubMed:14722085, ECO:0000269|PubMed:20033057}.
Q08881	ITK	Cytosol	71		C										Cytoplasm. Note=Localizes in the vicinity of cell surface receptors in the plasma membrane after receptor stimulation.	cytosol	T-cell lines and natural killer cell lines.	Homooligomerizes; this association negatively regulates kinase activity (By similarity). Interacts with PPIA/CYPA; this interaction regulates TCR signal strength via a proline-directed conformational switch in ITK. Interacts with THEMIS (By similarity). Interacts with FASLG. Interacts with VAV1; this interaction is important for VAV1 localization and TCR-induced actin polarization. {ECO:0000250, …
P23458	JAK1	Cytosol	133		C				M		N			M	Endomembrane system; Peripheral membrane protein. Note=Wholly intracellular, possibly membrane associated.	cytoplasm; cytoskeleton; cytosol; endomembrane system; membrane; nucleus	Expressed at higher levels in primary colon tumors than in normal colon tissue. The expression level in metastatic colon tumors is comparable to the expression level in normal colon tissue.	Interacts with FER (By similarity). Interacts with IL31RA, IFNAR2, JAKMIP1 and SHB. {ECO:0000250, ECO:0000269|PubMed:12200137, ECO:0000269|PubMed:15194700, ECO:0000269|PubMed:15277531, ECO:0000269|PubMed:7759950}.
O60674	JAK2	PM	130		C, N										Endomembrane system; Peripheral membrane protein (By similarity). Cytoplasm. Nucleus.	caveola; cytoplasm; cytoskeleton; cytosol; endosome lumen; membrane raft; nuclear matrix; nucleus	Ubiquitously expressed throughout most tissues.	Interacts with EPOR, LYN, SIRPA, SH2B1 and TEC (By similarity). Interacts with IL23R, SKB1 and STAM2. {ECO:0000250, ECO:0000269|PubMed:10531356, ECO:0000269|PubMed:10899310, ECO:0000269|PubMed:12023369, ECO:0000269|PubMed:16174768}.
P05412	JUN	Nucleus	35		N	cytoplasm						N	N		Nucleus.	cytosol; nuclear chromosome; nuclear euchromatin; nucleoplasm; transcriptional repressor complex; transcription factor complex		Heterodimer with either FOS or BATF3 or ATF7. The ATF7/JUN heterodimer is essential for ATF7 transactivation activity. Interacts with DSIPI; the interaction inhibits the binding of active AP1 to its target DNA (By similarity). Interacts with HIVEP3 and MYBBP1A (By similarity). Interacts with SP1, SPIB and TCF20. Interacts with COPS5; the interaction leads indirectly to its phosphorylation. Compon…
P14923	JUP	PM	81		C					N			M	C	Cell junction, adherens junction. Cell junction, desmosome. Cytoplasm, cytoskeleton. Membrane; Peripheral membrane protein. Note=Cytoplasmic in a soluble and membrane-associated form.	actin cytoskeleton; apicolateral plasma membrane; basolateral plasma membrane; catenin complex; cell-cell adherens junction; cell-cell junction; cytoplasm; cytoplasmic side of plasma membrane; cytoskeleton; cytosol; desmosome; extracellular vesicular exosome; fascia adherens; gamma-catenin-TCF7L2 complex; intercalated disc; intermediate filament; lateral plasma membrane; nucleus; plasma membrane;…		Homodimer. Component of an E-cadherin/catenin adhesion complex composed of at least E-cadherin/CDH1 and gamma-catenin/JUP, and possibly alpha-catenin/CTNNA1; the complex is located to adherens junctions. The stable association of CTNNA1 is controversial as CTNNA1 was shown not to bind to F-actin when assembled in the complex. Interacts with MUC1. Interacts with CAV1 (By similarity). Interacts wit…
P52292	KPNA2	Nucleus	57		C	nucleus					N		C	C	Cytoplasm. Nucleus.	cytoplasm; cytosol; nucleoplasm; nucleus	Expressed ubiquitously.	Heterodimer; with KPNB1. Interacts with ANP32E (By similarity). Component of a complex containing CSE1L, RAN and KPNA2. Interacts directly with CSE1L. Interacts with HIV-1 Vpr and PLAG1. Interacts with APEX1 (via N-terminus). Interacts with FRG1 (via N-terminus). Interacts with ARL4A, CTNNBL1 and NBN. Interacts with SNAI1 (via zinc fingers) and SNAI2 (via zinc fingers). {ECO:0000250, ECO:0000269|…
P11279	LAMP1	lysosome	44		O, M				M				M	M	Cell membrane; Single-pass type I membrane protein. Endosome membrane; Single-pass type I membrane protein. Lysosome membrane; Single-pass type I membrane protein. Late endosome. Note=This protein shuttles between lysosomes, endosomes, and the plasma membrane. Colocalizes with OSBPL1A at the late endosome.	alveolar lamellar body; cytolytic granule; cytoplasm; dendrite; endosome membrane; external side of plasma membrane; extracellular vesicular exosome; integral component of plasma membrane; late endosome; lysosomal membrane; lysosome; melanosome; membrane; multivesicular body; neuronal cell body; sarcolemma		Interacts with Lassa virus protein GPC; this interaction allows virus entry. {ECO:0000269|PubMed:24970085}.
O43561	LAT	PM	27		M, C										Cell membrane; Single-pass type III membrane protein. Note=Present in lipid rafts.	COP9 signalosome; immunological synapse; integral component of membrane; mast cell granule; membrane raft; plasma membrane	Expressed in thymus, T-cells, NK cells, mast cells and, at lower levels, in spleen. Present in T-cells but not B-cells (at protein level).	When phosphorylated, interacts directly with the PIK3R1 subunit of phosphoinositide 3-kinase and the SH2 domains of GRB2, GRAP, GRAP2, PLCG1 and PLCG2. Interacts indirectly with CBL, SOS, VAV, and LCP2. Interacts with SHB, SKAP2 and CLNK (By similarity). Interacts with FCGR1A. Interacts with GRB2, PLCG1 and THEMIS upon TCR activation in thymocytes (By similarity). {ECO:0000250}.
Q13094	LCP2	Cytosol	60		C				C						Cytoplasm (Probable).	cytosol	Highly expressed in spleen, thymus and peripheral blood leukocytes. Highly expressed also in T-cell and monocytic cell lines, expressed at lower level in B-cell lines. Not detected in fibroblast or neuroblastoma cell lines.	Interacts with SLA. Interacts with CBLB (By similarity). Interacts with the adapter proteins GRB2 and FYB. Interacts with SHB. Interacts with PRAM1. {ECO:0000250, ECO:0000269|PubMed:11301322, ECO:0000269|PubMed:12084069}.
O95202	LETM1	Mitochondrion	83		O, M				M		N		M	M	Mitochondrion inner membrane; Single-pass membrane protein.	integral component of membrane; mitochondrial inner membrane; mitochondrion		Can form 2 complexes: a major (300 kDa) and a minor complex (500-600 kDa). Interacts with BCS1L. {ECO:0000269|PubMed:18628306}.
P07948	LYN	PM	58		M, N				M		N	N		C	Cell membrane. Nucleus. Cytoplasm. Cytoplasm, perinuclear region. Golgi apparatus. Note=Accumulates in the nucleus by inhibition of CRM1-mediated nuclear export. Nuclear accumulation is increased by inhibition of its kinase activity. The trafficking from the Golgi apparatus to the plasma membrane occurs in a kinase domain-dependent but kinase activity independent manner and is mediated by exocyti…	cytoplasm; cytosol; extracellular vesicular exosome; Golgi apparatus; integrin alpha2-beta1 complex; mast cell granule; membrane raft; mitochondrial crista; mitochondrial intermembrane space; nucleus; perinuclear region of cytoplasm; plasma membrane; postsynaptic density	Detected in monocytes (at protein level). Detected in placenta, and in fetal brain, lung, liver and kidney. Widely expressed in a variety of organs, tissues, and cell types such as epidermoid, hematopoietic, and neuronal cells. Express	Interacts with TEC. Interacts (via SH2 domain) with FLT3 (tyrosine phosphorylated). Interacts with LIME1 and with CD79A upon activation of the B-cell antigen receptor. Interacts with the B-cell receptor complex. Interacts with phosphorylated THEMIS2. Interacts with EPOR. Interacts with MS4A2/FCER1B. Interaction (via the SH2 and SH3 domains) with MUC1 is stimulated by IL7 and the subsequent phosph…
Q02750	MAP2K1	Cytosol	43		C				C	C	N		C	C	Cytoplasm, cytoskeleton, microtubule organizing center, centrosome. Cytoplasm, cytoskeleton, microtubule organizing center, spindle pole body. Cytoplasm. Nucleus. Note=Localizes at centrosomes during prometaphase, midzone during anaphase and midbody during telophase/cytokinesis.	cell cortex; cytoplasm; cytosol; dendrite cytoplasm; early endosome; extracellular vesicular exosome; focal adhesion; Golgi apparatus; late endosome; mitochondrion; nucleus; perikaryon; perinuclear region of cytoplasm; plasma membrane; spindle pole body	Widely expressed, with extremely low levels in brain.	Found in a complex with at least BRAF, HRAS, MAP2K1, MAPK3/ERK1 and RGS14 (By similarity). Forms a heterodimer with MAP2K2/MEK2 (By similarity). Forms heterodimers with KSR2 which further dimerize to form tetramers (By similarity). Interacts with ARBB2, LAMTOR3, MAPK1/ERK2, MORG1 and RAF1 (By similarity). Interacts with PPARG and with isoform 1 of VRK2. Interacts with Yersinia yopJ. Interacts wit…
P28482	MAPK1	PM	41		C					C	N		C	C	Cytoplasm, cytoskeleton, spindle (By similarity). Nucleus. Cytoplasm, cytoskeleton, microtubule organizing center, centrosome. Cytoplasm. Note=Associated with the spindle during prometaphase and metaphase (By similarity). PEA15-binding and phosphorylated DAPK1 promote its cytoplasmic retention. Phosphorylation at Ser- 246 and Ser-248 as well as autophosphorylation at Thr-190 promote nuclear local…	caveola; cytoplasm; cytoskeleton; cytosol; dendrite cytoplasm; early endosome; extracellular vesicular exosome; focal adhesion; Golgi apparatus; late endosome; microtubule cytoskeleton; microtubule organizing center; mitochondrion; mitotic spindle; nucleoplasm; nucleus; perikaryon; protein complex; pseudopodium		Binds both upstream activators and downstream substrates in multimolecular complexes. Binds to HIV-1 Nef through its SH3 domain. This interaction inhibits its tyrosine-kinase activity. Interacts with ADAM15, ARHGEF2, ARRB2, DAPK1 (via death domain), HSF4, IER3, IPO7, DUSP6, NISCH, SGK1, and isoform 1 of NEK2. Interacts (phosphorylated form) with CAV2 ('Tyr-19'-phosphorylated form); the interactio…
O15264	MAPK13	Cytosol	42		C											cytosol	Expressed in testes, pancreas, small intestine, lung and kidney. Abundant in macrophages, also present in neutrophils, CD4+ T-cells, and endothelial cells.	Interacts with MAPK8IP2. {ECO:0000269|PubMed:11378392}.
Q16539	MAPK14	Nucleus	41		C				C		C		C	C	Cytoplasm. Nucleus.	cytoplasm; cytosol; extracellular vesicular exosome; mitochondrion; nucleoplasm; nucleus; spindle pole	Brain, heart, placenta, pancreas and skeletal muscle. Expressed to a lesser extent in lung, liver and kidney.	Binds to a kinase interaction motif within the protein tyrosine phosphatase, PTPRR (By similarity). This interaction retains MAPK14 in the cytoplasm and prevents nuclear accumulation (By similarity). Interacts with SPAG9 and GADD45A (By similarity). Interacts with CDC25B, CDC25C, DUSP1, DUSP10, DUSP16, NP60, SUPT20H and TAB1. Interacts with casein kinase II subunits CSNK2A1 and CSNK2B. {ECO:00002…
P45983	MAPK8	Nucleus	48		C						C		C	C	Cytoplasm. Nucleus.	cytosol; mitochondrion; nucleoplasm; nucleus		Binds to at least four scaffolding proteins, MAPK8IP1/JIP-1, MAPK8IP2/JIP-2, MAPK8IP3/JIP-3/JSAP1 and SPAG9/MAPK8IP4/JIP-4. These proteins also bind other components of the JNK signaling pathway. Interacts with TP53 and WWOX. Interacts with JAMP. Forms a complex with MAPK8IP1 and ARHGEF28 (By similarity). Interacts (phosphorylated form) with NFE2; the interaction phosphorylates NFE2 in undifferen…
P45984	MAPK9	Nucleus	48		C				C						Cytoplasm. Nucleus.	cytosol; mitochondrion; nucleoplasm		Interacts with MECOM and DCLK2 (By similarity). Binds to at least four scaffolding proteins, MAPK8IP1/JIP-1, MAPK8IP2/JIP-2, MAPK8IP3/JIP-3/JSAP1 and SPAG9/MAPK8IP4/JIP-4. These proteins also bind other components of the JNK signaling pathway. Interacts with NFATC4. Interacts with ATF7; the interaction does not phosphorylate ATF7 but acts as a docking site for ATF7-associated partners such as JUN…
	MHCIIDR,DPb		35		M
P51948	MNAT1	Nucleus	35		C				N			N			Nucleus.	cytoplasm; holo TFIIH complex; nucleoplasm; nucleus	Highest levels in colon and testis. Moderate levels are present thymus, prostate, ovary, and small intestine. The lowest levels are found in spleen and leukocytes.	Associates primarily with CDK7 and cyclin H to form the CAK complex. CAK can further associate with the core-TFIIH to form the TFIIH basal transcription factor. {ECO:0000269|PubMed:9852112}.
P05164	MPO	lysosome	83		N	membrane, organelle						N			Lysosome.	azurophil granule; extracellular space; extracellular vesicular exosome; lysosome; mitochondrion; nucleus; secretory granule		Homodimer; disulfide-linked. Each monomer consists of a light and a heavy chain. {ECO:0000269|PubMed:10766826, ECO:0000269|PubMed:20332087}.
Q9P289	MST4	Golgi	46		C
P04731	MT1A	Cytosol	6		N	cytoplasm										cytoplasm; nucleus; perinuclear region of cytoplasm		Monomer.
P42345	MTOR	Nucleus	288		C						C	N			Endoplasmic reticulum membrane; Peripheral membrane protein; Cytoplasmic side. Golgi apparatus membrane; Peripheral membrane protein; Cytoplasmic side. Mitochondrion outer membrane; Peripheral membrane protein; Cytoplasmic side. Lysosome. Cytoplasm (By similarity). Nucleus, PML body (By similarity). Note=Shuttles between cytoplasm and nucleus. Accumulates in the nucleus in response to hypoxia (By…	cytoplasm; cytosol; endomembrane system; endoplasmic reticulum membrane; Golgi membrane; lysosomal membrane; lysosome; membrane; mitochondrial outer membrane; mTOR-FKBP12-rapamycin complex; phosphatidylinositol 3-kinase complex; PML body; TORC1 complex; TORC2 complex	Expressed in numerous tissues, with highest levels in testis.	Part of the mammalian target of rapamycin complex 1 (mTORC1) which contains MTOR, MLST8, RPTOR, AKT1S1/PRAS40 and DEPTOR. The mTORC1 complex is a 1 Md obligate dimer of two stoichiometric heterotetramers with overall dimensions of 290 A x 210 A x 135 A. It has a rhomboid shape and a central cavity, the dimeric interfaces are formed by interlocking interactions between the two MTOR and the two RPT…
P14598	NCF1	PM	44		C										Cytoplasm, cytosol. Membrane; Peripheral membrane protein; Cytoplasmic side.	cytosol; dendrite; extrinsic component of membrane; Golgi apparatus; NADPH oxidase complex; neuronal cell body; phagolysosome; rough endoplasmic reticulum	Detected in peripheral blood monocytes and neutrophils (at protein level).	Component of an NADPH oxidase complex composed of a heterodimer formed by the membrane proteins CYBA and CYBB and the cytosolic subunits NCF1, NCF2 and NCF4. Interacts (via C-terminus) with NCF2 (via the C-terminal SH3 domain). Interacts with NCF4. Interacts with CYBB. Interacts (via the second SH3 domain) with CYBA. Interacts with NOXA1. Interacts with ADAM15. Interacts with TRAF4. Interacts wit…
P19878	NCF2	Cytosol	59		C				C		C				Cytoplasm.	acrosomal vesicle; cytoplasm; cytosol; NADPH oxidase complex; nucleolus; phagolysosome		Component of an NADPH oxidase complex composed of a heterodimer formed by the membrane proteins CYBA and CYBB and the cytosolic subunits NCF1, NCF2 and NCF4. Interacts with NCF4. Interacts (via the C-terminal SH3 domain) with NCF1 (via C-terminus). Interacts with SYTL1 and RAC1. May interact with NOXO1. Interacts with S100A8 and calprotectin (S100A8/9). {ECO:0000269|PubMed:11090627, ECO:0000269|P…
Q9Y6Q9	NCOA3	Nucleus	155		C	organelle, membrane									Cytoplasm. Nucleus. Note=Mainly cytoplasmic and weakly nuclear. Upon TNF activation and subsequent phosphorylation, it translocates from the cytoplasm to the nucleus.	cytoplasm; nucleus	Widely expressed. High expression in heart, skeletal muscle, pancreas and placenta. Low expression in brain, and very low in lung, liver and kidney.	Interacts with CARM1 (By similarity). Present in a complex containing NCOA2, IKKA, IKKB, IKBKG and the histone acetyltransferase protein CREBBP. Interacts with CASP8AP2, NR3C1 and PCAF. Interacts with ATAD2 and this interaction is enhanced by estradiol. Found in a complex containing NCOA3, AR and MAK. Interacts with DDX5. Interacts with PSMB9. Interacts with NPAS2. {ECO:0000250, ECO:0000269|PubMe…
O95644	NFATC1	Nucleus	101		C							N			Cytoplasm. Nucleus. Note=Cytoplasmic for the phosphorylated form and nuclear after activation that is controlled by calcineurin-mediated dephosphorylation. Rapid nuclear exit of NFATC is thought to be one mechanism by which cells distinguish between sustained and transient calcium signals. The subcellular localization of NFATC plays a key role in the regulation of gene transcription.	cytoplasm; cytosol; nuclear chromatin; nucleoplasm; transcription factor complex	Expressed in thymus, peripheral leukocytes as T-cells and spleen. Isoforms A are preferentially expressed in effector T-cells (thymus and peripheral leukocytes) whereas isoforms B and isoforms C are preferentially expressed in naive T-	Member of the multicomponent NFATC transcription complex that consists of at least two components, a pre-existing cytoplasmic component NFATC2 and an inducible nuclear component NFATC1. Other members such as NFATC4, NFATC3 or members of the activating protein-1 family, MAF, GATA4 and Cbp/p300 can also bind the complex. NFATC proteins bind to DNA as monomers. {ECO:0000269|PubMed:9506523}.
Q13469	NFATC2	Nucleus	100		C										Cytoplasm. Nucleus. Note=Cytoplasmic for the phosphorylated form and nuclear after activation that is controlled by calcineurin-mediated dephosphorylation. Rapid nuclear exit of NFATC is thought to be one mechanism by which cells distinguish between sustained and transient calcium signals. The subcellular localization of NFATC plays a key role in the regulation of gene transcription.	actin cytoskeleton; cytoplasm; cytosol; nucleoplasm; nucleus; plasma membrane; ribonucleoprotein complex; transcription factor complex	Expressed in thymus, spleen, heart, testis, brain, placenta, muscle and pancreas. Isoform 1 is highly expressed in the small intestine, heart, testis, prostate, thymus, placenta and thyroid. Isoform 3 is highly expressed in stomach, ut	Member of the multicomponent NFATC transcription complex that consists of at least two components, a pre-existing cytoplasmic component NFATC2 and an inducible nuclear component NFATC1. Other members such as NFATC4, NFATC3 or members of the activating protein-1 family, MAF, GATA4 and Cbp/p300 can also bind the complex. The phosphorylated form specifically interacts with XPO1; which mediates nucle…
P19838	NFKB1	Nucleus	105		C								C	C	Nucleus. Cytoplasm. Note=Nuclear, but also found in the cytoplasm in an inactive form complexed to an inhibitor (I-kappa-B).	cytoplasm; cytosol; I-kappaB/NF-kappaB complex; mitochondrion; nucleoplasm; nucleus		Component of the NF-kappa-B p65-p50 complex. Component of the NF-kappa-B p65-p50 complex. Homodimer; component of the NF-kappa-B p50-p50 complex. Component of the NF-kappa-B p105-p50 complex. Component of the NF-kappa-B p50-c-Rel complex. Component of a complex consisting of the NF-kappa-B p50-p50 homodimer and BCL3. Also interacts with MAP3K8. NF-kappa-B p50 subunit interacts with NCOA3 coactiva…
Q00653	NFKB2	Nucleus	96		C				C		N		C	C	Nucleus. Cytoplasm. Note=Nuclear, but also found in the cytoplasm in an inactive form complexed to an inhibitor (I-kappa-B).	Bcl3/NF-kappaB2 complex; cytoplasm; cytosol; nucleoplasm; nucleus		Component of the NF-kappa-B RelB-p52 complex. Homodimer; component of the NF-kappa-B p52-p52 complex. Component of the NF-kappa-B p65-p52 complex. Component of the NF-kappa-B p52-c-Rel complex. NFKB2/p52 interacts with NFKBIE. Component of a complex consisting of the NF-kappa-B p50-p50 homodimer and BCL3. Directly interacts with MEN1. {ECO:0000269|PubMed:11526476, ECO:0000269|PubMed:16477006, ECO…
P25963	NFKBIA	Nucleus	35		C										Cytoplasm. Nucleus. Note=Shuttles between the nucleus and the cytoplasm by a nuclear localization signal (NLS) and a CRM1-dependent nuclear export (By similarity).	cytoplasm; cytosol; I-kappaB/NF-kappaB complex; nucleus; plasma membrane		Interacts with RELA; the interaction requires the nuclear import signal. Interacts with NKIRAS1 and NKIRAS2. Part of a 70-90 kDa complex at least consisting of CHUK, IKBKB, NFKBIA, RELA, IKBKAP and MAP3K14. Interacts with HBV protein X. Interacts with isoform 1 and isoform 2 of RWDD3; the interaction enhances sumoylation. Interacts (when phosphorylated at the 2 serine residues in the destruction …
P15531	NME1	Cytosol	17		C					C	C		C	C	Cytoplasm. Nucleus. Note=Cell-cycle dependent nuclear localization which can be induced by interaction with Epstein-barr viral proteins or by degradation of the SET complex by GzmA.	centrosome; cytoplasm; cytosol; extracellular vesicular exosome; mitochondrion; nucleus; perinuclear region of cytoplasm; ruffle membrane	Isoform 1 is expressed in heart, brain, placenta, lung, liver, skeletal muscle, pancreas, spleen and thymus. Expressed in lung carcinoma cell lines but not in normal lung tissues. Isoform 2 is ubiquitously expressed and its expression	Hexamer of two different chains: A and B (A6, A5B, A4B2, A3B3, A2B4, AB5, B6). Interacts with PRUNE. Component of the SET complex, composed of at least ANP32A, APEX1, HMGB2, NME1, SET and TREX1. Within this complex, interacts directly with SET. Also interacts with TREX1, but only following translocation to the nucleus. {ECO:0000269|PubMed:12628186, ECO:0000269|PubMed:16818237, ECO:0000269|PubMed:…
Q99497	PARK7	Mitochondrion	19		C	organelle			C	C	C		C	C	Cell membrane; Lipid-anchor. Cytoplasm. Nucleus. Membrane raft. Mitochondrion. Note=Under normal conditions, located predominantly in the cytoplasm and, to a lesser extent, in the nucleus and mitochondrion. Translocates to the mitochondrion and subsequently to the nucleus in response to oxidative stress and exerts an increased cytoprotective effect against oxidative damage. Detected in tau inclus…	cytoplasm; cytosol; extracellular vesicular exosome; membrane raft; mitochondrion; nucleus; plasma membrane	Highly expressed in pancreas, kidney, skeletal muscle, liver, testis and heart. Detected at slightly lower levels in placenta and brain. Detected in astrocytes, Sertoli cells, spermatogonia, spermatids and spermatozoa.	Homodimer. Binds EFCAB6/DJBP and PIAS2. Part of a ternary complex containing PARK7, EFCAB6/DJBP and AR. Interacts (via N-terminus) with OTUD7B. Interacts with BBS1, HIPK1, CLCF1 and MTERF. {ECO:0000269|PubMed:11477070, ECO:0000269|PubMed:12612053, ECO:0000269|PubMed:12851414, ECO:0000269|PubMed:16390825, ECO:0000269|PubMed:21097510}.
P12004	PCNA	Nucleus	28		C				C		N			C	Nucleus. Note=Forms nuclear foci representing sites of ongoing DNA replication and vary in morphology and number during S phase. Together with APEX2, is redistributed in discrete nuclear foci in presence of oxidative DNA damaging agents.	centrosome; cytoplasm; DNA replication factor C complex; extracellular vesicular exosome; nuclear replication fork; nucleoplasm; nucleus; PCNA complex; PCNA-p21 complex		Homotrimer (By similarity). Forms a complex with activator 1 heteropentamer in the presence of ATP. Interacts with EXO1, POLH, POLK, DNMT1, ERCC5, FEN1, CDC6 and POLDIP2. Interacts with APEX2; this interaction is triggered by reactive oxygen species and increased by misincorporation of uracil in nuclear DNA. Forms a ternary complex with DNTTIP2 and core histone. Interacts with KCTD10 and PPP1R15A…
O15530	PDPK1	PM	63		C										Cytoplasm. Nucleus. Cell membrane; Peripheral membrane protein. Cell junction, focal adhesion. Note=Tyrosine phosphorylation seems to occur only at the cell membrane. Translocates to the cell membrane following insulin stimulation by a mechanism that involves binding to GRB14 and INSR. SRC and HSP90 promote its localization to the cell membrane. Its nuclear localization is dependent on its associ…	cell projection; cytoplasm; cytoplasmic membrane-bounded vesicle; cytosol; focal adhesion; nucleoplasm; plasma membrane	Appears to be expressed ubiquitously. The Tyr-9 phosphorylated form is markedly increased in diseased tissue compared with normal tissue from lung, liver, colon and breast.	Homodimer in its autoinhibited state. Active as monomer. Interacts with NPRL2, PPARG, PAK1, PTK2B, GRB14, PKN1 (via C-terminus), STRAP and IKKB. The Tyr-9 phosphorylated form interacts with SRC, RASA1 and CRK (via their SH2 domains). Interacts with SGK3 in a phosphorylation-dependent manner. The tyrosine-phosphorylated form interacts with PTPN6. The Ser-241 phosphorylated form interacts with YWHA…
P16284	PECAM1		82		M	nucleus									Isoform Long: Cell membrane; Single-pass type I membrane protein. Cell membrane; Lipid-anchor. Cell junction. Note=Localizes to the lateral border recycling compartment (LBRC) and recycles from the LBRC to the junction in resting endothelial cells.; Isoform Delta15: Cell junction. Note=Localizes to the lateral border recycling compartment (LBRC) and recycles from the LBRC to the junction in resti…	cell junction; extracellular space; extracellular vesicular exosome; integral component of membrane; plasma membrane; platelet alpha granule membrane	Expressed on platelets and leukocytes and is primarily concentrated at the borders between endothelial cells. Isoform Long predominates in all tissues examined. Isoform Delta12 is detected only in trachea. Isoform Delta14-15 is only de	Interacts with PTPN11; Tyr-713 is critical for PTPN11 recruitment. Forms a complex with BDKRB2 and GNAQ. Interacts with BDKRB2 and GNAQ. {ECO:0000269|PubMed:18388311, ECO:0000269|PubMed:18672896, ECO:0000269|PubMed:19342684}.
Q9UBF8	PI4KB		91		C										Endomembrane system. Mitochondrion outer membrane; Peripheral membrane protein. Rough endoplasmic reticulum membrane; Peripheral membrane protein. Golgi apparatus. Cytoplasm, perinuclear region. Note=Found in the outer membrane of mitochondria and membranes of the rough endoplasmic reticulum. Recruited to the Golgi complex by the small GTPase ARF to stimulate the synthesis of phosphatidylinositol…	cytoplasm; cytosol; endosome; Golgi membrane; mitochondrial outer membrane; perinuclear region of cytoplasm; plasma membrane; rough endoplasmic reticulum membrane	Widely expressed with highest levels in heart, skeletal muscle, pancreas, testis and ovary. Weakly expressed in liver.	Interacts with ARF1 and ARF3 in the Golgi complex, but not with ARF4, ARF5 or ARF6. Interacts with NCS1/FREQ in a calcium-independent manner (By similarity). Interacts with CALN1/CABP8 and CALN2/CABP7; in a calcium-dependent manner (By similarity). This binding competes with NCS1/FREQ binding (By similarity). {ECO:0000250}.
P27986	PIK3R1		83		C						C		C			1-phosphatidylinositol-4-phosphate 3-kinase, class IA complex; cytosol; phosphatidylinositol 3-kinase complex; plasma membrane	Isoform 2 is expressed in skeletal muscle and brain, and at lower levels in kidney and cardiac muscle. Isoform 2 and isoform 4 are present in skeletal muscle (at protein level).	Heterodimer of a regulatory subunit PIK3R1 and a p110 catalytic subunit (PIK3CA, PIK3CB or PIK3CD). Interacts with FER. Interacts (via SH2 domain) with TEK/TIE2 (tyrosine phosphorylated). Interacts with PTK2/FAK1 (By similarity). Interacts with phosphorylated TOM1L1. Interacts with phosphorylated LIME1 upon TCR and/or BCR activation. Interacts with SOCS7. Interacts with RUFY3. Interacts (via SH2 …
Q16512	PKN1	Nucleus	103		C				C		C		C	C	Cytoplasm. Nucleus. Endosome. Cell membrane; Peripheral membrane protein. Cleavage furrow. Midbody. Note=Associates with chromatin in a ligand-dependent manner. Localization to endosomes is mediated via its interaction with RHOB. Association to the cell membrane is dependent on Ser-374 phosphorylation. Accumulates during telophase at the cleavage furrow and finally concentrates around the midbody…	cleavage furrow; cytoplasm; cytoplasmic membrane-bounded vesicle; endosome; midbody; nucleus; plasma membrane	Found ubiquitously. Expressed in heart, brain, placenta, lung, skeletal muscle, kidney and pancreas. Expressed in numerous tumor cell lines, especially in breast tumor cells.	Interacts with ZFAND6 (By similarity). Interacts with ANDR. Interacts with PRKCB. Interacts (via REM 1 and REM 2 repeats) with RAC1. Interacts (via REM 1 repeat) with RHOA. Interacts with RHOB. In case of infection, interacts (via the second REM repeat) with S.typhimurium E3 ubiquitin-protein ligase SspH1 (via the leucine-rich repeat region). Interacts (via C-terminus) with PDPK1. {ECO:0000250, E…
P19174	PLCG1	Cytosol	148		C								C	C	Cell projection, lamellipodium. Cell projection, ruffle. Note=Rapidly redistributed to ruffles and lamellipodia structures in response to epidermal growth factor (EGF) treatment.	cell projection; COP9 signalosome; cytoplasm; cytosol; lamellipodium; plasma membrane; ruffle		Interacts with AGAP2 via its SH3 domain. Interacts (via SH2 domain) with RET. Interacts with FLT1 (tyrosine-phosphorylated) (By similarity). Interacts (via SH2 domain) with FGFR1, FGFR2, FGFR3 and FGFR4 (phosphorylated). Interacts with LAT (phosphorylated) upon TCR activation. Interacts (via SH3 domain) with the Pro-rich domain of TNK1. Associates with BLNK, VAV1, GRB2 and NCK1 in a B-cell antige…
P53350	PLK1	Nucleus	68		C									N	Nucleus. Chromosome, centromere, kinetochore. Cytoplasm, cytoskeleton, microtubule organizing center, centrosome. Cytoplasm, cytoskeleton, spindle. Midbody. Note=During early stages of mitosis, the phosphorylated form is detected on centrosomes and kinetochores. Localizes to the outer kinetochore. Presence of SGOL1 and interaction with the phosphorylated form of BUB1 is required for the kinetocho…	centrosome; condensed nuclear chromosome outer kinetochore; cytoplasm; cytosol; kinetochore; microtubule cytoskeleton; midbody; nucleolus; nucleoplasm; nucleus; spindle; spindle midzone; spindle pole	Placenta and colon.	Interacts with CEP170 and EVI5. Interacts and phosphorylates ERCC6L. Interacts with FAM29A. Interacts with SLX4/BTBD12 and TTDN1. Interacts with BUB1B. Interacts (via POLO-box domain) with the phosphorylated form of BUB1, CENPU and CDC25C. Interacts with isoform 3 of SGOL1. Interacts with BORA, KIF2A and AURKA. Interacts with TOPORS and CYLD. Interacts with ECT2; the interaction is stimulated upo…
Q96QC0	PPP1R10	Nucleus	99		N	membrane				N	N	N	M	N	Nucleus. Note=Found in discrete nucleoplasmic bodies and within nucleoli. Associates with chromatin during interphase, excluded from condensed chromosomes during early mitosis and is reloaded onto chromosomes at the late telophase (By similarity).	chromatin; nucleus; PTW/PP1 phosphatase complex	Expressed in heart, brain, placenta, lung, liver, skeletal muscle, kidney and pancreas.	Component of the PTW/PP1 phosphatase complex, composed of PPP1R10/PNUTS, TOX4, WDR82, and PPP1CA or PPP1CB or PPP1CC. Interacts with PPP1CC. Interacts with PPP1CA, WDR82 and TOX4 (By similarity). {ECO:0000250}.
O14974	PPP1R12A	Cytosol	115		C						mif	N		C	Cytoplasm. Note=Along actomyosin filaments and stress fibers.	actin cytoskeleton; centrosome; contractile fiber; cytoplasm; kinetochore; nucleoplasm; PTW/PP1 phosphatase complex	Expressed in striated muscles, specifically in type 2a fibers (at protein level).	PP1 comprises a catalytic subunit, PPP1CA, PPP1CB or PPP1CC, and one or several targeting or regulatory subunits. PPP1R12A mediates binding to myosin. Interacts with ARHA and CIT (By similarity). Binds PPP1R12B, ROCK1 and IL16. Interacts directly with PRKG1. Non-covalent dimer of 2 dimers; PRKG1-PRKG1 and PPP1R12A-PPP1R12A. Interacts with SMTNL1 (By similarity). Interacts with PPP1CB; the interac…
P67775	PPP2CA	Cytosol	35		C	nucleus			C	C	N		C	C	Cytoplasm. Nucleus. Chromosome, centromere. Cytoplasm, cytoskeleton, spindle pole. Note=In prometaphase cells, but not in anaphase cells, localizes at centromeres. During mitosis, also found at spindle poles. Centromeric localization requires the presence of SGOL2 (By similarity).	chromosome, centromeric region; cytosol; extracellular vesicular exosome; membrane; microtubule cytoskeleton; mitochondrion; nucleus; plasma membrane; protein phosphatase type 2A complex; spindle pole		PP2A consists of a common heterodimeric core enzyme, composed of PPP2CA a 36 kDa catalytic subunit (subunit C) and PPP2R1A a 65 kDa constant regulatory subunit (PR65 or subunit A), that associates with a variety of regulatory subunits. Proteins that associate with the core dimer include three families of regulatory subunits B (the R2/B/PR55/B55, R3/B''/PR72/PR130/PR59 and R5/B'/B56 families), the…
Q08209	PPP3CA	Cytosol	58		C						N		C	C	Cell membrane (By similarity). Cell membrane, sarcolemma (By similarity). Nucleus (By similarity). Note=Colocalizes with ACTN1 and MYOZ2 at the Z line in heart and skeletal muscle (By similarity).	calcineurin complex; cytoplasm; cytosol; mitochondrion; nucleoplasm; nucleus; sarcolemma; Z disc		Interacts with CIB1; the interaction increases upon cardiomyocytes hypertrophy (By similarity). Interacts with CHP1 and CHP2 (By similarity). Composed of two components (A and B), the A component is the catalytic subunit and the B component confers calcium sensitivity. Interacts with CRTC2, MYOZ1, MYOZ2 and MYOZ3. Interacts with DNM1L; the interaction dephosphorylates DNM1L and regulates its tran…
P17612	PRKACA	Nucleus	40		C					C	N		C	C	Cytoplasm. Cell membrane. Nucleus (By similarity). Mitochondrion (By similarity). Note=Translocates into the nucleus (monomeric catalytic subunit). The inactive holoenzyme is found in the cytoplasm. Distributed throughout the cytoplasm in meiotically incompetent oocytes. Associated to mitochondrion as meiotic competence is acquired. Aggregates around the germinal vesicles (GV) at the immature GV …	AMP-activated protein kinase complex; calcium channel complex; cAMP-dependent protein kinase complex; centrosome; cilium; cytosol; extracellular vesicular exosome; mitochondrion; neuromuscular junction; nucleus; plasma membrane; sperm midpiece	Isoform 1 is ubiquitous. Isoform 2 is sperm-specific and is enriched in pachytene spermatocytes but is not detected in round spermatids.	A number of inactive tetrameric holoenzymes are produced by the combination of homo- or heterodimers of the different regulatory subunits associated with two catalytic subunits. cAMP causes the dissociation of the inactive holoenzyme into a dimer of regulatory subunits bound to four cAMP and two free monomeric catalytic subunits. The cAMP-dependent protein kinase catalytic subunit binds PJA2. Bot…
P13861	PRKAR2A	PM	45		C					C			C	M	Cytoplasm. Cell membrane. Note=Colocalizes with PJA2 in the cytoplasm and the cell membrane.	AMP-activated protein kinase complex; cAMP-dependent protein kinase complex; centrosome; cytoplasm; cytosol; extracellular vesicular exosome; membrane; plasma membrane	Four types of regulatory chains are found: I-alpha, I-beta, II-alpha, and II-beta. Their expression varies among tissues and is in some cases constitutive and in others inducible.	The inactive form of the enzyme is composed of two regulatory chains and two catalytic chains. Activation by cAMP produces two active catalytic monomers and a regulatory dimer that binds four cAMP molecules. Interacts with AKAP4 and CBFA2T3. Interacts with the phosphorylated form of PJA2. Interacts with MYRIP. This interaction may link PKA to components of the exocytosis machinery, thus facilitat…
P31323	PRKAR2B	Cytosol	46		C	organelle									Cytoplasm. Cell membrane. Note=Colocalizes with PJA2 in the cytoplasm and at the cell membrane.	cAMP-dependent protein kinase complex; centrosome; cytoplasm; cytosol; plasma membrane	Four types of regulatory chains are found: I-alpha, I-beta, II-alpha, and II-beta. Their expression varies among tissues and is in some cases constitutive and in others inducible.	The inactive form of the enzyme is composed of two regulatory chains and two catalytic chains. Activation by cAMP produces two active catalytic monomers and a regulatory dimer that binds four cAMP molecules. Interacts with the phosphorylated form of PJA2. {ECO:0000269|PubMed:21423175}.
Q05655	PRKCD	Nucleus	77		C	organelle, membrane			C		N				Cytoplasm. Cytoplasm, perinuclear region. Nucleus. Endoplasmic reticulum. Mitochondrion. Cell membrane; Peripheral membrane protein.	cell-cell junction; cytoplasm; cytosol; endoplasmic reticulum; extracellular vesicular exosome; mitochondrion; nuclear matrix; nucleoplasm; nucleus; perinuclear region of cytoplasm; plasma membrane		Interacts with PDPK1 (via N-terminal region), RAD9A, CDCP1, MUC1 and VASP. {ECO:0000269|PubMed:11781095, ECO:0000269|PubMed:11877440, ECO:0000269|PubMed:12628935, ECO:0000269|PubMed:15851033, ECO:0000269|PubMed:16940418}.
Q02156	PRKCE	Cytosol	83		M										Cytoplasm. Cytoplasm, cytoskeleton. Cell membrane. Cytoplasm, perinuclear region (By similarity). Nucleus (By similarity). Note=Translocated to plasma membrane in epithelial cells stimulated by HGF. Associated with the Golgi at the perinuclear site in pre-passage fibroblasts (By similarity). In passaging cells, translocated to the cell periphery (By similarity). Translocated to the nucleus in PMA…	cell periphery; cytoplasm; cytoskeleton; cytosol; endoplasmic reticulum; Golgi apparatus; mitochondrion; nucleus; perinuclear region of cytoplasm; plasma membrane		Forms a ternary complex with TRIM63 and GN2BL1. Can form a complex with PDLIM5 and N-type calcium channel. Interacts with COPB1 and YWHAB (By similarity). Interacts with DGKQ and STAT3. {ECO:0000250, ECO:0000269|PubMed:15632189, ECO:0000269|PubMed:17875724}.
Q04759	PRKCQ	PM	81		C										Cytoplasm. Cell membrane; Peripheral membrane protein. Note=In resting T-cells, mostly localized in cytoplasm. In response to TCR stimulation, associates with lipid rafts and then localizes in the immunological synapse.	cytosol; immunological synapse; plasma membrane	Expressed in skeletal muscle, T-cells, megakaryoblastic cells and platelets.	Interacts with GLRX3 (via N-terminus). Interacts with ECT2. Part of a lipid raft complex composed at least of BCL10, CARD11, MALT1 and IKBKB. {ECO:0000269|PubMed:10636891, ECO:0000269|PubMed:15254234, ECO:0000269|PubMed:16356855}.
Q15139	PRKD1	PM	101		C										Cytoplasm. Cell membrane. Golgi apparatus, trans-Golgi network (By similarity). Note=Translocation to the cell membrane is required for kinase activation.	cell-cell junction; cell cortex; cytoplasm; cytosol; integral component of plasma membrane; nucleus; plasma membrane; trans-Golgi network		Interacts (via N-terminus) with ADAP1/CENTA1. Interacts with MAPK13 and SRC. Interacts with DAPK1 in an oxidative stress-regulated manner. {ECO:0000269|PubMed:12893243, ECO:0000269|PubMed:17703233, ECO:0000269|PubMed:19135240}.
P60484	PTEN	PM	47		C	nucleus									Cytoplasm. Nucleus. Nucleus, PML body. Note=Monoubiquitinated form is nuclear. Nonubiquitinated form is cytoplasmic. Colocalized with PML and USP7 in PML nuclear bodies. XIAP/BIRC4 promotes its nuclear localization.; Isoform alpha: Secreted. Note=May be secreted via a classical signal peptide and reenter into cells with the help of a poly-Arg motif.	cell projection; cytoplasm; cytoplasmic side of plasma membrane; cytosol; dendritic spine; mitochondrion; myelin sheath adaxonal region; neuron projection; nucleus; plasma membrane; PML body; postsynaptic membrane; Schmidt-Lanterman incisure	Expressed at a relatively high level in all adult tissues, including heart, brain, placenta, lung, liver, muscle, kidney and pancreas.	Monomer. The unphosphorylated form interacts with the second PDZ domain of AIP1 and with DLG1 and MAST2 in vitro. Interacts with MAGI2, MAGI3, MAST1 and MAST3, but neither with MAST4 nor with DLG5; interaction with MAGI2 increases protein stability. Interacts with NEDD4. Interacts with NDFIP1 and NDFIP2; in the presence of NEDD4 or ITCH, this interaction promotes PTEN ubiquitination. Interacts (v…
P23219	PTGS1	ER	68		M	cytoplas, organelle			M						Microsome membrane; Peripheral membrane protein. Endoplasmic reticulum membrane; Peripheral membrane protein.	cytoplasm; endoplasmic reticulum membrane; intracellular membrane-bounded organelle; nucleus; photoreceptor outer segment		Homodimer.
Q06124	PTPN11	Nucleus	68		C						N		C	M	Cytoplasm.	cytoplasm; cytosol; mitochondrion; nucleus; protein complex	Widely expressed, with highest levels in heart, brain, and skeletal muscle.	Interacts with phosphorylated LIME1 and BCAR3. Interacts with SHB and INPP5D/SHIP1 (By similarity). Interacts with MILR1 (tyrosine-phosphorylated). Interacts with FLT1 (tyrosine-phosphorylated), FLT3 (tyrosine-phosphorylated), FLT4 (tyrosine-phosphorylated), KIT and GRB2. Interacts with PDGFRA (tyrosine phosphorylated). Interacts (via SH2 domain) with TEK/TIE2 (tyrosine phosphorylated) (By simila…
P29350	PTPN6	Nucleus	67		C										Cytoplasm. Nucleus. Note=In neurons, translocates into the nucleus after treatment with angiotensin II (By similarity). Shuttles between the cytoplasm and nucleus via its association with PDPK1.	alpha-beta T cell receptor complex; cytoplasm; cytosol; extracellular vesicular exosome; membrane; nucleolus; nucleus	Isoform 1 is expressed in hematopoietic cells. Isoform 2 is expressed in non-hematopoietic cells.	Monomer. Interacts with MTUS1 (By similarity). Interacts with MILR1 (tyrosine-phosphorylated). Interacts with KIT (By similarity). Binds PTPNS1, LILRB1 and LILRB2. Interacts with FCRL2, FCRL3, FCRL4, CD300LF, CDK2 and CD84. Interacts with KIR2DL1; the interaction is enhanced by ARRB2. Interacts (via SH2 1 domain) with ROS1; the interaction is direct and promotes ROS1 dephosphorylation. Interacts …
P08575	PTPRC	PM	147		M	nucleus, organelle			M						Membrane; Single-pass type I membrane protein. Membrane raft. Note=Colocalized with DPP4 in membrane rafts.	external side of plasma membrane; extracellular vesicular exosome; focal adhesion; integral component of plasma membrane; membrane raft; plasma membrane		Binds GANAB and PRKCSH (By similarity). Interacts with SKAP1. Interacts with DPP4; the interaction is enhanced in a interleukin-12-dependent manner in activated lymphocytes. {ECO:0000250, ECO:0000269|PubMed:11909961, ECO:0000269|PubMed:12676959, ECO:0000269|PubMed:15684325}.
P49023	PXN	Cytosol	64		C	organelle				C			C	C	Cytoplasm, cytoskeleton. Cell junction, focal adhesion. Cytoplasm, cell cortex (By similarity). Note=Colocalizes with integrins at the cell periphery (By similarity).	cell cortex; cytoplasm; focal adhesion; lamellipodium; microtubule associated complex; nucleus; plasma membrane		Binds in vitro to vinculin as well as to the SH3 domain of SRC and, when tyrosine phosphorylated, to the SH2 domain of V-CRK. Isoform beta binds to PTK2/FAK1 but weakly to vinculin. Isoform gamma binds to vinculin but only weakly to PTK2/FAK1. Interacts with GIT1, NUDT16L1/SDOS and TGFB1I1. Component of cytoplasmic complexes, which also contain GIT1, ARHGEF6 and PAK1 (By similarity). Interacts wi…
P11233	RALA	PM	23		M	nucleus			M		N		M	M	Cell surface. Cell membrane; Lipid-anchor; Cytoplasmic side. Cleavage furrow. Midbody. Note=Prior to LPA treatment found predominantly at the cell surface and in the presence of LPA colocalizes with LPAR1 and LPAR2 in the endocytic vesicles. During early cytokinesis localizes at the cleavage furrow membrane. Colocalizes with EXOC2 at the early midbody ring and persists there till maturation of th…	cell surface; cleavage furrow; cytoplasmic vesicle membrane; extracellular vesicular exosome; midbody; plasma membrane		Interacts with RALBP1 via its effector domain. Interacts with EXOC8 and EXOC2. EXOC2 and EXOC8 have overlapping binding sites and compete for RALA binding. Interacts with Clostridium exoenzyme C3. Interacts with RALGPS1. Interacts with LPAR1 and LPAR2. Interacts with ADRBK1 in response to LPAR1 activation. RALA and ADRBK1 mutually inhibit each other's binding to LPAR1. {ECO:0000269|PubMed:1074784…
P62826	RAN	Nucleus	24		C, N						N		C	C	Nucleus. Cytoplasm. Melanosome. Note=Predominantly nuclear during interphase (By similarity). Becomes dispersed throughout the cytoplasm during mitosis. Identified by mass spectrometry in melanosome fractions from stage I to stage IV.	cytoplasm; cytosol; extracellular vesicular exosome; melanosome; nuclear pore; nucleoplasm; nucleus	Expressed in a variety of tissues.	Monomer. Also forms a complex with CHC1 and interacts with the AR N-terminal poly-Gln region. The interaction with AR is inversely correlated with the poly-Gln length. Part of a complex consisting of RANBP9, Ran, DYRK1B and COPS5. Found in a nuclear export complex with RANBP3 and XPO1. Component of a nuclear export receptor complex composed of KPNB1, Ran, SNUPN and XPO1. Found in a trimeric expor…
P62834	RAP1A	Cytosol	20		C, O, M				M		N		M	C	Cell membrane; Lipid-anchor. Cytoplasm. Cytoplasm, perinuclear region. Cell junction (By similarity). Early endosome (By similarity). Note=Recruited from early endosome to late endosome compartment after nerve growth factor (NGF) stimulation. Localized with RAPGEF2 at cell-cell junctions (By similarity). Colocalized with RAPGEF2 in the perinuclear region.	cell junction; cytoplasm; cytosol; early endosome; extracellular vesicular exosome; guanyl-nucleotide exchange factor complex; late endosome; perinuclear region of cytoplasm; plasma membrane		Found in a complex, at least composed of ITGB1BP1, KRIT1 and RAP1A. Interacts (active GTP-bound form preferentially) with KRIT1 (via C-terminus FERM domain); the interaction does not induce the opening conformation of KRIT1. In its GTP-bound form interacts with PLCE1 and RADIL. Interacts with SGSM1, SGSM2 and SGSM3. Interacts (via GTP-bound active form) with RAPGEF2 (via Ras-associating domain). …
P52306	RAP1GDS1	Cytosol	66		C, N				C		C		C	C		cytosol; endoplasmic reticulum; extracellular vesicular exosome; mitochondrion
P10114	RAP2A	endosome	20		M, C										Recycling endosome membrane; Lipid-anchor; Cytoplasmic side. Midbody. Note=May also localize to the Golgi (PubMed:7962206) and the gelatinase-containing granules of neutrophils (PubMed:8391995). Colocalizes with RASGEF1B to midbody at telophase (PubMed:23894443).	cytosol; extracellular vesicular exosome; midbody; recycling endosome; recycling endosome membrane		Interacts (GTP-bound form) with RUNDC3A. Interacts with RGS14; the interaction is GTP-dependent (By similarity). Interacts with PLCE1. Interacts with ARHGAP29, SGSM1, SGSM2 and SGSM3. Interacts (GTP-bound form preferentially) with TNIK (via the CNH domain); the interaction is direct and recruits RAP2A to the E3 ubiquitin ligase NEDD4. Interacts with MINK1. Interacts (GTP-bound form preferentially…
P20936	RASA1	Cytosol	116		C								C	C	Cytoplasm.	cytoplasm; cytosol; intrinsic component of the cytoplasmic side of the plasma membrane; ruffle	In placental villi, detected only in the trophoblast layer (cytotrophoblast and syncytiotrophoblast). Not detected in stromal, endothelial or Hofbauer cells (at protein level).	Interacts with SQSTM1. Interacts with SPSB1; the interaction does not promote degradation. Interacts with CAV2 (tyrosine phosphorylated form). Directly interacts with NCK1. Interacts with PDGFRB (tyrosine phosphorylated). Interacts (via SH2 domain) with the 'Tyr-9' phosphorylated form of PDPK1. {ECO:0000269|PubMed:12091389, ECO:0000269|PubMed:1375321, ECO:0000269|PubMed:15504032, ECO:0000269|PubM…
Q04864	REL	Nucleus	68		C				N		N		C		Nucleus (By similarity).	cytosol; nucleoplasm; transcription factor complex		Component of the NF-kappa-B p65-c-Rel complex. Component of the NF-kappa-B p50-c-Rel complex. Component of the NF-kappa-B p52-c-Rel complex. Homodimer; component of the NF-kappa-B c-Rel-c-Rel complex (By similarity). Interacts with NKIRAS1. Interacts with NFKBIB (By similarity). Interacts with NFKBIE. {ECO:0000250, ECO:0000269|PubMed:15024091, ECO:0000269|PubMed:15102766, ECO:0000269|PubMed:17401…
Q04206	RELA	Nucleus	60		C						N		C	C	Nucleus. Cytoplasm. Note=Colocalized with DDX1 in the nucleus upon TNF-alpha induction (By similarity). Nuclear, but also found in the cytoplasm in an inactive form complexed to an inhibitor (I-kappa-B). Colocalizes with GFI1 in the nucleus after LPS stimulation.	cytoplasm; cytosol; nucleoplasm; nucleus; transcription factor complex		Component of the NF-kappa-B p65-p50 complex. Component of the NF-kappa-B p65-c-Rel complex. Homodimer; component of the NF-kappa-B p65-p65 complex. Component of the NF-kappa-B p65-p52 complex. May interact with ETHE1. Binds AES and TLE1. Interacts with TP53BP2. Binds to and is phosphorylated by the activated form of either RPS6KA4 or RPS6KA5. Interacts with ING4 and this interaction may be indire…
Q01201	RELB	Nucleus	62		C						C				Nucleus. Cytoplasm, cytoskeleton, microtubule organizing center, centrosome. Note=Colocalizes with NEK6 in the centrosome.	cytoplasm; cytosol; microtubule organizing center; nucleus		Component of the NF-kappa-B RelB-p50 complex. Component of the NF-kappa-B RelB-p52 complex. Self-associates; the interaction seems to be transient and may prevent degradation allowing for heterodimer formation with p50 or p52. Interacts with NFKB1/p50, NFKB2/p52 and NFKB2/p100. Interacts with NFKBID. Interacts with ARNTL/BMAL1 and the interaction is enhanced in the presence of CLOCK (By similarit…
P61586	RHOA	PM	21		C				M				C	C	Cell membrane; Lipid-anchor; Cytoplasmic side. Cytoplasm, cytoskeleton. Cleavage furrow. Cytoplasm, cell cortex. Midbody. Cell projection, lamellipodium (By similarity). Note=Localized to cell-cell contacts in calcium-treated keratinocytes (By similarity). Translocates to the equatorial region before furrow formation in a ECT2-dependent manner. Localizes to the equatorial cell cortex (at the site…	apical junction complex; cell cortex; cell junction; cleavage furrow; cytoskeleton; cytosol; extracellular vesicular exosome; lamellipodium; midbody; plasma membrane		Interacts with ARHGEF28 (By similarity). Binds PRKCL1, ROCK1 and ROCK2. Interacts with ARHGEF2, ARHGEF3, NET1 and RTKN. Interacts with PLCE1 and AKAP13. Interacts (in the constitutively activated, GTP-bound form) with DGKQ. Interacts with human respiratory syncytial virus (HRSV) protein F; this interaction facilitates virus-induced syncytium formation. Interacts with GNB2L1/RACK1; enhances RHOA a…
Q13546	RIPK1	Cytosol	75		C						C			C	Cytoplasm. Cell membrane (By similarity).	cytosol; death-inducing signaling complex; membrane raft; mitochondrion; receptor complex; ripoptosome		Interacts (via RIP homotypic interaction motif) with RIPK3 (via RIP homotypic interaction motif). Upon TNF-induced necrosis, the RIPK1-RIPK3 dimer further interacts with PGAM5 and MLKL; the formation of this complex leads to PGAM5 phosphorylation and increase in PGAM5 phosphatase activity. Interacts (via the death domain) with TNFRSF6 (via the death domain) and TRADD (via the death domain). Is re…
O43353	RIPK2	Cytosol	61		C						C			C	Cytoplasm (Probable).	cytoplasm; cytoskeleton; cytosol; protein complex; vesicle	Detected in heart, brain, placenta, lung, peripheral blood leukocytes, spleen, kidney, testis, prostate, pancreas and lymph node.	Found in a signaling complex consisting of at least ARHGEF2, NOD2 and RIPK2. Interacts with ARHGEF2; the interaction mediates tyrosine phosphorylation of RIPK2 by Src kinase CSK. Binds to CFLAR/CLARP and CASP1 via their CARD domains. Binds to BIRC3/c-IAP1 and BIRC2/c-IAP2, TRAF1, TRAF2, TRAF5 and TRAF6. May be a component of both the TNFRSF1A and TNRFSF5/CD40 receptor complex. Interacts with NOD1…
Q15418	RPS6KA1	Nucleus	82		C						C		C	C	Nucleus. Cytoplasm.	cytoplasm; cytosol; nucleoplasm; nucleus; spindle		Forms a complex with either MAPK1/ERK2 or MAPK3/ERK1 in quiescent cells. Transiently dissociates following mitogenic stimulation. Interacts with ETV1/ER81 and FGFR1. {ECO:0000269|PubMed:12213813, ECO:0000269|PubMed:12832467, ECO:0000269|PubMed:15117958, ECO:0000269|PubMed:15342917, ECO:0000269|PubMed:17965187}.
P51812	RPS6KA3	Nucleus	83		C					C	C		C	C	Nucleus (By similarity). Cytoplasm (By similarity).	cytosol; nucleoplasm	Expressed in many tissues, highest levels in skeletal muscle.	Forms a complex with either MAPK1/ERK2 or MAPK3/ERK1 in quiescent cells. Transiently dissociates following mitogenic stimulation (By similarity). Interacts with NFATC4, ETV1/ER81 and FGFR1. {ECO:0000250, ECO:0000269|PubMed:17213202}.
P23443	RPS6KB1	Mitochondrion	59		C								C		Cell junction, synapse, synaptosome (By similarity). Mitochondrion outer membrane. Mitochondrion. Note=Colocalizes with URI1 at mitochondrion.; Isoform Alpha I: Nucleus. Cytoplasm.; Isoform Alpha II: Cytoplasm.	cell junction; cell surface; cytoplasm; cytosol; mitochondrial outer membrane; mitochondrion; neuron projection; nucleus; perinuclear region of cytoplasm; ribosome; synapse	Widely expressed.	Interacts with PPP1R9A/neurabin-1 (By similarity). Interacts with RPTOR. Interacts with IRS1. Interacts with EIF3B and EIF3C. Interacts with POLDIP3 and TRAF4. {ECO:0000250, ECO:0000269|PubMed:12150926, ECO:0000269|PubMed:12801526, ECO:0000269|PubMed:15341740, ECO:0000269|PubMed:16286006, ECO:0000269|PubMed:18952604}.
P14151	SELL	PM	42		M										Membrane; Single-pass type I membrane protein.	external side of plasma membrane; integral component of plasma membrane; plasma membrane	Expressed in B-cell lines and T-lymphocytes.	Interaction with PSGL1/SELPLG and PODXL2 is required for promoting recruitment and rolling of leukocytes. This interaction is dependent on the sialyl Lewis X glycan modification of PSGL1 and PODXL2, and tyrosine sulfation modifications of PSGL1. Sulfation on 'Tyr-51' of PSGL1 is important for L-selectin binding.
P05121	SERPINE1	PM	45		C										Secreted.	extracellular matrix; extracellular region; extracellular space; plasma membrane; platelet alpha granule lumen	Found in plasma and platelets and in endothelial, hepatoma and fibrosarcoma cells.	Forms protease inhibiting heterodimer with TMPRSS7. Interacts with VTN. Binds LRP1B; binding is followed by internalization and degradation. {ECO:0000269|PubMed:11384978, ECO:0000269|PubMed:7522053}.
P29353	SHC1	PM	62		C						C		C	C	Cytoplasm.; Isoform p46Shc: Mitochondrion matrix. Note=Localized to the mitochondria matrix. Targeting of isoform p46Shc to mitochondria is mediated by its first 32 amino acids, which behave as a bona fide mitochondrial targeting sequence. Isoform p52Shc and isoform p66Shc, that contain the same sequence but more internally located, display a different subcellular localization.; Isoform p66Shc: M…	cytosol; mitochondrial matrix; plasma membrane; Shc-EGFR complex	Widely expressed. Expressed in neural stem cells but absent in mature neurons.	Interacts with the NPXY motif of tyrosine-phosphorylated IGF1R and INSR in vitro via the PID domain. Once activated, binds to GRB2. Interacts with tyrosine-phosphorylated CD3T and DDR2. Interacts with the N-terminal region of APS. Interacts with phosphorylated LRP1 and IRS4. Interacts with INPP5D/SHIP1 and INPPL1/SHIP2. Interacts with TRIM31. Interacts with PTPN6/SHP (tyrosine phosphorylated). Id…
Q15796	SMAD2	Nucleus	52		C								C	C	Cytoplasm. Nucleus. Note=Cytoplasmic and nuclear in the absence of TGF-beta. On TGF-beta stimulation, migrates to the nucleus when complexed with SMAD4. On dephosphorylation by phosphatase PPM1A, released from the SMAD2/SMAD4 complex, and exported out of the nucleus by interaction with RANBP1.	activin responsive factor complex; cytoplasm; cytosol; nuclear chromatin; nucleoplasm; nucleus; SMAD2-SMAD3 protein complex; SMAD protein complex; transcription factor complex	Expressed at high levels in skeletal muscle, endothelial cells, heart and placenta.	Momomer; the absence of TGF-beta. Heterodimer; in the presence of TGF-beta. Forms a heterodimer with co-SMAD, SMAD4, in the nucleus to form the transactivation complex SMAD2/SMAD4. Interacts with AIP1, HGS, PML and WWP1 (By similarity). Interacts with NEDD4L in response to TGF-beta (By similarity). Found in a complex with SMAD3 and TRIM33 upon addition of TGF-beta. Interacts with ACVR1B, SMAD3 an…
Q13485	SMAD4	Nucleus	60		C						N	N		N	Cytoplasm. Nucleus. Note=Cytoplasmic in the absence of ligand. Migrates to the nucleus when complexed with R-SMAD. PDPK1 prevents its nuclear translocation in response to TGF-beta.	activin responsive factor complex; centrosome; cytoplasm; cytosol; nuclear chromatin; nucleoplasm; nucleus; SMAD protein complex; transcription factor complex		Found in a complex with SMAD1 and YY1 (By similarity). Interacts with CITED2 (By similarity). Monomer; in the absence of TGF-beta activation. Heterodimer; on TGF-beta activation. Composed of two molecules of a C-terminally phosphorylated R-SMAD molecule, SMAD2 or SMAD3, and one molecule of SMAD4 to form the transcriptional active SMAD2/SMAD3-SMAD4 complex. Found in a ternary complex composed of S…
Q07889	SOS1	Cytosol	152		C									C		cytosol; neuronal cell body; plasma membrane; postsynaptic density	Expressed in gingival tissues.	Part of a complex consisting of ABI1, EPS8 and SOS1 (By similarity). Interacts with GRB2. Forms a complex with phosphorylated MUC1 and GRB2 (via its SH3 domains). Interacts with phosphorylated LAT2. Interacts with NCK1 and NCK2. {ECO:0000250, ECO:0000269|PubMed:10026169, ECO:0000269|PubMed:12486104, ECO:0000269|PubMed:7664271}.
P16150	SPN	PM	40		M	organelle, nucleus					N				Membrane; Single-pass type I membrane protein.	basement membrane; cell surface; external side of plasma membrane; extracellular space; extracellular vesicular exosome; integral component of plasma membrane; plasma membrane; uropod	Cell surface of thymocytes, T-lymphocytes, neutrophils, plasma cells and myelomas.	Interacts with HIPK2 via the cytoplasmic domain. Interacts with RDX (By similarity). {ECO:0000250}.
P12931	SRC	PM	59		C, O, M, N					N			M		Cell membrane. Mitochondrion inner membrane. Nucleus. Cytoplasm, cytoskeleton. Note=Localizes to focal adhesion sites following integrin engagement. Localization to focal adhesion sites requires myristoylation and the SH3 domain.	caveola; cytoplasm; cytoskeleton; cytosol; extracellular vesicular exosome; late endosome; lysosome; mitochondrial inner membrane; mitochondrion; nucleus; plasma membrane	Expressed ubiquitously. Platelets, neurons and osteoclasts express 5-fold to 200-fold higher levels than most other tissues.	Interacts with DDEF1/ASAP1; via the SH3 domain. Interacts with CCPG1. Identified in a complex containing FGFR4, NCAM1, CDH2, PLCG1, FRS2, SRC, SHC1, GAP43 and CTTN. Interacts with ERBB2, STAT1 and PNN. Interacts with DDR1, DDR2 and DAB2. Interacts with CDCP1, PELP1, TGFB1I1 and TOM1L2. Interacts with the cytoplasmic domain of MUC1, phosphorylates it and increases binding of MUC1 with beta-catenin…
P42224	STAT1	Nucleus	87		C				C	C	N		C	C	Cytoplasm. Nucleus. Note=Translocated into the nucleus upon tyrosine phosphorylation and dimerization, in response to IFN-gamma and signaling by activated FGFR1, FGFR2, FGFR3 or FGFR4.	axon; cytoplasm; cytosol; dendrite; nuclear chromatin; nucleolus; nucleoplasm; nucleus		Isoform alpha homodimerizes upon IFN-gamma induced phosphorylation. Heterodimer with STAT2 upon IFN-alpha/beta induced phosphorylation. The heterodimer STAT1:STAT2 forms the interferon-stimulated gene factor 3 complex (ISGF3) with IRF9. Interacts (phosphorylated at Ser 727) with PIAS1 (dimethylated on arginine); the interaction results in release of STAT1 from its target gene. Interacts with IFNA…
P52630	STAT2	Cytosol	97		C				C		N			C	Cytoplasm. Nucleus. Note=Translocated into the nucleus upon activation by IFN-alpha/beta.	cytoplasm; cytosol; nucleoplasm; plasma membrane		Heterodimer with STAT1 upon IFN-alpha/beta induced phosphorylation. The heterodimer STAT1:STAT2 forms the interferon-stimulated gene factor 3 complex (ISGF3) with IRF9; interacts with IRF9 in the cytoplasm. Interacts with CRSP2 and CRSP6. Can form a homodimer upon IFN-alpha induced phosphorylation. Interacts with IFNAR1; the interaction requires the phosphorylation of IFNAR1 at 'Tyr-466'. Interac…
P40763	STAT3	Nucleus	88		C				C		N		C	C	Cytoplasm. Nucleus. Note=Shuttles between the nucleus and the cytoplasm. Translocated into the nucleus upon tyrosine phosphorylation and dimerization, in response to signaling by activated FGFR1, FGFR2, FGFR3 or FGFR4. Constitutive nuclear presence is independent of tyrosine phosphorylation. Predominantly present in the cytoplasm without stimuli. Upon leukemia inhibitory factor (LIF) stimulation,…	cytoplasm; cytosol; nucleoplasm; nucleus; plasma membrane	Heart, brain, placenta, lung, liver, skeletal muscle, kidney and pancreas.	Forms a homodimer or a heterodimer with a related family member (at least STAT1). Interacts with IL31RA, NCOA1, PELP1, SIPAR, SOCS7, STATIP1 and TMF1. Interacts with HCV core protein. Interacts with IL23R in presence of IL23. Interacts (via SH2 domain) with NLK. Interacts with ARL2BP; the interaction is enhanced by LIF and JAK1 expression (By similarity). Interacts with KPNA4 and KPNA5; KPNA4 may…
Q14765	STAT4	Nucleus	85		C										Cytoplasm. Nucleus. Note=Translocated into the nucleus in response to phosphorylation.	cytoplasm; nucleus		Forms a homodimer or a heterodimer with a related family member. Interacts with ARL2BP (By similarity). The SH2 domain interacts, in vitro, with IL12RB2 via a short cytoplasmic domain. {ECO:0000250, ECO:0000269|PubMed:10415122, ECO:0000269|PubMed:9890938}.
P42229	STAT5A	Cytosol	90		C						C			C	Cytoplasm. Nucleus. Note=Translocated into the nucleus in response to phosphorylation.	cytosol; nucleoplasm		Forms a homodimer or a heterodimer with a related family member. Binds NR3C1 (By similarity). Interacts with NCOA1 and SOCS7. Interacts with ERBB4. {ECO:0000250, ECO:0000269|PubMed:12954634, ECO:0000269|PubMed:15534001, ECO:0000269|PubMed:15677474}.
P51692	STAT5B	Nucleus	89		C						C				Cytoplasm (By similarity). Nucleus (By similarity). Note=Translocated into the nucleus in response to phosphorylation (By similarity).	cytoplasm; cytosol; nucleoplasm; nucleus		Forms a homodimer or a heterodimer with a related family member. Binds NR3C1 (By similarity). Interacts with NCOA1, NMI and SOCS7. Interacts (via SH2 domain) with INSR. {ECO:0000250, ECO:0000269|PubMed:12954634, ECO:0000269|PubMed:15677474, ECO:0000269|PubMed:9428692, ECO:0000269|PubMed:9989503}.
P42226	STAT6	Nucleus	94		C						N		C	C	Cytoplasm. Nucleus. Note=Translocated into the nucleus in response to phosphorylation.	cytoplasm; cytosol; membrane raft; nuclear chromatin; nucleoplasm; nucleus		Forms a homodimer or a heterodimer with a related family member (By similarity). Interacts with NCOA1 via its C-terminal LXXLL motif. {ECO:0000250, ECO:0000269|PubMed:12138096, ECO:0000269|PubMed:14757047}.
Q9Y6E0	STK24	Nucleus	49		C				M		N		C	C	Cytoplasm. Nucleus. Membrane. Note=The truncated form (MST3/N) translocates to the nucleus. Colocalizes with STK38L in the membrane.	cytoplasm; cytosol; extracellular vesicular exosome; membrane; nucleolus; nucleoplasm; nucleus	Isoform A is ubiquitous. Isoform B is expressed in brain with high expression in hippocampus and cerebral cortex.	Monomer. Interacts with CTTNBP2NL. {ECO:0000269|PubMed:18782753, ECO:0000269|PubMed:20124694}.
P43405	SYK	PM	72		C						N				Cell membrane (Probable). Cytoplasm, cytosol (Probable).	B cell receptor complex; cytosol; early phagosome; plasma membrane; T cell receptor complex	Widely expressed in hematopoietic cells (at protein level). Within the B-cells compartment it is for instance expressed for pro-B-cells to plasma cells.	Interacts with LYN; phosphorylates SYK (By similarity). Interacts with RHOH (phosphorylated); regulates mast cells activation (By similarity). Interacts with NFAM1 (phosphorylated); probably involved in BCR signaling (By similarity). Interacts with VAV1 (via SH2 domain); phosphorylates VAV1 upon BCR activation. Interacts with GAB2 (phosphorylated); probably involved in IgE Fc receptor signaling (…
P02786	TFRC	endosome	84		M	nucleus			M		N		M	M	Cell membrane; Single-pass type II membrane protein. Melanosome. Note=Identified by mass spectrometry in melanosome fractions from stage I to stage IV.; Transferrin receptor protein 1, serum form: Secreted.	blood microparticle; cell surface; coated pit; cytoplasmic membrane-bounded vesicle; endosome; external side of plasma membrane; extracellular region; extracellular space; extracellular vesicular exosome; integral component of plasma membrane; intracellular membrane-bounded organelle; melanosome; membrane; perinuclear region of cytoplasm; plasma membrane		Homodimer; disulfide-linked. Binds one transferrin or HFE molecule per subunit. Binds the HLA class II histocompatibility antigen, DR1. Interacts with SH3BP3. Interacts with Machupo arenavirus GPC. {ECO:0000269|PubMed:16325581, ECO:0000269|PubMed:17287727}.
O43294	TGFB1I1	Nucleus	49		C	organelle							M		Cell junction, focal adhesion. Nucleus matrix. Cytoplasm, cytoskeleton. Note=Associated with the actin cytoskeleton; colocalizes with stress fibers.	cytoplasm; cytoskeleton; focal adhesion; intracellular; nuclear matrix	Expressed in platelets, smooth muscle and prostate stromal cells (at protein level).	Homooligomer. Interacts with CRIP2, HSPB1, ILK, LIMS1, LIMS2, NCK2, NUDT16L1, PAK, PPARG, PTPN12, TCF3, TCF7L2 and VCL. Forms a complex with GIT1 and ARHGEF7. Interacts with AR/androgen receptor in a ligand-dependent manner. Interacts with CSK, LYN, MAPK15, NR3C1, PPARG, PTK2/FAK1, PTK2B/PYK2, SLC6A3, SLC6A4, SMAD3, SRC and talin. Interacts (via LIM zinc-binding domain 2) with CBLC (via RING-type…
O14763	TNFRSF10B	PM	47		M	cytoplasm					mif				Membrane; Single-pass type I membrane protein.	integral component of membrane; plasma membrane	Widely expressed in adult and fetal tissues; very highly expressed in tumor cell lines such as HeLaS3, K-562, HL-60, SW480, A-549 and G-361; highly expressed in heart, peripheral blood lymphocytes, liver, pancreas, spleen, thymus, pros	Homotrimer. Can interact with TRADD and RIPK1. Interacts with HCMV protein UL141; this interaction prevents TNFRSF10B cell surface expression. Two TNFRSF10B monomers interact with a UL141 homodimer. {ECO:0000269|PubMed:23498957, ECO:0000269|PubMed:23555243}.
Q15628	TRADD	PM	34		C						C		C		Nucleus (By similarity). Cytoplasm (By similarity). Cytoplasm, cytoskeleton. Note=Shuttles between the cytoplasm and the nucleus (By similarity).	cytoplasm; cytoskeleton; cytosol; death-inducing signaling complex; membrane raft; nucleus; receptor complex	Found in all examined tissues.	Interacts with TRIP12 (By similarity). Heterodimer with TNFRSF1A/TNFR1. Interacts with DAB2IP, FADD, HIPK2, KRT14, KRT16, KRT17, KRT18, RIPK1, SQSTM1, TRAF1, TRAF2 and TRPC4AP. {ECO:0000250, ECO:0000269|PubMed:10356400, ECO:0000269|PubMed:10892748, ECO:0000269|PubMed:11032752, ECO:0000269|PubMed:11684708, ECO:0000269|PubMed:15310755, ECO:0000269|PubMed:8612133}.
Q12933	TRAF2	Cytosol	55		C						N			C	Cytoplasm.	CD40 receptor complex; cell cortex; cytoplasm; cytoplasmic side of plasma membrane; cytosol; membrane raft		Homotrimer, and heterotrimer with TRAF1 and TRAF3 (via TRAF domain). The domain containing the RING-type and the first TRAF-type zinc finger can also form homodimers (in vitro). Interacts with TNFRSF1B/TNFR2, TNFRSF4, TNFRSF5/CD40, CD27/TNFRSF7, TNFRSF8/CD30, TNFRSF9/CD137, TNFRSF11A/RANK, TNFRSF13B/TACI, TNFRSF14, TNFRSF16/NGFR, TNFRSF17/BCMA, TNFRSF18/AITR, TNFRSF19/TROY, TNFRSF19L/RELT, XEDAR,…
Q13114	TRAF3	Cytosol	64		C										Cytoplasm (Probable). Endosome (By similarity). Mitochondrion. Note=Undergoes endocytosis together with TLR4 upon LPS signaling (By similarity). Associated with mitochondria in response to virus.	CD40 receptor complex; cytoplasmic side of plasma membrane; cytosol; endosome; mitochondrion		Homotrimer. Heterotrimer with TRAF2 and TRAF5. Interacts with LTBR/TNFRSF3, TNFRSF4, TNFRSF5/CD40, TNFRSF8/CD30, TNFRSF13C TNFRSF17/BCMA, TLR4 and EDAR. Interacts with MAP3K5, MAP3K14, TRAIP/TRIP, TDP2/TTRAP, TANK/ITRAF and TRAF3IP1. Interaction with TNFRSF5/CD40 is modulated by TANK/ITRAF, which competes for the same binding site. Interacts with TICAM1. Interacts with TRAFD1. Interacts with OTUB…
Q6PIZ9	TRAT1	PM	21		M										Cell membrane; Single-pass type III membrane protein.	integral component of plasma membrane; plasma membrane; T cell receptor complex	Strongly expressed in thymus, and to a lesser extent in spleen, lymph node and peripheral blood lymphocytes. Present in T-cells and NK cells, but not B-cells (at protein level).	Homodimer; disulfide-linked. Interacts with CD3Z. When phosphorylated, interacts with PIK3R1. {ECO:0000269|PubMed:11390434, ECO:0000269|PubMed:9687533}.
Q86YW5	TREML1	PM	32		M	organelle									Cell membrane; Single-pass type I membrane protein. Cytoplasm. Note=Sequestered in cytoplasmic vesicles in resting platelets. Transported to the cell surface after stimulation by thrombin. Soluble fragments can be released into the serum by proteolysis.	cell surface; integral component of membrane; plasma membrane; platelet alpha granule	Detected in platelets, monocytic leukemia and in T-cell leukemia.	When phosphorylated, interacts with PTPN6 (By similarity). When phosphorylated, interacts with PTPN11. {ECO:0000250, ECO:0000269|PubMed:15128762}.
Q15642	TRIP10	PM	68		C	organelle				N	C		C	C	Cytoplasm, cytoskeleton. Cytoplasm, cell cortex. Lysosome. Golgi apparatus. Cell membrane. Cell projection, phagocytic cup. Note=Translocates to the plasma membrane in response to insulin stimulation, and this may require active RHOQ (By similarity). Localizes to cortical regions coincident with F-actin, to lysosomes and to sites of phagocytosis in macrophages. Also localizes to the Golgi, and th…	cell cortex; cell projection; cytoplasm; cytoskeleton; cytosol; extracellular vesicular exosome; Golgi apparatus; intracellular membrane-bounded organelle; lysosome; nucleus; perinuclear region of cytoplasm; phagocytic cup	Expressed in brain, colon, heart, kidney, liver, lung, megakaryocyte, ovary, pancreas, peripheral blood lymphocytes, placenta, prostate, skeletal muscle, small intestine, spleen, testis, thymus and trachea.	Interacts specifically with GTP-bound RHOQ. Interacts with DNM2 and PDE6G (By similarity). Homodimerizes, the dimers can polymerize end-to-end to form filamentous structures. Interacts specifically with GTP-bound CDC42. Interacts with AKAP9, ARHGAP17, DAAM1, DIAPH1, DIAPH2, DNM1, FASLG/FASL, GAPVD1, LYN, microtubules, SRC, WAS/WASP and WASL/N-WASP. Interacts with the ligand binding domain of the …
P51965	UBE2E1	Nucleus	21		C						N			C	Nucleus.	cytosol; nucleoplasm; nucleus; ubiquitin ligase complex		Interacts with RNF14.
P63279	UBE2I	Nucleus	18		C, N						N	N	C	C	Nucleus. Cytoplasm. Note=Mainly nuclear. In spermatocytes, localizes in synaptonemal complexes. Recruited by BCL11A into the nuclear body (By similarity).	cytoplasm; dendrite; fibrillar center; nucleoplasm; nucleus; PML body; synapse; synaptonemal complex	Expressed in heart, skeletal muscle, pancreas, kidney, liver, lung, placenta and brain. Also expressed in testis and thymus.	Interacts with HIPK1, HIPK2, PPM1J, RASD2 and TCF3 Interacts with NR2C1; the interaction promotes its sumoylation (By similarity). Forms a tight complex with RANGAP1 and RANBP2. Interacts with SIAH1 and PARP. Interacts with various transcription factors such as TFAP2A, TFAP2B, TFAP2C, AR, ETS1 and SOX4. Interacts with RWDD3; the interaction enhances the sumoylation of a number of proteins such as…
P98170	XIAP	Nucleus	56		C						C			C	Cytoplasm. Nucleus. Note=TLE3 promotes its nuclear localization.	cytoplasm; cytosol; nucleus	Ubiquitous, except peripheral blood leukocytes.	Monomer, and homodimer. Interacts with DIABLO/SMAC and with PRSS25; these interactions inhibit apoptotic suppressor activity. Interacts with TAB1/MAP3K7IP1 and AIFM1. Interaction with SMAC hinders binding of TAB1/MAP3K7IP1 and AIFM1. Interacts with TCF25 and COMMD1. Interacts with SEPT4 isoform 6, but not with other SEPT4 isoforms. Interacts with RIP1, RIP2, RIP3, RIP4, CCS and USP19. Interacts (…
P12956	XRCC6	Nucleus	69		C, N						N	N		M	Nucleus. Chromosome.	cytosol; Ku70:Ku80 complex; membrane; nonhomologous end joining complex; nuclear telomere cap complex; nucleolus; nucleoplasm; nucleus; transcription factor complex		Heterodimer of a 70 kDa (XRCC6) and a 80 kDa (XRCC5) subunit. The dimer associates in a DNA-dependent manner with PRKDC to form the DNA-dependent protein kinase complex DNA-PK, and with the LIG4-XRCC4 complex. The dimer also associates with NAA15, and this complex binds to the osteocalcin promoter and activates osteocalcin expression. In addition, XRCC6 interacts with the osteoblast-specific tran…
P07947	YES1	PM	60		M, N							N	M	C	Cell membrane. Cytoplasm, cytoskeleton, microtubule organizing center, centrosome. Cytoplasm, cytosol. Note=Newly synthesized protein initially accumulates in the Golgi region and traffics to the plasma membrane through the exocytic pathway.	cytoplasm; cytosol; extracellular vesicular exosome; Golgi apparatus; microtubule organizing center; plasma membrane	Expressed in the epithelial cells of renal proximal tubules and stomach as well as hematopoietic cells in the bone marrow and spleen in the fetal tissues. In adult, expressed in epithelial cells of the renal proximal tubules and presen	Interacts with YAP1 and CSF1R (By similarity). Interacts with CTNND1; this interaction allows YES1-mediated activation of FYN and FER and subsequent phosphorylation of CTNND1 (By similarity). Interacts with FASLG. {ECO:0000250, ECO:0000269|PubMed:19807924}.
P62258	YWHAE	Cytosol	29		C				C	C	C		C		Cytoplasm (By similarity). Melanosome. Note=Identified by mass spectrometry in melanosome fractions from stage I to stage IV.	cytoplasmic vesicle membrane; cytosol; extracellular vesicular exosome; kinesin complex; melanosome; mitochondrion		Homodimer. Heterodimerizes with YWHAZ. Interacts with NDEL1, ARHGEF28 and TIAM2 (By similarity). Interacts with HCV core protein. Interacts with ABL1 (phosphorylated form); the interaction retains it in the cytoplasm. Weakly interacts with CDKN1B. Interacts with GAB2. Interacts with phosphorylated GRB10. Interacts with PKA-phosphorylated AANAT. Interacts with the phosphorylated (by AKT1) form of …
Q8IUH4	ZDHHC13	Golgi	70		M										Golgi apparatus membrane; Multi-pass membrane protein (By similarity). Cytoplasmic vesicle membrane; Multi-pass membrane protein (By similarity). Note=Low extracellular Mg(2+) induces increase in Golgi and in post-Golgi vesicles (By similarity).	endoplasmic reticulum; Golgi apparatus; Golgi-associated vesicle membrane; Golgi membrane; integral component of membrane; intracellular membrane-bounded organelle

## Sheet: Compartments database formatted
		GO:0005737	GO:0005856	GO:0005829	GO:0005840	GO:0005768	GO:0005764	GO:0005886	GO:0005794	GO:0005783	GO:0005777	GO:0005739	GO:0005634	GO:0005730
Uniprot Accession	Gene	Cytoplasm	CS	Cytosol	Ribosome	endosome	lysosome	PM	Golgi	ER	Peroxisome	Mitochondrion	Nucleus	Nucleolus	Compartments Main
P04217	A1BG	1	0	0	0	0	0	0	0	0	0	0	0		none
Q9NQ94	A1CF	2	0	0	0	0	0	0	0	1	0	0	2		Nucleus
P01023	A2M	1	0	1	0	0	0	0	0	0	0	0	0		Cytosol
A8K2U0	A2ML1	0	0	0	0	0	0	0	0	0	0	0	0		none
Q9NPC4	A4GALT	1	0	0	0	0	0	0	1	0	0	0	0		Golgi
Q9UNA3	A4GNT	1	0	0	0	0	0	0	1	0	0	0	0		Golgi
Q9NRG9	AAAS	1	1	1	0	0	0	0	0	0	0	0	4		Nucleus
Q86V21	AACS	1	0	1	0	0	0	0	0	0	0	0	0		Cytosol
P22760	AADAC	2	0	0	0	0	0	0	0	2	0	0	0		ER
Q6P093	AADACL2	0	0	0	0	0	0	0	0	0	0	0	0		none
Q5VUY0	AADACL3
Q5VUY2	AADACL4	0	0	0	0	0	0	0	0	0	0	0	0		none
Q8N5Z0	AADAT	1	0	0	0	0	0	0	0	0	0	1	0		Mitochondrion
Q7RTV5	AAED1
Q6PD74	AAGAB	2	0	1	0	0	0	0	0	0	0	0	1		Cytosol
Q2M2I8	AAK1	3	0	1	0	0	0	1	0	0	0	0	0		Cytosol
Q9H7C9	AAMDC	1	0	0	0	0	0	0	0	0	0	0	0		none
Q13685	AAMP	2	1	1	0	0	0	1	0	0	0	0	0		Cytosol
Q16613	AANAT	2	0	1	0	0	0	0	0	0	0	0	0		Cytosol
Q9Y312	AAR2	0	0	0	0	0	0	0	0	0	0	0	1		Nucleus
Q4LEZ3	AARD
P49588	AARS	2	0	1	0	0	0	0	0	0	0	0	0		Cytosol
Q5JTZ9	AARS2	1	0	0	0	0	0	0	0	0	0	1	0		Mitochondrion
Q9BTE6	AARSD1	1	0	0	0	0	0	0	0	0	0	0	1		Nucleus
Q4L235	AASDH
Q9NRN7	AASDHPPT	1	0	1	0	0	0	0	0	0	0	0	0		Cytosol
Q9UDR5	AASS	2	0	0	0	0	0	0	0	0	0	2	0		Mitochondrion
Q9NY61	AATF
Q6ZMQ8	AATK	1	0	0	0	0	0	0	0	0	0	0	0		none
P80404	ABAT	3	0	0	0	0	0	0	0	0	0	3	0		Mitochondrion
O95477	ABCA1	3	0	0	0	0	0	3	1	1	0	0	0		PM
Q8WWZ4	ABCA10	0	0	0	0	0	0	0	0	0	0	0	0		none
Q4W5N1	ABCA11P
Q86UK0	ABCA12	3	0	1	0	0	0	1	0	0	0	1	0		Cytosol
Q86UQ4	ABCA13
Q9BZC7	ABCA2	4	1	0	0	2	2	1	0	0	0	0	0		endosome
Q99758	ABCA3	3	0	0	0	0	0	1	0	0	0	0	0		PM
P78363	ABCA4	0	0	0	0	0	0	2	0	0	0	0	0		PM
Q8WWZ7	ABCA5	3	0	0	0	2	2	0	1	0	0	0	0		endosome
Q8N139	ABCA6	0	0	0	0	0	0	0	0	0	0	0	1		Nucleus
Q8IZY2	ABCA7	2	0	0	0	1	0	3	2	0	0	0	0		PM
O94911	ABCA8	1	0	0	0	0	0	1	0	0	0	1	0		PM
Q8IUA7	ABCA9	1	0	0	0	0	0	0	0	0	0	1	0		Mitochondrion
P08183	ABCB1	0	0	0	0	0	0	2	0	0	0	0	0		PM
Q9NRK6	ABCB10	2	0	0	0	0	0	0	0	0	0	2	0		Mitochondrion
O95342	ABCB11	0	0	0	0	0	0	2	0	0	0	0	0		PM
P21439	ABCB4	3	1	1	0	0	0	4	0	0	0	0	1		PM
Q2M3G0	ABCB5	0	0	0	0	0	0	2	0	0	0	0	0		PM
Q9NP58	ABCB6	5	0	1	0	2	0	2	2	2	0	3	1		Mitochondrion
O75027	ABCB7	1	0	0	0	0	0	0	0	0	0	1	0		Mitochondrion
Q9NUT2	ABCB8	3	0	0	0	0	0	1	0	0	0	3	2		Mitochondrion
Q9NP78	ABCB9	1	0	0	0	0	2	0	0	1	0	0	0		lysosome
P33527	ABCC1	0	0	0	0	0	0	3	0	0	0	0	0		PM
Q5T3U5	ABCC10	1	0	0	0	0	1	2	0	0	0	0	0		PM
Q96J66	ABCC11	1	0	0	0	0	0	2	0	0	0	0	0		PM
Q96J65	ABCC12	1	0	0	0	0	0	0	0	0	0	1	0		Mitochondrion
Q9NSE7	ABCC13
Q92887	ABCC2	0	0	0	0	0	0	4	0	0	0	0	0		PM
O15438	ABCC3	0	0	0	0	0	0	2	0	0	0	0	0		PM
O15439	ABCC4	1	0	0	0	0	0	3	0	0	0	0	0		PM
O15440	ABCC5	0	0	0	0	0	0	2	0	0	0	0	0		PM
O95255	ABCC6	1	0	0	0	0	0	3	0	1	0	0	1		PM
Q09428	ABCC8	1	0	0	0	0	0	3	0	0	0	1	0		PM
O60706	ABCC9	1	0	0	0	0	0	4	0	0	0	0	0		PM
P33897	ABCD1	5	0	1	0	0	0	0	0	0	3	1	0		Peroxisome
Q9UBJ2	ABCD2	3	0	1	0	0	0	0	0	0	3	0	0		Peroxisome
P28288	ABCD3	3	0	1	0	0	0	0	0	0	2	1	0		Peroxisome
O14678	ABCD4	4	0	0	0	0	1	1	0	1	2	0	0		Peroxisome
P61221	ABCE1	4	0	1	0	0	0	0	0	0	0	2	0		Mitochondrion
Q8NE71	ABCF1	4	0	1	2	0	0	0	0	0	0	0	1		Ribosome
Q9UG63	ABCF2	1	0	0	0	0	0	1	0	0	0	1	0		PM
Q9NUQ8	ABCF3	0	0	0	0	0	0	0	0	0	0	0	0		none
P45844	ABCG1	3	0	0	0	2	0	3	2	1	0	1	0		PM
Q9UNQ0	ABCG2	1	0	0	0	0	0	2	0	0	0	1	1		PM
Q9H172	ABCG4
Q9H222	ABCG5	0	0	0	0	0	0	4	0	0	0	0	0		PM
Q9H221	ABCG8	0	0	0	0	0	0	4	0	0	0	0	0		PM
Q96SE0	ABHD1	0	0	0	0	0	0	0	0	0	0	0	0		none
Q9NUJ1	ABHD10	3	0	1	0	0	0	0	0	0	0	2	0		Mitochondrion
Q8NFV4	ABHD11	1	0	0	0	0	0	0	0	0	0	1	0		Mitochondrion
Q8N2K0	ABHD12	1	0	0	0	0	0	2	0	0	0	0	0		PM
Q7Z5M8	ABHD12B
Q7L211	ABHD13	1	0	0	0	0	0	0	0	0	0	0	0		none
Q9BUJ0	ABHD14A	1	0	0	0	0	0	0	0	0	0	0	0		none
Q96IU4	ABHD14B	2	0	1	0	0	0	0	0	0	0	0	3		Nucleus
Q6UXT9	ABHD15	0	0	0	0	0	0	0	0	0	0	0	0		none
O95870	ABHD16A	0	0	0	0	0	0	0	0	0	0	0	0		none
Q9H3Z7	ABHD16B
Q96GS6	ABHD17A	2	0	0	0	2	0	1	0	0	0	0	0		endosome
Q5VST6	ABHD17B	1	0	0	0	1	0	1	0	0	0	0	0		endosome
Q6PCB6	ABHD17C	0	0	0	0	0	0	0	0	0	0	0	0		none
P08910	ABHD2	1	0	0	0	0	0	1	0	0	0	0	0		PM
Q8WU67	ABHD3	0	0	0	0	0	0	1	0	0	0	0	0		PM
Q8TB40	ABHD4	1	0	0	0	0	0	0	0	1	0	0	0		ER
Q8WTS1	ABHD5	1	0	1	0	0	0	0	0	0	0	0	0		Cytosol
Q9BV23	ABHD6	1	0	0	0	0	0	2	0	0	0	1	0		PM
Q96I13	ABHD8	0	0	0	0	0	0	0	0	0	0	0	0		none
Q8IZP0	ABI1	3	1	1	0	0	0	1	0	1	0	0	1		Cytosol
Q9NYB9	ABI2	3	1	1	0	0	0	0	0	0	0	0	0		Cytosol
Q9P2A4	ABI3	1	0	0	0	0	0	0	0	0	0	0	0		none
Q7Z7G0	ABI3BP	0	0	0	0	0	0	0	0	0	0	0	0		none
P00519	ABL1	4	1	1	0	0	0	1	0	0	0	1	4		Nucleus
P42684	ABL2	1	2	1	0	0	0	1	0	0	0	0	0		Cytosol
O14639	ABLIM1
Q6H8Q1	ABLIM2	1	1	0	0	0	0	0	0	0	0	0	0		none
O94929	ABLIM3	1	1	0	0	0	0	0	0	0	0	0	0		none
P16442	ABO
Q12979	ABR	1	0	1	0	0	0	1	0	0	0	0	0		Cytosol
Q8N0Z2	ABRA	1	1	0	0	0	0	1	0	0	0	0	0		PM
Q9P1F3	ABRACL
Q9ULW3	ABT1	0	0	0	0	0	0	0	0	0	0	0	2		Nucleus
Q969K4	ABTB1	2	0	1	0	0	0	1	0	0	0	0	1		Cytosol
Q8N961	ABTB2	1	0	0	0	0	0	0	0	0	0	0	0		none
P09110	ACAA1	3	0	0	0	0	0	0	0	0	3	0	0		Peroxisome
P42765	ACAA2	3	0	0	0	0	0	0	0	0	0	3	0		Mitochondrion
Q13085	ACACA
O00763	ACACB	2	0	1	0	0	0	0	0	0	0	2	1		Mitochondrion
Q6JQN1	ACAD10	2	0	0	0	0	0	0	0	0	0	2	0		Mitochondrion
Q709F0	ACAD11	3	0	0	0	0	0	0	0	0	1	2	1		Mitochondrion
Q9UKU7	ACAD8	1	0	0	0	0	0	0	0	0	0	1	0		Mitochondrion
Q9H845	ACAD9	3	0	0	0	0	0	0	0	0	0	3	1		Mitochondrion
P28330	ACADL	3	0	0	0	0	0	0	0	0	0	3	0		Mitochondrion
P11310	ACADM	3	0	0	0	0	0	0	0	0	0	3	2		Mitochondrion
P16219	ACADS	3	0	0	0	0	0	0	0	0	0	3	2		Mitochondrion
P45954	ACADSB	3	0	0	0	0	0	0	0	0	0	3	0		Mitochondrion
P49748	ACADVL	4	0	1	0	0	0	0	0	0	0	4	2		Mitochondrion
P16112	ACAN
Q15027	ACAP1	1	0	0	0	1	0	0	0	0	0	0	0		endosome
Q15057	ACAP2	1	0	0	0	1	0	0	0	0	0	0	0		endosome
Q96P50	ACAP3
P24752	ACAT1	4	0	0	0	0	0	0	0	0	0	4	0		Mitochondrion
Q9BWD1	ACAT2	4	0	1	0	0	0	0	0	0	0	1	2		Nucleus
Q9H3P7	ACBD3	3	0	0	0	0	0	0	2	0	0	1	0		Golgi
Q8NC06	ACBD4
Q5T8D3	ACBD5	2	0	0	0	0	0	0	0	0	2	0	2		Peroxisome
Q9BR61	ACBD6	1	0	1	0	0	0	0	0	0	0	0	0		Cytosol
Q8N6N7	ACBD7
Q96QU6	ACCS
Q4AC99	ACCSL
Q96AP0	ACD	0	0	0	0	0	0	0	0	0	0	0	3		Nucleus
P12821	ACE	1	0	0	0	1	1	2	0	0	0	0	0		PM
Q9BYF1	ACE2	1	0	0	0	0	0	1	0	0	0	0	0		PM
Q8TDN7	ACER1	2	0	0	0	0	0	0	0	2	0	0	0		ER
Q5QJU3	ACER2	2	0	0	0	0	0	0	3	0	0	0	0		Golgi
Q9NUN7	ACER3	3	0	0	0	0	0	0	2	3	0	0	0		ER
P22303	ACHE	1	0	0	0	0	0	1	1	0	0	0	1		PM
Q9UKV3	ACIN1	1	0	1	0	0	0	1	0	0	0	0	6		Nucleus
Q16570	ACKR1	1	0	0	0	1	0	1	0	0	0	0	0		endosome
O00590	ACKR2
P25106	ACKR3	2	0	0	0	2	0	1	0	0	0	0	1		endosome
Q9NPB9	ACKR4	1	0	0	0	1	0	2	0	0	0	0	0		PM
P53396	ACLY	4	0	1	0	0	1	1	0	0	0	0	1		Cytosol
Q8TDX5	ACMSD	1	0	1	0	0	0	0	0	0	0	0	0		Cytosol
Q9NRP4	ACN9	2	0	0	0	0	0	0	0	0	0	2	0		Mitochondrion
P21399	ACO1	5	0	1	0	0	0	0	1	1	0	1	0		Cytosol
Q99798	ACO2	2	0	0	0	0	0	0	0	0	0	2	0		Mitochondrion
Q86TX2	ACOT1	1	0	1	0	0	0	0	0	0	0	0	0		Cytosol
Q8WXI4	ACOT11	3	0	1	0	0	0	0	0	0	0	0	0		Cytosol
Q8WYK0	ACOT12	1	0	1	0	0	0	0	0	0	0	0	0		Cytosol
Q9NPJ3	ACOT13	3	1	1	0	0	0	0	0	0	0	1	1		Cytosol
P49753	ACOT2	2	0	0	0	0	0	0	0	0	0	2	0		Mitochondrion
Q8N9L9	ACOT4	2	0	0	0	0	0	0	0	0	2	0	0		Peroxisome
Q3I5F7	ACOT6	2	0	1	0	0	0	0	0	0	1	0	0		Cytosol
O00154	ACOT7	3	0	1	0	0	0	0	0	0	0	1	1		Cytosol
Q6ZUV0	ACOT7L
O14734	ACOT8	2	0	0	0	0	0	0	0	0	1	1	0		Peroxisome
Q9Y305	ACOT9	2	0	0	0	0	0	0	0	0	0	2	0		Mitochondrion
Q15067	ACOX1	3	0	0	0	0	0	1	0	0	3	1	2		Peroxisome
Q99424	ACOX2	3	0	0	0	0	0	0	0	0	2	1	0		Peroxisome
O15254	ACOX3	3	0	0	0	0	0	0	0	0	2	1	0		Peroxisome
Q9NUZ1	ACOXL	1	0	0	0	0	0	0	0	0	1	0	0		Peroxisome
P24666	ACP1	3	0	1	0	0	0	2	0	0	0	0	0		PM
P11117	ACP2	3	0	0	0	0	3	0	0	0	0	0	0		lysosome
P13686	ACP5	2	0	1	0	0	1	0	0	0	0	0	0		Cytosol
Q9NPH0	ACP6
Q8TE99	ACPL2	2	0	0	0	0	0	0	2	0	0	0	0		Golgi
P15309	ACPP	2	0	0	0	0	2	1	0	0	0	0	1		lysosome
Q9BZG2	ACPT	0	0	0	0	0	0	0	0	0	0	0	0		none
P10323	ACR	2	0	0	0	0	0	0	1	0	0	0	1		Golgi
Q8NEB7	ACRBP	1	0	0	0	0	0	0	0	0	0	0	1		Nucleus
Q96QF7	ACRC	0	0	0	0	0	0	0	0	0	0	0	1		Nucleus
P26436	ACRV1	1	0	0	0	0	0	0	0	0	0	0	0		none
Q96GR2	ACSBG1	4	0	1	0	0	0	0	0	1	0	0	0		Cytosol
Q5FVE4	ACSBG2
Q96CM8	ACSF2	1	0	0	0	0	0	0	0	0	0	1	0		Mitochondrion
Q4G176	ACSF3	2	0	0	0	0	0	0	0	0	0	2	0		Mitochondrion
P33121	ACSL1	3	0	0	0	0	0	1	0	1	1	2	0		Mitochondrion
O95573	ACSL3	3	0	0	0	0	0	0	1	2	1	1	0		ER
O60488	ACSL4	3	0	0	0	0	0	0	0	1	1	1	0		ER
Q9ULC5	ACSL5	4	0	0	0	0	0	0	0	2	0	3	2		Mitochondrion
Q9UKU0	ACSL6	2	0	0	0	0	0	1	0	1	1	1	0		PM
Q08AH1	ACSM1	1	0	0	0	0	0	0	0	0	0	1	0		Mitochondrion
Q08AH3	ACSM2A	2	0	0	0	0	0	0	0	0	0	2	0		Mitochondrion
Q68CK6	ACSM2B	2	0	0	0	0	0	0	0	0	0	2	0		Mitochondrion
Q53FZ2	ACSM3	1	0	0	0	0	0	0	0	0	0	1	0		Mitochondrion
P0C7M7	ACSM4	1	0	0	0	0	0	0	0	0	0	1	0		Mitochondrion
Q6NUN0	ACSM5	1	0	0	0	0	0	0	0	0	0	1	0		Mitochondrion
Q6P461	ACSM6	1	0	0	0	0	0	0	0	0	0	1	0		Mitochondrion
Q9NUB1	ACSS1	1	0	0	0	0	0	0	0	0	0	1	0		Mitochondrion
Q9NR19	ACSS2	4	0	1	0	0	0	0	0	0	0	1	1		Cytosol
Q9H6R3	ACSS3	1	0	0	0	0	0	0	0	0	0	1	0		Mitochondrion
P68133	ACTA1	2	3	1	0	0	0	0	0	0	0	0	0		Cytosol
P62736	ACTA2	3	2	1	0	0	0	0	0	0	0	0	0		Cytosol
P60709	ACTB	5	3	1	0	0	0	1	0	0	0	0	3		Nucleus
Q562R1	ACTBL2	1	1	0	0	0	0	0	0	0	0	0	0		none
P68032	ACTC1	4	2	1	0	0	0	0	0	0	0	0	0		Cytosol
P63261	ACTG1	3	3	1	0	0	0	1	0	0	0	0	1		Cytosol
P63267	ACTG2	2	2	1	0	0	0	0	0	0	0	0	0		Cytosol
Q5JWF8	ACTL10
O96019	ACTL6A	0	0	0	0	0	0	1	0	0	0	0	4		Nucleus
O94805	ACTL6B	0	0	0	0	0	0	0	0	0	0	0	4		Nucleus
Q9Y615	ACTL7A	2	1	0	0	0	0	0	1	0	0	0	2		Nucleus
Q9Y614	ACTL7B	1	1	0	0	0	0	0	0	0	0	0	0		none
Q9H568	ACTL8	1	1	0	0	0	0	0	0	0	0	0	0		none
Q8TC94	ACTL9	1	1	0	0	0	0	0	0	0	0	0	0		none
P12814	ACTN1	3	1	1	0	0	0	1	0	0	0	0	0		Cytosol
P35609	ACTN2	3	3	1	0	0	0	0	0	0	0	0	0		Cytosol
Q08043	ACTN3
O43707	ACTN4	5	1	1	0	0	0	0	0	0	0	0	2		Nucleus
Q9NZ32	ACTR10	1	1	1	0	0	1	0	0	0	0	0	0		Cytosol
P61163	ACTR1A	4	4	1	0	0	0	0	1	0	0	0	0		Cytosol
P42025	ACTR1B	2	5	1	0	0	0	0	0	0	0	0	0		Cytosol
P61160	ACTR2	3	3	1	0	0	1	0	0	0	0	0	0		Cytosol
P61158	ACTR3	1	2	1	0	0	0	0	0	0	0	0	0		Cytosol
Q9P1U1	ACTR3B	1	1	0	0	0	0	0	0	0	0	0	0		none
Q9C0K3	ACTR3C	0	1	0	0	0	0	0	0	0	0	0	0		none
Q9H9F9	ACTR5	1	0	0	0	0	0	0	0	0	0	0	3		Nucleus
Q9GZN1	ACTR6	1	1	0	0	0	0	0	0	0	0	0	1		Nucleus
Q9H981	ACTR8	0	1	0	0	0	0	0	0	0	0	0	3		Nucleus
Q8TDG2	ACTRT1	1	1	0	0	0	0	0	0	0	0	0	0		none
Q8TDY3	ACTRT2	1	1	0	0	0	0	0	0	0	0	0	0		none
Q9BYD9	ACTRT3	1	1	0	0	0	0	0	0	0	0	0	1		Nucleus
Q04771	ACVR1	0	0	0	0	0	0	1	0	0	0	0	0		PM
P36896	ACVR1B	1	0	1	0	0	0	3	0	0	0	0	0		PM
Q8NER5	ACVR1C	0	0	0	0	0	0	2	0	0	0	0	0		PM
P27037	ACVR2A	1	0	0	0	0	0	3	0	0	0	0	0		PM
Q13705	ACVR2B	1	0	0	0	0	0	2	0	0	0	0	0		PM
P37023	ACVRL1	0	0	0	0	0	0	2	0	0	0	0	0		PM
Q03154	ACY1	2	0	1	0	0	0	0	0	0	0	0	0		Cytosol
Q96HD9	ACY3	1	0	1	0	0	0	1	0	0	0	0	0		Cytosol
P07311	ACYP1	0	0	0	0	0	0	0	0	0	0	0	0		none
P14621	ACYP2
P00813	ADA	4	0	1	0	0	1	1	0	0	0	0	0		Cytosol
Q96M93	ADAD1	0	0	0	0	0	0	0	0	0	0	0	1		Nucleus
Q8NCV1	ADAD2
Q6DHV7	ADAL	1	0	1	0	0	0	0	0	0	0	0	0		Cytosol
O14672	ADAM10	4	0	0	0	0	0	2	3	2	0	0	1		Golgi
O75078	ADAM11	0	0	0	0	0	0	1	0	0	0	0	0		PM
O43184	ADAM12	0	0	0	0	0	0	2	0	0	0	0	1		PM
Q13444	ADAM15	1	0	0	0	0	0	1	0	0	0	0	0		PM
P78536	ADAM17	2	1	1	0	0	0	2	0	0	0	0	0		PM
Q9Y3Q7	ADAM18	0	0	0	0	0	0	0	0	0	0	0	0		none
Q9H013	ADAM19	1	0	0	0	0	0	1	1	0	0	0	0		PM
Q99965	ADAM2	0	0	0	0	0	0	2	0	0	0	0	0		PM
O43506	ADAM20	0	0	0	0	0	0	1	0	0	0	0	0		PM
Q9UKJ8	ADAM21
Q9P0K1	ADAM22	0	0	0	0	0	0	1	0	0	0	0	0		PM
O75077	ADAM23	0	0	0	0	0	0	2	0	0	0	0	0		PM
Q9UKQ2	ADAM28	1	0	0	0	0	0	2	0	0	0	1	0		PM
Q9UKF5	ADAM29	0	0	0	0	0	0	1	0	0	0	0	0		PM
Q9UKF2	ADAM30	1	0	0	0	1	0	1	0	0	0	0	0		endosome
Q8TC27	ADAM32	0	0	0	0	0	0	0	0	0	0	0	0		none
Q9BZ11	ADAM33	0	0	0	0	0	0	0	0	0	0	0	0		none
Q6NVV9	ADAM5
Q9H2U9	ADAM7	0	0	0	0	0	0	1	0	0	0	0	0		PM
P78325	ADAM8	3	1	0	0	0	1	3	0	0	0	0	0		PM
Q13443	ADAM9	0	0	0	0	0	0	2	0	0	0	0	0		PM
O15204	ADAMDEC1	0	0	0	0	0	0	0	0	0	0	0	0		none
Q9UHI8	ADAMTS1	2	0	1	0	0	0	0	0	0	0	0	0		Cytosol
Q9H324	ADAMTS10
P58397	ADAMTS12	0	0	0	0	0	0	0	0	0	0	0	0		none
Q76LX8	ADAMTS13	1	0	0	0	0	0	0	0	1	0	0	0		ER
Q8WXS8	ADAMTS14	0	0	0	0	0	0	0	0	0	0	0	0		none
Q8TE58	ADAMTS15	0	0	0	0	0	0	0	0	0	0	0	0		none
Q8TE57	ADAMTS16	0	0	0	0	0	0	0	0	0	0	0	0		none
Q8TE56	ADAMTS17	0	0	0	0	0	0	0	0	0	0	0	0		none
Q8TE60	ADAMTS18	0	0	0	0	0	0	0	0	0	0	0	0		none
Q8TE59	ADAMTS19
O95450	ADAMTS2	0	0	0	0	0	0	0	0	0	0	0	0		none
P59510	ADAMTS20	0	0	0	0	0	0	0	0	0	0	0	0		none
O15072	ADAMTS3	0	0	0	0	0	0	0	0	0	0	0	0		none
O75173	ADAMTS4	0	0	0	0	0	0	0	0	0	0	0	1		Nucleus
Q9UNA0	ADAMTS5	1	0	0	0	0	0	0	0	1	0	0	0		ER
Q9UKP5	ADAMTS6	0	0	0	0	0	0	0	0	0	0	0	0		none
Q9UKP4	ADAMTS7	1	0	0	0	0	0	0	0	1	0	0	0		ER
Q9UP79	ADAMTS8	0	0	0	0	0	0	0	0	0	0	0	0		none
Q9P2N4	ADAMTS9	1	0	0	0	0	0	0	0	1	0	0	0		ER
Q8N6G6	ADAMTSL1	1	0	0	0	0	0	0	0	1	0	0	0		ER
Q86TH1	ADAMTSL2	0	0	0	0	0	0	0	0	0	0	0	0		none
P82987	ADAMTSL3	0	0	0	0	0	0	0	0	0	0	0	0		none
Q6UY14	ADAMTSL4	1	0	0	0	0	0	0	0	1	0	0	0		ER
Q5T5F5	ADAMTSL4-AS1
Q6ZMM2	ADAMTSL5
O75689	ADAP1	3	0	1	0	0	0	1	0	0	0	0	2		Nucleus
Q9NPF8	ADAP2	2	0	0	0	0	0	1	0	0	0	1	0		PM
P55265	ADAR	1	0	0	0	0	0	0	0	0	0	0	3		Nucleus
P78563	ADARB1	1	0	1	0	0	0	0	0	0	0	0	5		Nucleus
Q9NS39	ADARB2	0	0	0	0	0	0	0	0	0	0	0	1		Nucleus
A8MUL3	ADARB2-AS1
Q9BUB4	ADAT1
Q7Z6V5	ADAT2	0	0	0	0	0	0	0	0	0	0	0	1		Nucleus
Q96EY9	ADAT3
Q86TW2	ADCK1	0	0	0	0	0	0	0	0	0	0	0	0		none
Q7Z695	ADCK2	0	0	0	0	0	0	0	0	0	0	0	0		none
Q8NI60	ADCK3	1	0	0	0	0	0	0	0	0	0	1	0		Mitochondrion
Q96D53	ADCK4	2	0	1	0	0	0	1	0	0	0	2	0		Mitochondrion
Q3MIX3	ADCK5	0	0	0	0	0	0	0	0	0	0	0	0		none
Q08828	ADCY1	2	0	1	0	0	0	2	0	0	0	0	1		PM
Q96PN6	ADCY10	4	1	1	0	0	0	1	0	0	0	1	1		Cytosol
Q08462	ADCY2	2	0	1	0	0	0	2	0	0	0	0	0		PM
O60266	ADCY3	3	0	1	0	0	0	2	1	0	0	0	0		PM
Q8NFM4	ADCY4	2	0	1	0	0	0	1	0	0	0	0	0		Cytosol
O95622	ADCY5	1	1	1	0	0	0	1	0	0	0	0	0		Cytosol
O43306	ADCY6	1	0	1	0	0	0	2	0	0	0	0	0		PM
P51828	ADCY7	1	0	1	0	0	0	1	0	0	0	0	0		Cytosol
P40145	ADCY8	1	0	1	0	0	0	1	0	0	0	0	0		Cytosol
O60503	ADCY9	1	0	1	0	0	0	2	0	0	0	0	0		PM
P18509	ADCYAP1	0	0	0	0	0	0	0	0	0	0	0	0		none
P41586	ADCYAP1R1	1	0	0	0	1	0	4	0	1	0	0	0		PM
P35611	ADD1	2	2	1	0	0	0	2	0	0	0	0	2		PM
P35612	ADD2	2	2	1	0	0	0	2	0	0	0	0	0		PM
Q9UEY8	ADD3	2	1	1	0	0	0	2	0	0	0	0	2		PM
Q8N7X0	ADGB	1	0	0	0	0	0	0	0	0	0	0	0		none
P07327	ADH1A	2	0	1	0	0	0	1	0	0	0	0	1		Cytosol
P00325	ADH1B	2	0	1	0	0	0	1	0	0	0	0	1		Cytosol
P00326	ADH1C
P08319	ADH4	2	0	1	0	0	0	0	0	0	0	0	1		Cytosol
P11766	ADH5	3	0	1	0	0	0	0	0	0	0	1	0		Cytosol
P28332	ADH6
P40394	ADH7	2	0	1	0	0	0	1	0	0	0	0	0		Cytosol
Q8IWW8	ADHFE1	3	0	1	0	0	0	0	0	0	0	2	0		Mitochondrion
Q9BV57	ADI1	3	0	1	0	0	0	2	0	0	0	0	2		PM
Q0VDE8	ADIG	1	0	0	0	0	0	0	0	0	0	0	1		Nucleus
Q15848	ADIPOQ	1	0	0	0	0	0	0	0	1	0	0	0		ER
Q96A54	ADIPOR1	0	0	0	0	0	0	2	0	0	0	0	0		PM
Q86V24	ADIPOR2	0	0	0	0	0	0	2	0	0	0	0	0		PM
Q15847	ADIRF	1	0	1	0	0	0	0	0	0	0	0	2		Nucleus
P55263	ADK	1	0	1	0	0	0	0	0	0	0	0	2		Nucleus
P35318	ADM	1	0	0	0	0	0	0	0	0	0	0	0		none
Q7Z4H4	ADM2	0	0	0	0	0	0	0	0	0	0	0	0		none
C9JUS6	ADM5	0	0	0	0	0	0	0	0	0	0	0	0		none
Q9H2P0	ADNP	1	0	0	0	0	0	0	0	0	0	0	1		Nucleus
Q6IQ32	ADNP2	0	0	0	0	0	0	0	0	0	0	0	1		Nucleus
Q96SZ5	ADO	2	0	1	0	0	0	0	0	0	0	1	0		Cytosol
P30542	ADORA1	1	0	0	0	0	0	3	0	1	0	0	0		PM
P29274	ADORA2A	0	1	0	0	0	0	4	0	0	0	0	0		PM
P86434	ADORA2A-AS1
P29275	ADORA2B	0	0	0	0	0	0	3	0	0	0	0	0		PM
Q6P2N6	ADORA3
P33765	ADORA3
Q9BRR6	ADPGK	2	0	0	0	0	0	0	0	2	0	0	0		ER
P54922	ADPRH	0	0	0	0	0	0	0	0	0	0	0	0		none
Q8NDY3	ADPRHL1	0	0	0	0	0	0	0	0	0	0	0	0		none
Q9NX46	ADPRHL2	1	0	0	0	0	0	0	0	0	0	1	1		Mitochondrion
Q3LIE5	ADPRM	1	0	1	0	0	0	0	0	0	0	0	0		Cytosol
P35348	ADRA1A	2	0	0	0	0	0	4	0	0	0	0	2		PM
P35368	ADRA1B	1	0	0	0	0	0	3	0	0	0	0	2		PM
P25100	ADRA1D	0	0	0	0	0	0	3	0	0	0	0	0		PM
P08913	ADRA2A	1	0	0	0	0	0	3	0	0	0	0	0		PM
P18089	ADRA2B
P18825	ADRA2C	2	0	0	0	1	0	3	0	0	0	0	0		PM
P08588	ADRB1	2	0	0	0	2	0	3	0	0	0	0	0		PM
P07550	ADRB2	3	0	0	0	3	1	3	0	0	0	0	1		endosome
P13945	ADRB3	0	0	0	0	0	0	3	0	0	0	0	1		PM
P25098	ADRBK1	2	0	1	0	0	0	1	0	0	0	0	0		Cytosol
P35626	ADRBK2	1	0	1	0	0	0	1	0	0	0	0	0		Cytosol
Q16186	ADRM1	1	0	1	0	0	0	2	0	0	0	0	1		PM
P30566	ADSL
P30520	ADSS	3	0	1	0	0	0	1	0	0	0	0	0		Cytosol
Q8N142	ADSSL1	2	0	1	0	0	0	0	0	0	0	0	0		Cytosol
Q96IZ2	ADTRP	0	0	0	0	0	0	1	0	0	0	0	0		PM
Q8IUX7	AEBP1	1	0	0	0	0	0	0	0	0	0	0	1		Nucleus
Q6ZN18	AEBP2	0	0	0	0	0	0	0	0	0	0	0	3		Nucleus
Q8WTP8	AEN	0	0	0	0	0	0	0	0	0	0	0	5		Nucleus
Q08117	AES	0	0	0	0	0	0	0	0	0	0	0	1		Nucleus
Q8N556	AFAP1	1	1	1	0	0	0	0	0	0	0	0	0		Cytosol
Q8TED9	AFAP1L1	1	1	0	0	0	0	0	0	0	0	0	0		none
Q8N4X5	AFAP1L2	2	0	1	0	0	0	1	0	0	0	0	0		Cytosol
P51825	AFF1	0	0	0	0	0	0	0	0	0	0	0	1		Nucleus
P51816	AFF2	0	0	0	0	0	0	0	0	0	0	0	1		Nucleus
P51826	AFF3
Q9UHB7	AFF4	0	0	0	0	0	0	0	0	0	0	0	4		Nucleus
Q9Y4W6	AFG3L2	3	0	0	0	0	0	0	0	0	0	3	0		Mitochondrion
P43652	AFM	0	0	0	0	0	0	0	0	0	0	0	0		none
Q63HM1	AFMID	2	0	1	0	0	0	0	0	0	0	0	1		Cytosol
P02771	AFP	2	0	1	0	0	0	0	0	1	0	0	0		Cytosol
Q6ULP2	AFTPH	2	0	1	0	0	0	0	2	0	0	0	2		Golgi
P20933	AGA	3	0	0	0	0	3	0	0	1	0	0	0		lysosome
Q9UPQ3	AGAP1	1	0	0	0	0	0	0	0	0	0	0	0		none
Q5T2P9	AGAP10
Q8TF27	AGAP11
Q99490	AGAP2
Q96P47	AGAP3	1	0	0	0	0	0	0	0	0	0	0	0		none
Q96P64	AGAP4
A6NIR3	AGAP5
Q5VW22	AGAP6
Q5VUJ5	AGAP7P
Q5SRD3	AGAP8
Q5VTM2	AGAP9
Q96MI9	AGBL1
Q5U5Z8	AGBL2
Q8NEM8	AGBL3	1	0	1	0	0	0	0	0	0	0	0	0		Cytosol
Q5VU57	AGBL4	2	1	1	0	0	0	0	1	0	0	0	0		Cytosol
Q8NDL9	AGBL5	2	1	1	0	0	0	0	0	0	0	0	1		Cytosol
Q15109	AGER	0	0	0	0	0	0	4	0	0	0	0	1		PM
P52594	AGFG1	2	0	1	0	0	0	0	0	0	0	0	1		Cytosol
O95081	AGFG2	0	0	0	0	0	0	0	0	0	0	0	0		none
Q8N302	AGGF1	2	0	0	0	0	0	0	0	0	0	0	0		none
Q53H12	AGK	3	0	1	0	0	0	0	0	0	0	3	0		Mitochondrion
P35573	AGL	3	0	1	0	0	0	0	0	1	0	0	1		Cytosol
Q9BSE5	AGMAT	2	0	0	0	0	0	0	0	0	0	2	0		Mitochondrion
Q6ZNB7	AGMO	2	0	0	0	0	0	0	0	2	0	0	0		ER
Q9UL18	AGO1	3	0	1	0	0	0	0	0	0	0	0	2		Nucleus
Q9UKV8	AGO2	3	0	1	0	0	0	0	0	0	0	0	2		Nucleus
Q9H9G7	AGO3	4	0	1	0	0	0	0	0	0	0	0	2		Nucleus
Q9HCK5	AGO4	3	0	1	0	0	0	0	0	0	0	0	1		Cytosol
Q99943	AGPAT1	2	0	0	0	0	0	0	0	2	0	0	0		ER
O15120	AGPAT2	2	0	0	0	0	0	1	0	2	0	0	0		ER
Q9NRZ7	AGPAT3	2	0	0	0	0	0	1	1	2	0	0	1		ER
Q9NRZ5	AGPAT4	1	0	0	0	0	0	0	0	1	0	0	0		ER
Q9H0P7	AGPAT4-IT1
Q9NUQ2	AGPAT5	2	0	0	0	0	0	0	0	1	0	2	1		Mitochondrion
Q86UL3	AGPAT6	2	0	0	0	0	0	0	0	2	0	0	0		ER
Q53EU6	AGPAT9	1	0	0	0	0	0	0	0	2	0	0	0		ER
O00116	AGPS	3	0	0	0	0	0	0	0	0	4	1	1		Peroxisome
O95994	AGR2	2	0	0	0	0	0	0	0	1	0	1	0		ER
Q8TD06	AGR3	1	0	0	0	0	0	0	0	1	0	0	0		ER
O00468	AGRN	2	0	1	0	0	1	1	1	0	0	0	0		Cytosol
O00253	AGRP	1	0	0	0	0	0	0	1	0	0	0	0		Golgi
P01019	AGT	1	0	1	0	0	0	0	0	0	0	0	0		Cytosol
Q9UPW5	AGTPBP1	2	0	1	0	0	0	0	0	0	0	1	2		Nucleus
P30556	AGTR1	0	0	0	0	0	0	3	0	0	0	0	0		PM
P50052	AGTR2	1	0	0	0	0	0	3	0	0	0	0	0		PM
Q6RW13	AGTRAP	3	0	1	0	0	0	1	1	1	0	0	1		Cytosol
P21549	AGXT	2	0	0	0	0	0	0	0	0	2	1	0		Peroxisome
Q9BYV1	AGXT2	2	0	0	0	0	0	0	0	0	0	2	0		Mitochondrion
Q8WYP5	AHCTF1	1	0	1	0	0	0	0	0	0	0	0	4		Nucleus
P23526	AHCY	2	0	1	0	0	0	0	0	0	0	0	1		Cytosol
O43865	AHCYL1	3	0	1	0	0	0	1	0	1	0	0	0		Cytosol
Q96HN2	AHCYL2	2	0	1	0	0	0	0	0	1	0	0	0		Cytosol
Q5TGY3	AHDC1
Q8N157	AHI1	2	2	1	0	0	0	0	0	0	0	0	0		Cytosol
Q09666	AHNAK	3	1	1	0	0	1	3	0	0	0	0	2		PM
Q8IVF2	AHNAK2	3	0	1	0	0	0	2	0	0	0	0	1		PM
P35869	AHR	4	0	2	0	0	0	0	0	0	0	0	4		Nucleus
A9YTQ3	AHRR	1	0	1	0	0	0	0	0	0	0	0	1		Cytosol
O95433	AHSA1	2	0	1	0	0	0	0	0	1	0	0	0		Cytosol
Q719I0	AHSA2
P02765	AHSG	2	0	0	0	0	0	0	1	1	0	0	0		Golgi
Q9NZD4	AHSP	1	0	1	0	0	0	0	0	0	0	0	0		Cytosol
Q9GZX7	AICDA	1	0	0	0	0	0	0	0	0	0	0	1		Nucleus
Q96BJ3	AIDA	1	0	0	0	0	0	0	0	0	0	0	0		none
P55008	AIF1	2	1	1	0	0	0	2	0	0	0	0	1		PM
Q9BQI0	AIF1L	1	1	0	0	0	0	1	0	0	0	0	0		PM
O95831	AIFM1	5	0	1	0	0	0	0	0	0	0	4	2		Mitochondrion
Q9BRQ8	AIFM2	3	0	1	0	0	0	0	0	0	0	2	0		Mitochondrion
Q96NN9	AIFM3	2	0	1	0	0	0	0	0	1	0	2	0		Mitochondrion
Q9NVV5	AIG1	0	0	0	0	0	0	0	0	0	0	0	0		none
Q9Y4K1	AIM1
Q8N1P7	AIM1L
O14862	AIM2	4	0	2	0	0	0	0	0	0	0	1	2		Cytosol
Q12904	AIMP1	3	0	1	0	0	0	0	1	1	0	0	1		Cytosol
Q13155	AIMP2	1	0	1	0	0	0	0	0	0	0	0	1		Cytosol
O00170	AIP	3	0	1	0	0	0	0	0	0	0	0	1		Cytosol
Q9NZN9	AIPL1	1	0	0	0	0	0	0	0	0	0	0	1		Nucleus
O43918	AIRE	1	0	0	0	0	0	0	0	0	0	0	2		Nucleus
Q9UKB5	AJAP1	0	0	0	0	0	0	2	0	0	0	0	0		PM
Q96IF1	AJUBA	3	2	1	0	0	0	1	1	0	0	0	2		Nucleus
P00568	AK1	2	0	1	0	0	0	0	0	0	0	0	0		Cytosol
P54819	AK2	2	0	0	0	0	0	0	0	0	0	2	0		Mitochondrion
Q9UIJ7	AK3	2	0	0	0	0	0	0	0	0	0	2	0		Mitochondrion
P27144	AK4	2	0	0	0	0	0	0	0	0	0	2	0		Mitochondrion
Q9Y6K8	AK5	1	1	1	0	0	0	0	0	0	0	0	0		Cytosol
Q9Y3D8	AK6
Q96M32	AK7	1	0	1	0	0	0	0	0	0	0	0	0		Cytosol
Q96MA6	AK8	1	1	1	0	0	0	0	0	0	0	0	0		Cytosol
Q5TCS8	AK9	2	0	1	0	0	0	0	0	0	0	0	2		Nucleus
Q92667	AKAP1	3	0	1	0	0	0	0	0	0	0	2	0		Mitochondrion
O43572	AKAP10	2	0	1	0	0	0	1	0	0	0	1	0		Cytosol
Q9UKA4	AKAP11	3	1	1	0	0	0	1	0	0	1	0	1		Cytosol
Q02952	AKAP12	3	1	1	0	0	0	1	0	0	0	0	0		Cytosol
Q12802	AKAP13	2	1	1	0	0	0	0	0	0	0	0	1		Cytosol
Q86UN6	AKAP14	1	1	0	0	0	0	0	0	0	0	0	0		none
Q02040	AKAP17A	1	0	1	0	0	0	0	0	0	0	0	3		Nucleus
Q9Y2D5	AKAP2
O75969	AKAP3	2	0	0	0	0	0	0	0	0	0	0	1		Nucleus
Q5JQC9	AKAP4	2	1	0	0	0	0	0	0	0	0	0	1		Nucleus
P24588	AKAP5	1	0	1	0	0	0	1	0	0	0	0	0		Cytosol
Q13023	AKAP6	5	0	0	0	0	0	1	0	3	0	0	2		ER
O43687	AKAP7	1	0	1	0	0	0	3	0	0	0	0	1		PM
Q9P0M2	AKAP7	1	0	1	0	0	0	3	0	0	0	0	1		PM
O43823	AKAP8	1	0	0	0	0	0	0	1	0	0	1	5		Nucleus
Q9ULX6	AKAP8L	1	0	0	0	0	0	0	0	0	0	0	3		Nucleus
Q99996	AKAP9	2	2	1	0	0	0	2	2	0	0	0	0		PM
Q9NQ31	AKIP1	0	0	0	0	0	0	0	0	0	0	0	1		Nucleus
Q9H9L7	AKIRIN1	0	0	0	0	0	0	0	0	0	0	0	2		Nucleus
Q53H80	AKIRIN2	0	0	0	0	0	0	0	0	0	0	0	2		Nucleus
Q7Z591	AKNA	1	1	1	0	0	0	0	0	0	0	0	1		Cytosol
Q5T1N1	AKNAD1
P14550	AKR1A1	1	0	1	0	0	0	1	0	0	0	0	0		Cytosol
P15121	AKR1B1	3	0	1	0	0	1	0	0	0	0	0	1		Cytosol
O60218	AKR1B10	2	0	1	0	0	1	0	0	0	0	0	0		Cytosol
C9JRZ8	AKR1B15	2	0	1	0	0	0	0	0	0	0	2	0		Mitochondrion
Q04828	AKR1C1	2	0	1	0	0	0	0	0	0	0	0	0		Cytosol
P52895	AKR1C2	1	0	0	0	0	0	0	0	0	0	0	0		none
P42330	AKR1C3	3	0	1	0	0	0	0	0	0	0	0	1		Cytosol
P17516	AKR1C4	3	0	1	0	0	0	0	0	0	0	0	0		Cytosol
Q5T2L2	AKR1CL1
P51857	AKR1D1	2	0	1	0	0	0	0	0	0	0	0	0		Cytosol
Q96JD6	AKR1E2	1	0	1	0	0	0	0	1	0	0	0	1		Cytosol
O43488	AKR7A2	2	0	1	0	0	0	0	1	0	0	0	0		Cytosol
O95154	AKR7A3	2	0	1	0	0	0	0	0	0	0	0	0		Cytosol
Q8NHP1	AKR7L
P31749	AKT1	4	2	1	0	0	0	2	0	0	0	1	3		Nucleus
Q96B36	AKT1S1	2	0	1	0	0	0	0	0	0	0	0	1		Cytosol
P31751	AKT2	3	0	1	0	1	0	2	0	0	0	0	2		PM
Q9Y243	AKT3	1	0	0	0	0	0	0	0	0	0	0	1		Nucleus
Q9H8T0	AKTIP	2	0	1	0	0	0	1	0	0	0	0	0		Cytosol
P13716	ALAD	2	0	1	0	0	0	0	0	0	0	0	1		Cytosol
P13196	ALAS1	3	0	1	0	0	0	0	0	0	0	3	1		Mitochondrion
P22557	ALAS2	2	0	0	0	0	0	0	0	0	0	3	0		Mitochondrion
P02768	ALB	2	0	0	0	0	0	0	1	2	0	0	1		ER
Q13740	ALCAM	0	0	0	0	0	0	3	0	0	0	0	0		PM
Q8IZ83	ALDH16A1	0	0	0	0	0	0	0	0	0	0	0	0		none
P54886	ALDH18A1	3	0	1	0	0	0	0	0	0	0	2	0		Mitochondrion
P00352	ALDH1A1	2	0	1	0	0	0	0	0	0	0	0	0		Cytosol
O94788	ALDH1A2	4	0	1	0	0	0	0	0	0	0	0	0		Cytosol
P47895	ALDH1A3	2	0	1	0	0	0	1	0	0	0	0	1		Cytosol
P30837	ALDH1B1	3	0	0	0	0	0	0	0	0	0	3	1		Mitochondrion
O75891	ALDH1L1	3	0	1	0	0	0	0	0	0	0	1	0		Cytosol
Q3SY69	ALDH1L2	2	0	0	0	0	0	0	0	0	0	2	0		Mitochondrion
P05091	ALDH2	2	0	0	0	0	0	0	0	0	0	2	0		Mitochondrion
P30838	ALDH3A1	2	0	1	0	0	0	1	0	1	0	0	0		Cytosol
P51648	ALDH3A2	3	0	0	0	0	0	0	0	1	2	1	0		Peroxisome
P43353	ALDH3B1
P48448	ALDH3B2	0	0	0	0	0	0	0	0	0	0	0	0		none
P30038	ALDH4A1	2	0	0	0	0	0	0	0	0	0	2	0		Mitochondrion
P51649	ALDH5A1	3	0	0	0	0	0	0	0	0	0	3	0		Mitochondrion
Q02252	ALDH6A1	3	0	0	0	0	0	0	0	0	0	3	1		Mitochondrion
P49419	ALDH7A1	2	0	1	0	0	0	0	0	0	0	2	1		Mitochondrion
Q9H2A2	ALDH8A1	1	0	1	0	0	0	0	0	0	0	0	0		Cytosol
P49189	ALDH9A1	2	0	1	0	0	0	0	0	0	0	0	0		Cytosol
P04075	ALDOA	4	1	1	0	0	0	0	0	0	0	0	1		Cytosol
P05062	ALDOB	2	1	1	0	0	0	0	0	0	0	0	0		Cytosol
P09972	ALDOC	2	1	1	0	0	0	0	0	0	0	1	0		Cytosol
Q9BT22	ALG1	2	0	0	0	0	0	0	0	2	0	0	0		ER
Q5BKT4	ALG10	1	0	0	0	0	0	0	0	1	0	0	0		ER
Q5I7T1	ALG10B	2	0	0	0	0	0	1	0	2	0	0	0		ER
Q2TAA5	ALG11	1	0	0	0	0	0	0	0	1	0	0	0		ER
Q9BV10	ALG12	2	0	0	0	0	0	0	0	2	0	0	0		ER
Q9NP73	ALG13	2	0	0	0	0	0	0	0	2	0	0	0		ER
Q96F25	ALG14	1	0	0	0	0	0	0	0	1	0	0	1		ER
Q6GMV1	ALG1L	1	0	0	0	0	0	0	0	1	0	0	0		ER
C9J202	ALG1L2
Q9H553	ALG2	3	0	0	0	0	0	0	0	1	0	0	1		ER
Q92685	ALG3	1	0	0	0	0	0	0	0	1	0	0	0		ER
Q9Y673	ALG5	1	0	0	0	0	0	0	0	1	0	0	0		ER
Q9Y672	ALG6	1	0	0	0	0	0	0	0	1	0	0	0		ER
Q9BVK2	ALG8	1	0	0	0	0	0	0	0	1	0	0	0		ER
Q9H6U8	ALG9	2	0	0	0	0	0	0	0	2	0	0	0		ER
Q9UM73	ALK	0	0	0	0	0	0	2	0	0	0	0	0		PM
Q13686	ALKBH1	1	0	0	0	0	0	0	0	0	0	1	1		Mitochondrion
Q6NS38	ALKBH2	0	1	0	0	0	0	0	0	0	0	0	2		Nucleus
Q96Q83	ALKBH3	1	0	1	0	0	0	0	0	0	0	1	2		Nucleus
Q9NXW9	ALKBH4	1	0	0	0	0	0	0	0	0	0	0	1		Nucleus
Q6P6C2	ALKBH5	1	0	1	0	0	0	0	1	0	0	0	3		Nucleus
Q3KRA9	ALKBH6	1	0	0	0	0	0	0	0	0	0	0	2		Nucleus
Q9BT30	ALKBH7	1	0	0	0	0	0	0	0	0	0	1	0		Mitochondrion
Q96BT7	ALKBH8	1	0	1	0	0	0	0	0	0	0	0	2		Nucleus
Q8N6M5	ALLC
Q8TCU4	ALMS1	2	2	1	0	0	0	0	0	0	0	0	0		Cytosol
Q96L16	ALMS1P
P18054	ALOX12	3	0	2	0	0	0	1	0	0	0	0	0		Cytosol
O75342	ALOX12B	1	0	1	0	0	0	0	0	0	0	0	0		Cytosol
P16050	ALOX15	2	0	2	0	0	0	3	0	0	0	0	0		PM
O15296	ALOX15B	2	2	2	0	0	0	2	0	0	0	0	2		Cytosol
P09917	ALOX5	3	0	1	0	0	0	0	0	0	0	0	3		Nucleus
P20292	ALOX5AP	2	0	0	0	0	0	0	0	2	0	0	2		ER
Q9BYJ1	ALOXE3	1	0	1	0	0	0	0	0	0	0	0	0		Cytosol
P09923	ALPI	0	0	0	0	0	0	2	0	0	0	0	0		PM
Q96QP1	ALPK1	1	0	0	0	0	0	0	0	0	0	0	0		none
Q86TB3	ALPK2	1	0	0	0	0	0	0	0	0	0	0	0		none
Q96L96	ALPK3	0	0	0	0	0	0	0	0	0	0	0	1		Nucleus
P05186	ALPL	0	0	0	0	0	0	1	0	0	0	0	0		PM
P05187	ALPP	0	0	0	0	0	0	2	0	0	0	0	0		PM
P10696	ALPPL2	0	0	0	0	0	0	2	0	0	0	0	0		PM
Q96Q42	ALS2	1	1	1	0	1	0	0	0	0	0	0	0		Cytosol
Q60I27	ALS2CL	1	0	1	0	0	0	0	0	0	0	0	0		Cytosol
Q53TS8	ALS2CR11
Q96Q35	ALS2CR12	1	0	0	0	0	0	0	0	0	0	0	0		none
Q15699	ALX1	1	0	0	0	0	0	0	1	0	0	0	2		Nucleus
O95076	ALX3	0	0	0	0	0	0	0	0	0	0	0	1		Nucleus
Q9H161	ALX4	0	0	0	0	0	0	0	0	0	0	0	1		Nucleus
Q86V81	ALYREF
Q9UHK6	AMACR	3	0	0	0	0	0	1	0	0	2	1	0		Peroxisome
Q9NP70	AMBN	1	0	0	0	0	0	0	0	1	0	0	0		ER
P02760	AMBP	0	0	0	0	0	0	1	0	0	0	0	0		PM
Q9C0C7	AMBRA1	6	1	1	0	0	0	0	0	0	0	2	0		Mitochondrion
P17707	AMD1	1	0	1	0	0	0	0	0	0	0	0	0		Cytosol
Q96NU7	AMDHD1	1	0	1	0	0	0	0	0	0	0	0	0		Cytosol
Q9Y303	AMDHD2	1	0	1	0	0	0	0	0	0	0	0	1		Cytosol
Q99217	AMELX	1	0	0	0	0	0	0	0	1	0	0	0		ER
Q99218	AMELY	0	0	0	0	0	0	0	0	0	0	0	0		none
Q5JTC6	AMER1	2	0	1	0	0	0	2	0	0	0	0	2		PM
Q8N7J2	AMER2	0	0	0	0	0	0	1	0	0	0	0	0		PM
Q8N944	AMER3	0	0	0	0	0	0	1	0	0	0	0	0		PM
Q9UKV5	AMFR	4	0	0	0	0	0	0	1	3	0	0	1		ER
P03971	AMH	0	0	0	0	0	0	0	0	0	0	0	0		none
Q16671	AMHR2	0	0	0	0	0	0	2	0	0	0	0	0		PM
Q86YT9	AMICA1	0	0	0	0	0	0	1	0	0	0	0	0		PM
Q86WK6	AMIGO1	0	0	0	0	0	0	2	0	0	0	0	0		PM
Q86SJ2	AMIGO2	0	0	0	0	0	0	1	0	0	0	0	1		PM
Q86WK7	AMIGO3	0	0	0	0	0	0	0	0	0	0	0	0		none
Q9Y4X0	AMMECR1	0	0	0	0	0	0	0	0	0	0	0	1		Nucleus
Q6DCA0	AMMECR1L
Q9BXJ7	AMN	2	0	0	0	1	0	3	0	0	0	0	0		PM
Q8IY45	AMN1
Q4VCS5	AMOT	3	1	1	0	0	0	1	0	0	0	0	0		Cytosol
Q8IY63	AMOTL1	2	0	1	0	0	0	1	0	0	0	0	0		Cytosol
Q9Y2J4	AMOTL2	2	0	1	0	1	0	1	0	0	0	0	0		Cytosol
P23109	AMPD1	1	0	1	0	0	0	0	0	0	0	0	0		Cytosol
Q01433	AMPD2	1	0	1	0	0	0	0	0	0	0	0	0		Cytosol
Q01432	AMPD3	1	0	1	0	0	0	0	0	0	0	0	0		Cytosol
P49418	AMPH	3	2	1	0	0	0	1	0	0	0	0	0		Cytosol
P48728	AMT	2	0	0	0	0	0	0	0	0	0	2	1		Mitochondrion
Q6UX39	AMTN	1	0	0	0	0	0	0	0	1	0	0	0		ER
P04745	AMY1A AMY1B AMY1C
P04746	AMY2A	0	0	0	0	0	0	0	0	0	0	0	0		none
P19961	AMY2B	0	0	0	0	0	0	0	0	0	0	0	0		none
Q400G9	AMZ1
Q86W34	AMZ2
Q9H1A4	ANAPC1	1	0	1	0	0	0	0	0	0	0	0	2		Nucleus
Q9UM13	ANAPC10	1	0	1	0	0	0	0	0	0	0	0	2		Nucleus
Q9NYG5	ANAPC11	1	0	1	0	0	0	0	0	0	0	0	2		Nucleus
Q9BS18	ANAPC13	0	0	0	0	0	0	0	0	0	0	0	1		Nucleus
P60006	ANAPC15	1	0	1	0	0	0	0	0	0	0	0	2		Nucleus
Q96DE5	ANAPC16	1	0	1	0	0	0	0	0	0	0	0	2		Nucleus
Q9UJX6	ANAPC2	1	0	1	0	0	0	0	0	0	0	0	2		Nucleus
Q9UJX5	ANAPC4	1	0	1	0	0	0	0	0	0	0	0	3		Nucleus
Q9UJX4	ANAPC5	1	0	1	0	0	0	0	0	0	0	0	3		Nucleus
Q9UJX3	ANAPC7	1	0	1	0	0	0	0	0	0	0	0	3		Nucleus
P03950	ANG	1	0	0	0	0	0	0	0	0	0	0	2		Nucleus
Q9UNK9	ANGEL1	1	0	1	0	0	0	0	0	1	0	0	1		Cytosol
Q5VTE6	ANGEL2	1	0	0	0	0	0	0	0	0	0	0	1		Nucleus
Q15389	ANGPT1	0	0	0	0	0	0	1	0	0	0	0	0		PM
O15123	ANGPT2	0	0	0	0	0	0	1	0	0	0	0	1		PM
Q9Y264	ANGPT4	0	0	0	0	0	0	0	0	0	0	0	0		none
O95841	ANGPTL1	0	0	0	0	0	0	0	0	0	0	0	0		none
Q9UKU9	ANGPTL2	0	0	0	0	0	0	0	0	0	0	0	0		none
Q9Y5C1	ANGPTL3	1	0	0	0	1	0	0	1	0	0	0	0		endosome
Q9BY76	ANGPTL4	0	0	0	0	0	0	0	0	0	0	0	0		none
Q86XS5	ANGPTL5	0	0	0	0	0	0	0	0	0	0	0	0		none
Q8NI99	ANGPTL6	1	0	0	0	0	0	0	0	0	0	0	0		none
O43827	ANGPTL7	0	0	0	0	0	0	0	0	0	0	0	0		none
E9PGG2	ANHX	0	0	0	0	0	0	0	0	0	0	0	1		Nucleus
P16157	ANK1	4	3	1	0	0	0	3	0	1	0	0	1		PM
Q01484	ANK2	3	1	1	0	1	1	4	0	0	0	1	0		PM
Q12955	ANK3	5	1	1	0	0	1	4	1	2	0	0	0		PM
Q7Z5J8	ANKAR	1	0	0	0	0	0	0	0	0	0	0	1		Nucleus
Q495B1	ANKDD1A
A6NHY2	ANKDD1B
Q9NU02	ANKEF1
Q8N957	ANKFN1
Q9P2R3	ANKFY1	4	0	1	0	3	1	0	0	0	0	0	0		endosome
Q9HCJ1	ANKH	0	0	0	0	0	0	2	0	0	0	0	0		PM
Q8IWZ3	ANKHD1
Q9P2G1	ANKIB1	1	0	0	0	0	0	0	0	0	0	0	0		none
Q8NFD2	ANKK1
Q8NAG6	ANKLE1	1	0	0	0	0	0	0	0	0	0	0	1		Nucleus
Q86XL3	ANKLE2	2	0	0	0	0	0	0	0	2	0	0	0		ER
Q9P2S6	ANKMY1
Q8IV38	ANKMY2	0	0	0	0	0	0	0	0	0	0	0	0		none
Q9H9E1	ANKRA2	1	1	1	0	0	0	0	0	0	0	0	1		Cytosol
Q15327	ANKRD1	3	0	1	0	0	0	0	0	0	0	0	3		Nucleus
Q9NXR5	ANKRD10
Q6UB99	ANKRD11	1	0	1	0	0	0	1	0	0	0	0	2		Nucleus
Q6UB98	ANKRD12	1	0	1	0	0	0	0	0	0	0	0	1		Cytosol
Q8IZ07	ANKRD13A	2	0	0	0	1	0	1	0	0	0	0	0		endosome
Q86YJ7	ANKRD13B	2	0	0	0	1	0	1	0	0	0	0	0		endosome
Q8N6S4	ANKRD13C	3	0	0	0	0	0	0	0	2	0	0	0		ER
Q6ZTN6	ANKRD13D	2	0	0	0	1	0	1	0	0	0	0	0		endosome
Q6P6B7	ANKRD16
O75179	ANKRD17	1	0	0	0	0	0	0	0	0	0	0	2		Nucleus
Q8IVF6	ANKRD18A
A2A2Z9	ANKRD18B
Q9H560	ANKRD19P
Q9GZV1	ANKRD2	3	0	2	0	0	0	0	0	0	0	0	3		Nucleus
Q5TYW2	ANKRD20A1
Q5SQ80	ANKRD20A2
Q5VUR7	ANKRD20A3
Q4UJ75	ANKRD20A4
A0PJZ0	ANKRD20A5P
Q5CZ79	ANKRD20A8P
Q5VYY1	ANKRD22
Q86SG2	ANKRD23	2	1	1	0	0	0	0	0	0	0	0	2		Nucleus
Q8TF21	ANKRD24
Q9UPS8	ANKRD26	0	1	0	0	0	0	0	0	0	0	0	0		none
Q6NSI1	ANKRD26P1
Q96NW4	ANKRD27	4	0	1	0	1	1	1	0	0	0	0	0		Cytosol
O15084	ANKRD28	2	0	1	0	0	0	0	1	0	0	0	1		Cytosol
Q8N6D5	ANKRD29
Q9BXX3	ANKRD30A
Q9BXX2	ANKRD30B
A7E2S9	ANKRD30BL
Q8N7Z5	ANKRD31
Q9BQI6	ANKRD32	1	1	0	0	0	0	0	0	0	0	0	2		Nucleus
Q7Z3H0	ANKRD33	1	0	1	0	0	0	0	0	0	0	0	1		Cytosol
A6NCL7	ANKRD33B
Q69YU3	ANKRD34A
A5PLL1	ANKRD34B	1	0	0	0	0	0	0	0	0	0	0	1		Nucleus
P0C6C1	ANKRD34C
Q8N283	ANKRD35
A6QL64	ANKRD36
Q8N2N9	ANKRD36B
Q96IX9	ANKRD36BP1
Q5JPF3	ANKRD36C
Q7Z713	ANKRD37	1	0	1	0	0	0	0	0	0	0	1	1		Cytosol
Q53RE8	ANKRD39
Q6AI12	ANKRD40
Q8N9B4	ANKRD42
Q8N8A2	ANKRD44
Q5TZF3	ANKRD45
Q86W74	ANKRD46	0	0	0	0	0	0	0	0	0	0	0	0		none
Q8WVL7	ANKRD49	0	0	0	0	0	0	0	0	0	0	0	1		Nucleus
Q9ULJ7	ANKRD50	1	0	0	0	1	0	0	0	0	0	0	0		endosome
Q8NB46	ANKRD52
Q8N9V6	ANKRD53	1	1	0	0	0	0	0	0	0	0	0	0		none
Q6NXT1	ANKRD54	1	0	0	0	0	0	0	0	0	0	0	1		Nucleus
Q3KP44	ANKRD55
Q9Y2G4	ANKRD6	1	0	0	0	0	0	0	0	0	0	0	1		Nucleus
Q9BZ19	ANKRD60
A6NGH8	ANKRD61
A6NC57	ANKRD62
C9JTQ0	ANKRD63
E5RJM6	ANKRD65
B4E2M5	ANKRD66	0	0	0	0	0	0	0	0	0	0	0	0		none
Q92527	ANKRD7
Q96BM1	ANKRD9	1	0	1	0	0	0	0	0	0	0	0	0		Cytosol
Q92625	ANKS1A	1	0	1	0	0	0	0	0	0	0	0	1		Cytosol
Q7Z6G8	ANKS1B	1	0	1	0	0	0	2	0	0	0	0	2		PM
Q6ZW76	ANKS3
Q8N8V4	ANKS4B	1	0	0	0	0	0	1	0	1	0	0	0		PM
Q68DC2	ANKS6	1	0	0	0	0	0	0	0	0	0	0	0		none
A6NFN9	ANKUB1
Q9H8Y5	ANKZF1	2	0	0	0	0	0	0	0	0	0	1	0		Mitochondrion
Q9NQW6	ANLN	2	1	0	0	0	0	0	0	0	0	0	1		Nucleus
Q5XXA6	ANO1	1	0	0	0	0	0	2	0	0	0	0	0		PM
Q9NW15	ANO10	0	0	0	0	0	0	1	0	0	0	0	0		PM
Q9NQ90	ANO2	0	0	0	0	0	0	1	0	0	0	0	1		PM
Q9BYT9	ANO3	0	0	0	0	0	0	1	0	0	0	0	0		PM
Q32M45	ANO4	0	0	0	0	0	0	1	0	0	0	0	0		PM
Q75V66	ANO5	1	0	0	0	0	0	1	0	1	0	0	0		PM
Q4KMQ2	ANO6	2	0	1	0	0	0	1	0	0	0	0	0		Cytosol
Q6IWH7	ANO7	2	0	1	0	0	0	1	0	1	0	0	1		Cytosol
Q9HCE9	ANO8	1	0	0	0	0	0	1	0	1	0	0	0		PM
A1A5B4	ANO9	0	0	0	0	0	0	1	0	0	0	0	0		PM
P39687	ANP32A	4	0	0	0	0	0	0	0	2	0	0	3		Nucleus
Q92688	ANP32B	2	0	0	0	0	0	0	0	0	0	0	2		Nucleus
O43423	ANP32C
O95626	ANP32D	0	0	0	0	0	0	0	0	0	0	0	1		Nucleus
Q9BTT0	ANP32E
P15144	ANPEP	2	0	0	0	0	1	2	0	0	0	0	1		PM
Q9H6X2	ANTXR1	1	0	0	0	1	0	3	0	0	0	0	0		PM
P58335	ANTXR2	2	0	0	0	1	0	3	0	1	0	0	0		PM
A6NF34	ANTXRL
P04083	ANXA1	6	0	1	0	2	1	5	0	0	0	1	2		PM
Q9UJ72	ANXA10	1	0	0	0	0	0	0	0	0	0	1	0		Mitochondrion
P50995	ANXA11	5	2	1	0	0	1	0	0	0	0	0	2		Nucleus
P27216	ANXA13	1	0	0	0	0	0	3	0	0	0	0	1		PM
P07355	ANXA2	5	0	1	0	3	2	3	0	0	0	0	1		endosome
A6NMY6	ANXA2P2
Q3ZCQ2	ANXA2R
P12429	ANXA3	3	0	1	0	0	0	1	0	0	0	0	0		Cytosol
P09525	ANXA4	2	0	0	0	0	0	1	0	0	0	0	2		Nucleus
P08758	ANXA5	2	0	1	0	0	0	1	0	0	0	0	0		Cytosol
P08133	ANXA6	4	0	0	0	1	1	0	0	0	0	1	0		endosome
P20073	ANXA7	2	0	1	0	0	0	1	0	1	0	0	2		Nucleus
P13928	ANXA8
Q5T2P8	ANXA8L1
Q5VT79	ANXA8L2
O76027	ANXA9	1	0	1	0	0	0	0	0	0	0	0	0		Cytosol
P28039	AOAH
P19801	AOC1	2	0	0	0	0	0	1	0	0	1	0	0		PM
O75106	AOC2	1	0	0	0	0	0	1	0	0	0	0	0		PM
Q16853	AOC3	2	0	0	0	1	0	1	1	1	0	0	0		endosome
Q8N6M6	AOPEP	2	0	1	0	0	0	0	0	0	0	0	1		Cytosol
Q06278	AOX1	1	0	1	0	0	0	0	0	0	0	0	1		Cytosol
Q63HQ0	AP1AR	5	0	1	0	2	0	0	2	0	0	0	0		endosome
Q10567	AP1B1	4	0	1	0	0	1	0	3	0	0	0	0		Golgi
O43747	AP1G1	8	0	1	0	1	1	0	2	0	0	0	0		Golgi
O75843	AP1G2	5	0	0	0	1	0	0	4	0	0	0	0		Golgi
Q9BXS5	AP1M1	3	0	1	0	0	1	1	2	0	0	0	0		Golgi
Q9Y6Q5	AP1M2	3	0	1	0	0	1	0	2	0	0	0	0		Golgi
P61966	AP1S1	3	0	1	0	0	1	0	3	0	0	0	0		Golgi
P56377	AP1S2	4	0	1	0	0	1	0	3	0	0	0	0		Golgi
Q96PC3	AP1S3	3	0	1	0	0	1	0	2	0	0	0	0		Golgi
O95782	AP2A1	4	0	1	0	1	1	3	1	0	0	0	0		PM
O94973	AP2A2	4	0	1	0	1	1	2	0	0	0	0	0		PM
P63010	AP2B1
Q96CW1	AP2M1	3	0	1	0	1	1	3	0	0	0	0	0		PM
P53680	AP2S1	3	0	1	0	1	1	3	0	0	0	0	0		PM
O00203	AP3B1	5	0	0	0	0	1	0	1	0	0	0	0		lysosome
Q13367	AP3B2	4	0	0	0	0	0	0	1	0	0	0	0		Golgi
O14617	AP3D1	6	0	0	0	2	1	1	2	0	0	0	0		endosome
Q9Y2T2	AP3M1	5	0	0	0	0	2	0	1	0	0	0	0		lysosome
P53677	AP3M2	4	0	0	0	0	0	0	1	0	0	0	0		Golgi
Q92572	AP3S1	4	0	0	0	0	0	0	1	0	0	0	0		Golgi
P59780	AP3S2	4	0	0	0	0	0	0	1	0	0	0	0		Golgi
Q9Y6B7	AP4B1	3	0	1	0	1	0	0	2	0	0	0	0		Golgi
Q9UPM8	AP4E1	2	0	0	0	1	0	0	1	0	0	0	0		endosome
O00189	AP4M1	5	0	1	0	2	0	0	2	0	0	0	0		endosome
Q9Y587	AP4S1	2	0	0	0	1	0	0	1	0	0	0	0		endosome
Q2VPB7	AP5B1	1	0	0	0	0	1	0	0	0	0	0	0		lysosome
Q9H0R1	AP5M1	2	0	1	0	2	2	0	0	0	0	0	0		endosome
Q9NUS5	AP5S1	3	0	1	0	2	2	1	0	0	0	0	1		endosome
O43299	AP5Z1	3	0	0	0	0	0	0	0	0	0	0	2		Nucleus
O14727	APAF1	2	0	2	0	0	0	0	0	0	0	0	1		Cytosol
Q02410	APBA1	4	0	1	0	0	0	0	1	0	0	0	1		Cytosol
Q99767	APBA2	1	0	0	0	0	0	1	0	0	0	0	0		PM
O96018	APBA3	1	0	0	0	0	0	0	0	0	0	0	0		none
O00213	APBB1	2	0	0	0	0	0	2	0	0	0	0	3		Nucleus
Q7Z5R6	APBB1IP	1	1	1	0	0	0	2	0	0	0	0	0		PM
Q92870	APBB2	1	0	0	0	0	0	0	0	0	0	0	1		Nucleus
O95704	APBB3	2	1	1	0	0	0	0	0	0	0	0	2		Nucleus
P25054	APC	4	2	1	0	0	0	4	0	0	0	0	2		PM
O95996	APC2	2	2	0	0	0	0	2	1	0	0	0	0		PM
Q8J025	APCDD1	0	0	0	0	0	0	1	0	0	0	0	0		PM
Q8NCL9	APCDD1L	0	0	0	0	0	0	0	0	0	0	0	0		none
P02743	APCS	0	0	0	0	0	0	0	0	0	0	0	1		Nucleus
P13798	APEH	3	0	1	0	0	0	0	0	0	0	0	1		Cytosol
P0DMC3	APELA
P27695	APEX1	5	1	0	1	0	0	0	0	2	0	2	5		Nucleus
Q9UBZ4	APEX2	1	0	0	0	0	0	0	0	0	0	1	2		Nucleus
Q96BI3	APH1A	2	0	0	0	0	0	3	2	2	0	0	0		PM
Q8WW43	APH1B	2	0	0	0	0	0	2	0	1	0	0	0		PM
Q9BZZ5	API5	2	0	0	0	0	0	0	0	0	0	0	3		Nucleus
Q96GX9	APIP	1	0	0	0	0	0	0	0	0	0	0	0		none
Q8N2Z9	APITD1	1	0	1	0	0	0	0	0	0	0	0	2		Nucleus
Q8IW19	APLF	1	0	1	0	0	0	0	0	0	0	0	3		Nucleus
Q9ULZ1	APLN
P35414	APLNR	0	0	0	0	0	0	2	0	0	0	0	0		PM
P51693	APLP1	2	0	0	0	0	0	2	0	0	0	0	0		PM
Q06481	APLP2	1	0	0	0	0	0	1	0	1	0	0	1		PM
Q9HDC9	APMAP	1	0	0	0	0	0	0	0	1	0	0	0		ER
P02647	APOA1	2	0	1	0	1	0	1	0	1	0	0	1		Cytosol
Q8NCW5	APOA1BP	3	0	1	0	0	0	0	0	0	0	2	1		Mitochondrion
P02652	APOA2	1	0	1	0	1	0	0	0	1	0	0	0		Cytosol
P06727	APOA4	1	0	1	0	1	0	0	0	1	0	0	0		Cytosol
Q6Q788	APOA5	1	0	0	0	0	0	0	0	1	0	0	0		ER
P04114	APOB	4	0	1	0	1	1	1	0	2	0	0	0		ER
P41238	APOBEC1	1	0	0	0	0	0	0	0	0	0	0	1		Nucleus
Q9Y235	APOBEC2
P31941	APOBEC3A	2	0	0	0	0	0	0	0	0	0	0	2		Nucleus
Q9UH17	APOBEC3B	0	0	0	0	0	0	0	0	0	0	0	1		Nucleus
Q9NRW3	APOBEC3C	2	0	0	0	0	0	0	0	0	0	0	2		Nucleus
Q96AK3	APOBEC3D	4	0	0	0	0	0	0	0	0	0	0	0		none
Q8IUX4	APOBEC3F	4	0	0	0	0	0	0	0	0	0	0	1		Nucleus
Q9HC16	APOBEC3G	5	0	1	0	0	0	0	0	0	0	0	2		Nucleus
Q6NTF7	APOBEC3H	4	0	0	0	0	0	0	0	0	0	0	2		Nucleus
Q8WW27	APOBEC4
Q0VD83	APOBR	0	0	0	0	0	0	1	0	0	0	0	0		PM
P02654	APOC1
P02655	APOC2	1	0	0	0	1	0	0	0	0	0	0	0		endosome
P02656	APOC3	1	0	0	0	1	0	0	0	0	0	0	0		endosome
P55056	APOC4	0	0	0	0	0	0	0	0	0	0	0	0		none
P05090	APOD	2	0	1	1	0	0	0	0	1	0	0	0		Cytosol
P02649	APOE	3	0	0	0	1	0	1	1	2	0	0	1		ER
Q13790	APOF	0	0	0	0	0	0	0	0	0	0	0	0		none
P02749	APOH	1	0	0	0	0	0	0	0	0	0	0	0		none
O14791	APOL1	1	0	0	0	0	0	0	0	1	0	0	0		ER
Q9BQE5	APOL2	1	0	0	0	0	0	0	0	1	0	0	0		ER
O95236	APOL3	1	0	0	0	0	0	0	0	0	0	0	0		none
Q9BPW4	APOL4	0	0	0	0	0	0	0	0	0	0	0	0		none
Q9BWW9	APOL5	1	0	0	0	0	0	0	0	0	0	0	0		none
Q9BWW8	APOL6	1	0	0	0	0	0	0	0	0	0	0	0		none
Q96LR9	APOLD1	1	0	1	0	0	0	1	0	0	0	0	1		Cytosol
O95445	APOM	0	0	0	0	0	0	1	0	0	0	0	0		PM
Q9BUR5	APOO	2	0	1	0	0	0	0	1	1	0	2	0		Mitochondrion
Q6UXV4	APOOL	2	0	0	0	0	0	0	0	0	0	2	0		Mitochondrion
Q96IL0	APOPT1	1	0	0	0	0	0	0	0	0	0	1	0		Mitochondrion
P05067	APP	6	1	1	0	3	0	2	2	3	0	0	1		endosome
Q92624	APPBP2	2	2	0	0	0	0	0	0	0	0	0	1		Nucleus
Q9UKG1	APPL1	5	0	1	0	3	0	0	0	0	0	0	1		endosome
Q8NEU8	APPL2	3	0	0	0	2	0	0	0	0	0	0	1		endosome
Q8IVJ8	APRG1
P07741	APRT	4	0	1	0	0	0	0	0	0	0	0	1		Cytosol
Q7Z2E3	APTX
P29972	AQP1	1	0	0	0	0	0	3	0	0	0	0	2		PM
Q96PS8	AQP10	0	0	0	0	0	0	1	0	0	0	0	0		PM
Q8NBQ7	AQP11	1	0	1	0	0	0	1	0	1	0	0	0		Cytosol
Q8IXF9	AQP12A	0	0	0	0	0	0	0	0	0	0	0	0		none
A6NM10	AQP12B	0	0	0	0	0	0	0	0	0	0	0	0		none
P41181	AQP2	3	0	0	0	1	0	4	1	0	0	0	0		PM
Q92482	AQP3	1	0	0	0	0	0	2	0	0	0	0	1		PM
P55087	AQP4	1	0	0	0	0	0	3	0	0	0	0	0		PM
P55064	AQP5	1	0	0	0	0	0	4	0	1	0	0	0		PM
Q13520	AQP6	1	0	0	0	0	0	2	0	0	0	0	0		PM
O14520	AQP7	1	0	0	0	0	0	2	0	0	0	0	0		PM
A6NL99	AQP7P3
O94778	AQP8	0	0	0	0	0	0	2	0	0	0	0	0		PM
O43315	AQP9	0	0	0	0	0	0	3	0	0	0	0	0		PM
Q6Q4G3	AQPEP	1	0	0	0	0	0	1	0	0	0	0	0		PM
O60306	AQR	0	0	0	0	0	0	0	0	0	0	0	2		Nucleus
P10275	AR	2	0	1	0	0	0	1	0	0	0	0	4		Nucleus
P10398	ARAF	1	0	1	0	0	0	0	0	0	0	1	0		Cytosol
Q96P48	ARAP1	5	0	1	0	0	0	2	3	0	0	0	1		Golgi
Q8WZ64	ARAP2	1	0	1	0	0	0	0	0	0	0	0	0		Cytosol
Q8WWN8	ARAP3	2	1	1	0	0	0	1	0	0	0	0	0		Cytosol
Q7LC44	ARC	2	1	0	0	1	0	2	0	0	0	0	0		PM
P48444	ARCN1	2	0	1	0	0	0	0	2	1	0	0	0		Golgi
P15514	AREG AREGB
O15033	AREL1	1	0	1	0	0	0	0	0	0	0	0	0		Cytosol
P84077	ARF1	3	0	1	0	1	0	2	2	0	1	0	0		PM
P61204	ARF3	2	0	0	0	0	0	0	1	0	0	0	0		Golgi
P18085	ARF4	2	0	1	0	0	0	1	1	0	0	0	0		Cytosol
P84085	ARF5	1	0	0	0	0	0	1	1	0	0	0	0		PM
P62330	ARF6	3	0	1	0	3	0	2	1	0	0	0	0		endosome
Q8N6T3	ARFGAP1	2	0	1	0	0	0	0	1	0	0	0	0		Cytosol
Q8N6H7	ARFGAP2	2	0	1	0	0	0	1	2	0	0	0	0		Golgi
Q9NP61	ARFGAP3	3	0	1	0	0	0	0	2	0	0	0	0		Golgi
Q9Y6D6	ARFGEF1	3	0	1	0	0	0	0	3	0	0	0	4		Nucleus
Q9Y6D5	ARFGEF2	4	2	1	0	1	0	0	2	0	0	0	0		Golgi
Q5TH69	ARFGEF3	1	0	0	0	0	0	0	0	0	0	0	0		none
P53367	ARFIP1	3	0	1	0	0	0	0	2	0	0	0	0		Golgi
P53365	ARFIP2	4	0	1	0	0	0	1	1	0	0	0	0		Cytosol
Q13795	ARFRP1
P05089	ARG1	3	0	1	0	0	1	0	0	0	0	1	1		Cytosol
P78540	ARG2	2	0	0	0	0	0	0	0	0	0	2	0		Mitochondrion
A6NJG6	ARGFX	0	0	0	0	0	0	0	0	0	0	0	1		Nucleus
Q9NWB6	ARGLU1	1	0	0	0	0	0	0	0	0	0	1	1		Mitochondrion
Q07960	ARHGAP1	4	0	1	0	1	0	0	0	0	0	0	0		Cytosol
A1A4S6	ARHGAP10	2	0	1	0	0	0	1	0	0	0	0	0		Cytosol
Q6P4F7	ARHGAP11A	1	0	1	0	0	0	0	0	0	0	0	0		Cytosol
Q3KRB8	ARHGAP11B	1	0	1	0	0	0	0	0	0	0	0	0		Cytosol
Q8IWW6	ARHGAP12	1	0	1	0	0	0	1	0	0	0	0	0		Cytosol
Q53QZ3	ARHGAP15	1	0	1	0	0	0	0	0	0	0	0	0		Cytosol
Q68EM7	ARHGAP17	2	0	1	0	0	0	1	0	0	0	0	1		Cytosol
Q8N392	ARHGAP18
Q14CB8	ARHGAP19	1	0	1	0	0	0	0	0	0	0	0	1		Cytosol
Q9P2F6	ARHGAP20	1	0	1	0	0	0	0	0	0	0	0	0		Cytosol
Q5T5U3	ARHGAP21	3	2	1	0	0	0	1	2	0	0	0	0		Golgi
Q7Z5H3	ARHGAP22	1	0	1	0	0	0	0	0	0	0	0	1		Cytosol
Q9P227	ARHGAP23
Q8N264	ARHGAP24	1	1	1	0	0	0	0	0	0	0	0	0		Cytosol
P42331	ARHGAP25	1	0	1	0	0	0	1	0	0	0	0	0		Cytosol
Q9UNA1	ARHGAP26	1	1	1	0	0	0	0	0	0	0	0	0		Cytosol
Q6ZUM4	ARHGAP27	1	0	1	0	0	0	0	0	0	0	0	2		Nucleus
Q9P2N2	ARHGAP28	1	0	1	0	0	0	0	0	0	0	0	0		Cytosol
Q52LW3	ARHGAP29	2	0	1	0	0	0	0	0	0	0	0	0		Cytosol
Q7Z6I6	ARHGAP30	2	0	1	0	0	0	0	0	0	0	0	0		Cytosol
Q2M1Z3	ARHGAP31	1	0	1	0	0	0	0	0	0	0	0	0		Cytosol
A7KAX9	ARHGAP32	4	1	1	0	1	0	1	2	1	0	0	1		Golgi
O14559	ARHGAP33	2	1	1	0	0	0	1	0	0	0	0	0		Cytosol
Q9NRY4	ARHGAP35	2	2	1	0	0	0	1	0	0	0	0	1		Cytosol
Q6ZRI8	ARHGAP36	1	0	1	0	0	0	0	0	0	0	0	0		Cytosol
Q9C0H5	ARHGAP39	1	1	1	0	0	0	0	0	0	0	0	1		Cytosol
P98171	ARHGAP4	4	1	1	0	0	0	0	1	0	0	0	0		Cytosol
Q5TG30	ARHGAP40	1	0	1	0	0	0	0	0	0	0	0	0		Cytosol
A6NI28	ARHGAP42
Q17R89	ARHGAP44	2	0	1	0	1	0	1	0	0	0	0	0		Cytosol
Q13017	ARHGAP5	3	0	1	0	0	0	0	0	1	0	0	0		Cytosol
Q96IT6	ARHGAP5-AS1
O43182	ARHGAP6	2	2	1	0	0	0	0	0	0	0	0	0		Cytosol
P85298	ARHGAP8
Q9BRR9	ARHGAP9	1	0	1	0	0	0	0	0	0	0	0	0		Cytosol
P52565	ARHGDIA	1	1	1	0	0	0	0	0	0	0	0	0		Cytosol
P52566	ARHGDIB	3	1	1	0	0	0	0	0	0	0	0	0		Cytosol
Q99819	ARHGDIG	3	0	1	0	0	0	0	0	0	0	0	0		Cytosol
Q92888	ARHGEF1	2	0	1	0	0	0	1	0	0	0	0	0		Cytosol
O15013	ARHGEF10	1	1	1	0	0	0	0	0	0	0	0	0		Cytosol
Q9HCE6	ARHGEF10L	1	0	0	0	0	0	0	0	0	0	0	0		none
O15085	ARHGEF11	2	0	1	0	0	0	0	0	0	0	0	0		Cytosol
Q9NZN5	ARHGEF12	2	0	1	0	0	0	0	0	0	0	0	0		Cytosol
O94989	ARHGEF15	1	0	0	0	0	0	0	0	0	0	0	0		none
Q5VV41	ARHGEF16	1	0	1	0	0	0	0	0	0	0	0	0		Cytosol
Q96PE2	ARHGEF17	1	0	1	0	0	0	0	0	0	0	0	0		Cytosol
Q6ZSZ5	ARHGEF18	1	1	1	0	0	0	2	0	0	0	0	0		PM
Q8IW93	ARHGEF19	1	0	1	0	0	0	0	0	0	0	0	0		Cytosol
Q92974	ARHGEF2	4	4	1	0	0	0	1	1	0	0	0	0		Cytosol
Q86VW2	ARHGEF25	3	0	1	0	0	0	1	0	0	0	0	0		Cytosol
Q96DR7	ARHGEF26	1	0	1	0	0	0	0	0	0	0	0	0		Cytosol
Q8N1W1	ARHGEF28	1	0	1	0	0	0	1	0	0	0	0	0		Cytosol
Q9NR81	ARHGEF3	1	0	1	0	0	0	0	0	0	0	0	0		Cytosol
A8MVX0	ARHGEF33
A5YM69	ARHGEF35
A1IGU5	ARHGEF37	1	0	0	0	0	0	0	0	0	0	0	0		none
Q9NXL2	ARHGEF38	1	0	0	0	0	0	0	0	0	0	0	0		none
Q8N4T4	ARHGEF39	0	0	0	0	0	0	1	0	0	0	0	0		PM
Q9NR80	ARHGEF4	1	0	1	0	0	0	1	0	0	0	0	0		Cytosol
Q8TER5	ARHGEF40	1	0	0	0	0	0	0	0	0	0	0	0		none
Q12774	ARHGEF5	2	1	1	0	0	0	1	0	0	0	0	2		Nucleus
Q15052	ARHGEF6	1	0	1	0	0	0	0	0	0	0	0	0		Cytosol
Q14155	ARHGEF7	3	0	1	0	0	0	1	0	0	0	0	0		Cytosol
O43307	ARHGEF9	1	0	1	0	0	0	0	0	0	0	0	0		Cytosol
O14497	ARID1A	0	0	0	0	0	0	0	0	0	0	0	5		Nucleus
Q8NFD5	ARID1B	1	0	1	0	0	0	1	0	0	0	0	3		Nucleus
Q68CP9	ARID2	0	0	0	0	0	0	1	0	0	0	0	2		Nucleus
Q99856	ARID3A	1	0	1	0	0	0	0	0	0	0	0	2		Nucleus
Q8IVW6	ARID3B	0	0	0	0	0	0	0	0	0	0	0	2		Nucleus
A6NKF2	ARID3C	1	0	0	0	0	0	0	0	0	0	0	1		Nucleus
P29374	ARID4A	1	0	1	0	0	0	1	0	0	0	0	2		Nucleus
Q4LE39	ARID4B	1	0	0	0	0	0	0	0	0	0	0	2		Nucleus
Q03989	ARID5A	0	0	0	0	0	0	0	0	0	0	0	2		Nucleus
Q14865	ARID5B	0	0	0	0	0	0	0	0	0	0	0	2		Nucleus
Q9Y4X5	ARIH1	2	0	1	0	0	0	0	0	0	0	0	2		Nucleus
O95376	ARIH2	1	0	0	0	0	0	0	0	0	0	0	2		Nucleus
Q8N7S6	ARIH2OS	0	0	0	0	0	0	0	0	0	0	0	0		none
P40616	ARL1	4	0	1	0	0	0	0	3	0	0	0	0		Golgi
Q8N8L6	ARL10	0	0	0	0	0	0	0	0	0	0	0	0		none
Q969Q4	ARL11	0	0	0	0	0	0	0	0	0	0	0	0		none
Q5H913	ARL13A	0	0	0	0	0	0	0	0	0	0	0	0		none
Q3SXY8	ARL13B	0	1	0	0	0	0	1	0	0	0	0	0		PM
Q8N4G2	ARL14	1	0	0	0	0	0	0	0	0	0	0	0		none
Q8N8R7	ARL14EP	1	0	1	0	0	0	1	0	0	0	0	2		Nucleus
P0DKL9	ARL14EPL
Q9NXU5	ARL15	0	0	0	0	0	0	0	0	0	0	0	0		none
Q0P5N6	ARL16	0	0	0	0	0	0	0	0	0	0	0	0		none
Q8IVW1	ARL17A ARL17B
P36404	ARL2	5	2	1	0	0	0	1	1	0	0	3	3		Mitochondrion
Q9Y2Y0	ARL2BP	4	2	1	0	0	0	0	0	0	0	3	1		Mitochondrion
P36405	ARL3	3	2	0	0	0	0	0	2	0	0	0	2		Golgi
P40617	ARL4A	2	0	1	0	0	0	2	0	0	0	0	4		Nucleus
P56559	ARL4C	3	0	1	0	0	0	2	0	0	0	0	1		PM
P49703	ARL4D	1	0	0	0	0	0	1	0	0	0	0	1		PM
Q9Y689	ARL5A	0	0	0	0	0	0	0	0	0	0	0	0		none
Q96KC2	ARL5B	0	0	0	0	0	0	0	0	0	0	0	0		none
A6NH57	ARL5C	0	0	0	0	0	0	0	0	0	0	0	0		none
Q9H0F7	ARL6	3	1	1	0	0	0	2	0	0	0	0	0		PM
Q15041	ARL6IP1	3	0	1	0	0	0	0	0	2	0	0	0		ER
Q66PJ3	ARL6IP4	0	0	0	0	0	0	0	0	0	0	0	2		Nucleus
O75915	ARL6IP5	1	1	0	0	0	0	1	0	1	0	0	0		PM
Q8N6S5	ARL6IP6	0	0	0	0	0	0	0	0	0	0	0	0		none
Q96BM9	ARL8A	4	1	0	0	1	3	1	0	0	0	0	0		lysosome
Q9NVJ2	ARL8B	2	2	0	0	1	1	0	0	0	0	0	0		endosome
Q6T311	ARL9	0	0	0	0	0	0	0	0	0	0	0	0		none
Q9NVT9	ARMC1	2	0	0	0	0	0	0	0	0	0	1	1		Mitochondrion
Q8N2F6	ARMC10	3	0	0	0	0	0	0	0	2	0	1	0		ER
Q5T9G4	ARMC12	0	0	0	0	0	0	0	0	0	0	0	1		Nucleus
Q8NEN0	ARMC2
Q5W041	ARMC3	1	0	0	0	0	0	0	0	0	0	0	1		Nucleus
Q5T2S8	ARMC4	1	1	0	0	0	0	0	0	0	0	0	1		Nucleus
Q96C12	ARMC5	2	0	1	0	0	0	0	0	0	0	0	1		Cytosol
Q6NXE6	ARMC6	1	0	1	0	0	0	0	0	0	0	0	0		Cytosol
Q9H6L4	ARMC7	1	0	0	0	0	0	1	0	0	0	0	1		PM
Q8IUR7	ARMC8	1	0	0	0	0	0	0	0	0	0	0	0		none
Q7Z3E5	ARMC9	0	0	0	0	0	0	0	0	0	0	0	0		none
Q9P291	ARMCX1	1	0	0	0	0	0	0	0	0	0	1	0		Mitochondrion
Q7L311	ARMCX2	1	0	0	0	0	0	0	0	0	0	1	0		Mitochondrion
Q9UH62	ARMCX3	1	0	0	0	0	0	0	0	0	0	1	1		Mitochondrion
Q5H9R4	ARMCX4
Q6P1M9	ARMCX5
Q7L4S7	ARMCX6	1	0	0	0	0	0	0	0	0	0	1	0		Mitochondrion
P0C7Q2	ARMS2	1	0	0	0	0	0	0	0	0	0	1	0		Mitochondrion
P27540	ARNT	1	0	0	0	0	0	0	0	0	0	0	5		Nucleus
Q9HBZ2	ARNT2	1	0	0	0	0	0	0	0	0	0	0	2		Nucleus
O00327	ARNTL	1	0	0	0	0	0	0	0	0	0	0	3		Nucleus
Q8WYA1	ARNTL2	1	0	0	0	0	0	0	0	0	0	0	2		Nucleus
Q92747	ARPC1A	1	2	1	0	0	0	1	0	0	0	0	0		Cytosol
O15143	ARPC1B	1	3	1	0	0	0	0	0	0	0	0	0		Cytosol
O15144	ARPC2	2	2	1	0	1	0	1	0	0	0	0	0		Cytosol
O15145	ARPC3	1	4	1	0	0	0	0	0	0	0	0	0		Cytosol
P59998	ARPC4	1	1	1	0	0	0	0	0	0	0	0	0		Cytosol
O15511	ARPC5	3	2	1	0	1	0	0	0	0	0	0	0		Cytosol
Q9BPX5	ARPC5L	1	1	0	0	0	0	0	0	0	0	0	0		none
Q7Z6K5	ARPIN	0	0	0	0	0	0	0	0	0	0	0	0		none
P56211	ARPP19	1	0	0	0	0	0	0	0	0	0	0	1		Nucleus
Q9UBL0	ARPP21	1	0	0	0	0	0	0	0	0	0	0	0		none
P36575	ARR3	1	0	0	0	0	0	0	0	0	0	0	0		none
P49407	ARRB1	3	0	1	0	0	1	2	1	0	0	0	2		PM
P32121	ARRB2	3	0	1	0	0	0	2	0	0	0	0	1		PM
Q8N5I2	ARRDC1	1	0	0	0	0	0	1	0	0	0	0	0		PM
Q9H2J1	ARRDC1-AS1
Q8TBH0	ARRDC2	1	0	0	0	0	0	1	0	0	0	0	0		PM
Q96B67	ARRDC3	2	0	0	0	2	1	1	0	0	0	0	0		endosome
Q8NCT1	ARRDC4	2	0	0	0	2	0	1	0	0	0	0	0		endosome
A6NEK1	ARRDC5
P15289	ARSA
P15848	ARSB	3	0	0	0	0	2	0	1	2	0	1	0		lysosome
P51689	ARSD	2	0	0	0	0	1	0	0	1	0	0	0		lysosome
P51690	ARSE	3	0	0	0	0	0	0	2	1	0	0	0		Golgi
P54793	ARSF	1	0	0	0	0	0	0	0	1	0	0	0		ER
Q96EG1	ARSG	3	0	0	0	0	1	0	0	2	0	0	0		ER
Q5FYA8	ARSH	1	0	0	0	0	0	0	0	1	0	0	0		ER
Q5FYB1	ARSI	1	0	0	0	0	0	0	0	1	0	0	0		ER
Q5FYB0	ARSJ	1	0	0	0	0	0	0	0	1	0	0	0		ER
Q6UWY0	ARSK	1	0	0	0	0	0	0	0	1	0	0	0		ER
P52961	ART1	1	0	0	0	0	0	2	0	1	0	0	0		PM
Q13508	ART3	0	0	0	0	0	0	3	0	0	0	0	0		PM
Q93070	ART4	0	0	0	0	0	0	2	0	0	0	0	0		PM
Q96L15	ART5	0	0	0	0	0	0	0	0	0	0	0	0		none
Q5T4W7	ARTN	0	0	0	0	0	0	0	0	0	0	0	0		none
Q9H2C2	ARV1	2	0	0	0	0	0	0	1	2	0	0	0		ER
O00192	ARVCF	1	0	0	0	0	0	1	0	0	0	0	1		PM
Q96QS3	ARX	0	0	0	0	0	0	0	0	0	0	0	1		Nucleus
Q9HBK9	AS3MT	2	0	1	0	0	0	0	0	0	0	1	0		Cytosol
Q13510	ASAH1	2	0	0	0	0	2	0	0	0	0	0	0		lysosome
Q9NR71	ASAH2	1	0	0	0	0	0	1	0	0	0	1	0		PM
P0C7U1	ASAH2B
P0C7U2	ASAH2C
Q9ULH1	ASAP1
O43150	ASAP2	2	0	0	0	0	0	1	1	0	0	0	0		PM
Q8TDY4	ASAP3	1	0	1	0	0	0	0	0	0	0	0	1		Cytosol
Q9Y576	ASB1	1	0	1	0	0	0	0	0	0	0	0	0		Cytosol
Q8WXI3	ASB10	2	0	1	0	0	0	0	0	0	0	0	1		Cytosol
Q8WXH4	ASB11	1	0	1	0	0	0	0	0	0	0	0	0		Cytosol
Q8WXK4	ASB12	1	0	1	0	0	0	0	0	0	0	0	0		Cytosol
Q8WXK3	ASB13	1	0	1	0	0	0	0	0	0	0	0	0		Cytosol
A6NK59	ASB14	2	0	1	0	0	0	0	0	0	0	0	1		Cytosol
Q8WXK1	ASB15	2	0	1	0	0	0	0	0	0	0	0	1		Cytosol
Q96NS5	ASB16	2	0	1	0	0	0	0	0	0	0	0	1		Cytosol
Q495Z4	ASB16-AS1
Q8WXJ9	ASB17	1	0	1	0	0	0	0	0	0	0	0	0		Cytosol
Q6ZVZ8	ASB18	2	0	1	0	0	0	0	0	0	0	0	1		Cytosol
Q96Q27	ASB2	1	0	1	0	0	0	0	0	0	0	0	0		Cytosol
Q9Y575	ASB3
Q9Y574	ASB4	2	0	1	0	0	0	0	0	0	0	0	1		Cytosol
Q8WWX0	ASB5	1	0	1	0	0	0	0	0	0	0	0	0		Cytosol
Q9NWX5	ASB6	1	0	1	0	0	0	0	0	0	0	0	0		Cytosol
Q9H672	ASB7	1	0	1	0	0	0	0	0	0	0	0	0		Cytosol
Q9H765	ASB8	1	0	1	0	0	0	0	0	0	0	0	0		Cytosol
Q96DX5	ASB9	2	0	1	0	0	0	0	0	0	0	1	0		Cytosol
Q8N9N2	ASCC1	0	0	0	0	0	0	0	0	0	0	0	2		Nucleus
Q9H1I8	ASCC2	0	0	0	0	0	0	0	0	0	0	0	2		Nucleus
Q8N3C0	ASCC3	1	0	1	0	0	0	0	0	0	0	0	2		Nucleus
P50553	ASCL1	0	0	0	0	0	0	0	0	0	0	0	2		Nucleus
Q99929	ASCL2	1	0	0	0	0	0	0	0	0	0	0	2		Nucleus
Q9NQ33	ASCL3
Q6XD76	ASCL4	0	0	0	0	0	0	0	0	0	0	0	1		Nucleus
Q7RTU5	ASCL5	0	0	0	0	0	0	0	0	0	0	0	1		Nucleus
Q9Y294	ASF1A	0	0	0	0	0	0	0	0	0	0	0	3		Nucleus
Q9NVP2	ASF1B	0	0	0	0	0	0	0	0	0	0	0	2		Nucleus
P07306	ASGR1	0	0	0	0	0	0	2	0	0	0	0	0		PM
P07307	ASGR2	0	0	0	0	0	0	1	0	0	0	0	0		PM
Q9NR48	ASH1L	1	0	0	0	0	0	0	1	0	0	0	2		Nucleus
Q9UBL3	ASH2L	0	0	0	0	0	0	0	0	0	0	0	4		Nucleus
P78348	ASIC1	1	0	0	0	0	0	2	1	0	0	0	0		PM
Q16515	ASIC2	0	0	0	0	0	0	2	0	0	0	0	0		PM
Q9UHC3	ASIC3	1	0	0	0	0	0	2	0	0	0	0	0		PM
Q96FT7	ASIC4	0	0	0	0	0	0	1	0	0	0	0	0		PM
Q9NY37	ASIC5	0	0	0	0	0	0	1	0	0	0	0	0		PM
P42127	ASIP	0	0	0	0	0	0	0	0	0	0	0	0		none
P04424	ASL	2	0	1	0	0	0	0	0	0	0	0	0		Cytosol
P46597	ASMT	1	0	1	0	0	0	0	0	0	0	0	0		Cytosol
O95671	ASMTL	1	0	1	0	0	0	0	0	0	0	0	0		Cytosol
O43681	ASNA1	4	0	0	0	0	0	0	0	2	0	0	3		Nucleus
P08243	ASNS	1	0	1	0	0	0	0	0	0	0	0	0		Cytosol
Q9NWL6	ASNSD1
P45381	ASPA	1	0	1	0	0	0	0	0	0	0	0	1		Cytosol
A6ND91	ASPDH
Q86U10	ASPG	1	0	1	0	0	0	0	0	0	0	0	0		Cytosol
Q12797	ASPH	4	0	0	0	0	0	1	0	4	0	0	0		ER
Q5U4P2	ASPHD1	0	0	0	0	0	0	0	0	0	0	0	0		none
Q6ICH7	ASPHD2	0	0	0	0	0	0	0	0	0	0	0	0		none
Q8IZT6	ASPM	1	2	0	0	0	0	0	0	0	0	0	1		Nucleus
Q9BXN1	ASPN	1	0	0	0	0	0	0	0	0	0	0	0		none
Q53RT3	ASPRV1	0	0	0	0	0	0	0	0	0	0	0	0		none
Q9BZE9	ASPSCR1	2	0	1	0	0	0	2	0	0	0	0	1		PM
Q7L266	ASRGL1	2	0	1	0	0	0	0	0	0	0	0	1		Cytosol
P00966	ASS1	3	0	1	0	0	0	0	0	0	0	1	0		Cytosol
Q2TB18	ASTE1
Q6HA08	ASTL	3	0	0	0	0	0	1	0	0	0	0	0		PM
O14525	ASTN1	1	0	0	0	1	0	1	0	0	0	0	0		endosome
O75129	ASTN2	1	0	0	0	1	0	0	0	0	0	0	0		endosome
Q9NVM9	ASUN	1	0	0	0	0	0	0	0	0	0	0	2		Nucleus
Q8IXJ9	ASXL1	0	0	0	0	0	0	0	0	0	0	0	2		Nucleus
Q76L83	ASXL2	0	0	0	0	0	0	0	0	0	0	0	1		Nucleus
Q9C0F0	ASXL3	0	0	0	0	0	0	0	0	0	0	0	1		Nucleus
Q8WWH4	ASZ1	2	0	0	0	0	0	0	0	0	0	0	0		none
Q8NBU5	ATAD1	2	0	0	0	0	0	1	0	0	1	1	1		PM
Q6PL18	ATAD2	0	0	0	0	0	0	0	0	0	0	0	2		Nucleus
Q9ULI0	ATAD2B	0	0	0	0	0	0	0	0	0	0	0	2		Nucleus
Q9NVI7	ATAD3A	2	0	0	0	0	0	0	0	0	0	2	0		Mitochondrion
Q5T9A4	ATAD3B	3	0	0	0	0	0	1	0	0	0	2	0		Mitochondrion
Q5T2N8	ATAD3C	1	0	0	0	0	0	0	0	0	0	1	0		Mitochondrion
Q96QE3	ATAD5	0	0	0	0	0	0	0	0	0	0	0	1		Nucleus
Q5SQI0	ATAT1	1	3	1	0	0	0	0	1	0	0	0	0		Cytosol
Q86WG3	ATCAY	2	0	0	0	0	0	0	0	0	0	1	0		Mitochondrion
O95260	ATE1	1	0	0	0	0	0	0	0	0	0	0	1		Nucleus
P18846	ATF1	0	0	0	0	0	0	0	0	0	0	0	4		Nucleus
P15336	ATF2	4	0	0	0	0	0	0	0	0	0	2	3		Nucleus
P18847	ATF3	0	0	0	0	0	0	0	0	0	0	0	3		Nucleus
P18848	ATF4	1	1	0	0	0	0	1	0	0	0	0	3		Nucleus
Q9Y2D1	ATF5	1	1	1	0	0	0	0	0	0	0	0	2		Nucleus
P18850	ATF6	3	0	1	0	0	0	0	2	4	0	0	4		ER
Q99941	ATF6B	3	0	0	0	0	0	0	1	3	0	0	4		Nucleus
P17544	ATF7
Q6VMQ6	ATF7IP	1	0	1	0	0	0	0	0	0	0	0	2		Nucleus
Q5U623	ATF7IP2	0	0	0	0	0	0	0	0	0	0	0	1		Nucleus
Q9H0Y0	ATG10	1	0	1	0	0	0	0	0	0	0	0	0		Cytosol
Q9BSB4	ATG101	2	0	1	0	0	0	0	0	1	0	0	0		Cytosol
O94817	ATG12	4	0	1	0	0	0	0	0	0	0	0	0		Cytosol
O75143	ATG13	5	0	1	0	0	0	0	0	1	0	1	0		Cytosol
Q6ZNE5	ATG14	4	1	1	0	0	0	0	0	1	0	0	0		Cytosol
Q676U5	ATG16L1	4	1	1	0	0	0	0	0	0	0	0	0		Cytosol
Q8NAA4	ATG16L2	1	0	0	0	0	0	0	0	0	0	0	1		Nucleus
Q2TAZ0	ATG2A	3	0	1	0	0	0	0	0	0	0	0	1		Cytosol
Q96BY7	ATG2B	2	0	0	0	0	0	0	0	0	0	0	0		none
Q9NT62	ATG3	2	0	1	0	0	0	0	0	0	0	0	0		Cytosol
Q8WYN0	ATG4A	2	0	1	0	0	0	0	0	0	0	0	0		Cytosol
Q9Y4P1	ATG4B	2	0	1	0	0	0	0	0	0	0	0	0		Cytosol
Q96DT6	ATG4C	2	0	1	0	0	0	0	0	0	0	0	0		Cytosol
Q86TL0	ATG4D	3	0	1	0	0	0	0	0	0	0	1	0		Cytosol
Q9H1Y0	ATG5	6	1	1	0	0	0	0	0	0	0	0	0		Cytosol
O95352	ATG7	3	1	1	0	0	0	0	0	0	0	0	0		Cytosol
Q7Z3C6	ATG9A	3	0	0	0	3	0	0	2	1	0	0	0		endosome
Q674R7	ATG9B
Q32M88	ATHL1	1	0	1	0	0	0	0	0	0	0	0	0		Cytosol
P31939	ATIC	2	0	1	0	0	0	0	0	0	0	1	0		Cytosol
Q8WXF7	ATL1	3	0	0	0	0	0	0	3	3	0	0	0		Golgi
Q8NHH9	ATL2	1	0	0	0	0	0	0	0	2	0	0	0		ER
Q6DD88	ATL3	1	0	0	0	0	0	0	0	2	0	0	0		ER
Q13315	ATM	1	1	0	0	0	0	0	0	0	0	0	3		Nucleus
O43313	ATMIN	0	0	0	0	0	0	0	0	0	0	0	1		Nucleus
P54259	ATN1	2	0	0	0	0	0	0	0	0	0	0	3		Nucleus
Q92858	ATOH1	0	0	0	0	0	0	0	0	0	0	0	1		Nucleus
Q8N100	ATOH7	0	0	0	0	0	0	0	0	0	0	0	1		Nucleus
Q96SQ7	ATOH8	1	0	0	0	0	0	0	0	0	0	0	3		Nucleus
O00244	ATOX1	1	0	1	0	0	0	0	0	0	0	0	0		Cytosol
O60312	ATP10A	2	0	0	0	0	0	1	0	2	0	0	0		ER
O94823	ATP10B	2	0	0	0	0	0	1	0	2	0	0	0		ER
Q9P241	ATP10D	2	0	0	0	0	0	1	0	2	0	0	1		ER
P98196	ATP11A
Q6ZP68	ATP11AUN
Q9Y2G3	ATP11B	3	0	0	0	2	1	1	1	1	0	0	1		endosome
Q8NB49	ATP11C	3	0	0	0	1	1	1	0	2	0	0	0		ER
P54707	ATP12A	0	0	0	0	0	0	3	0	0	0	0	0		PM
Q9HD20	ATP13A1	1	0	0	0	0	0	1	0	1	0	0	0		PM
Q9NQ11	ATP13A2	4	0	0	0	2	4	1	0	0	0	0	0		lysosome
Q9H7F0	ATP13A3	0	0	0	0	0	0	1	0	0	0	0	0		PM
Q4VNC1	ATP13A4	0	0	0	0	0	0	2	0	0	0	0	0		PM
Q4VNC0	ATP13A5	0	0	0	0	0	0	2	0	0	0	0	0		PM
P05023	ATP1A1	3	0	0	0	1	0	4	1	1	0	0	0		PM
Q5TC04	ATP1A1-AS1
P50993	ATP1A2	2	0	0	0	1	0	3	0	0	0	0	0		PM
P13637	ATP1A3	1	0	0	0	0	0	4	1	1	0	0	1		PM
Q13733	ATP1A4	0	0	0	0	0	0	3	0	0	0	0	0		PM
P05026	ATP1B1	0	0	0	0	0	0	4	0	0	0	0	0		PM
P14415	ATP1B2	1	0	0	0	0	0	4	0	0	0	0	0		PM
P54709	ATP1B3	1	0	0	0	0	0	3	0	0	0	0	0		PM
Q9UN42	ATP1B4	0	0	0	0	0	0	2	0	0	0	0	2		PM
O14983	ATP2A1	3	0	0	0	0	0	0	0	2	0	1	0		ER
P16615	ATP2A2	4	0	0	0	0	0	2	0	4	0	0	1		ER
Q93084	ATP2A3	3	0	0	0	0	0	0	0	4	0	0	1		ER
P20020	ATP2B1	0	0	0	0	0	0	4	0	0	0	0	1		PM
Q01814	ATP2B2	1	0	0	0	0	0	2	0	0	0	0	0		PM
Q16720	ATP2B3	1	0	0	0	0	0	3	1	0	0	0	0		PM
P23634	ATP2B4	1	0	0	0	0	0	5	0	0	0	0	0		PM
P98194	ATP2C1
O75185	ATP2C2	1	0	0	0	0	0	0	1	0	0	0	0		Golgi
P20648	ATP4A	0	0	0	0	0	0	3	0	0	0	0	0		PM
P51164	ATP4B	0	0	0	0	0	0	3	0	0	0	0	0		PM
P25705	ATP5A1	2	0	0	0	0	0	1	0	0	0	3	0		Mitochondrion
P06576	ATP5B	5	0	0	0	0	0	1	0	0	0	7	1		Mitochondrion
P36542	ATP5C1	4	0	0	0	0	0	0	0	0	0	5	0		Mitochondrion
P30049	ATP5D	6	0	0	0	0	0	0	0	0	0	7	0		Mitochondrion
P56381	ATP5E	4	0	0	0	0	0	0	0	0	0	5	0		Mitochondrion
Q5VTU8	ATP5EP2	3	0	0	0	0	0	0	0	0	0	3	0		Mitochondrion
P24539	ATP5F1	5	0	0	0	0	0	0	0	0	0	7	2		Mitochondrion
P05496	ATP5G1	5	0	0	0	0	0	0	0	0	0	5	0		Mitochondrion
Q06055	ATP5G2	4	0	0	0	0	0	0	0	0	0	4	0		Mitochondrion
P48201	ATP5G3	4	0	0	0	0	0	0	0	0	0	4	0		Mitochondrion
O75947	ATP5H	4	0	1	0	0	0	0	0	0	0	5	1		Mitochondrion
P56385	ATP5I	5	0	0	0	0	0	0	0	0	0	6	0		Mitochondrion
P18859	ATP5J	4	0	0	0	0	0	0	0	0	0	6	0		Mitochondrion
P56134	ATP5J2	4	0	0	0	0	0	0	0	0	0	4	2		Mitochondrion
O75964	ATP5L	5	0	0	0	0	0	0	0	0	0	6	0		Mitochondrion
Q7Z4Y8	ATP5L2	2	0	0	0	0	0	0	0	0	0	2	0		Mitochondrion
P48047	ATP5O	2	0	0	0	0	0	1	0	0	0	3	1		Mitochondrion
Q99766	ATP5S	1	0	0	0	0	0	0	0	0	0	1	0		Mitochondrion
Q9NW81	ATP5SL	1	0	0	0	0	0	0	0	0	0	1	0		Mitochondrion
Q15904	ATP6AP1	2	0	0	0	1	0	0	0	1	0	0	0		endosome
Q52LC2	ATP6AP1L	0	0	0	0	0	0	0	0	0	0	0	0		none
O75787	ATP6AP2
Q93050	ATP6V0A1	6	0	1	0	1	1	1	1	0	0	0	1		Cytosol
Q9Y487	ATP6V0A2	6	0	0	0	2	1	2	0	0	0	0	0		endosome
Q9HBG4	ATP6V0A4	4	0	0	0	2	1	4	0	0	0	0	0		PM
Q99437	ATP6V0B	3	0	0	0	1	0	0	0	0	0	0	0		endosome
P27449	ATP6V0C	4	0	0	0	1	2	1	0	0	0	0	0		lysosome
P61421	ATP6V0D1	4	0	0	0	2	1	1	0	0	0	0	0		endosome
Q8N8Y2	ATP6V0D2	3	0	0	0	2	1	1	0	0	0	0	0		endosome
O15342	ATP6V0E1	1	0	0	0	1	0	0	0	0	0	0	0		endosome
Q8NHE4	ATP6V0E2
P38606	ATP6V1A	3	0	1	0	0	1	3	0	0	0	1	0		PM
P15313	ATP6V1B1	4	0	1	0	0	0	2	0	0	0	0	0		PM
P21281	ATP6V1B2	3	0	1	0	0	1	1	0	0	0	0	0		Cytosol
P21283	ATP6V1C1	4	0	1	0	0	1	1	0	0	0	0	0		Cytosol
Q8NEY4	ATP6V1C2	3	0	1	0	0	1	0	0	0	0	0	0		Cytosol
Q9Y5K8	ATP6V1D	2	0	1	0	0	1	1	0	0	0	0	0		Cytosol
P36543	ATP6V1E1	3	0	1	0	1	1	1	0	0	0	1	0		Cytosol
Q96A05	ATP6V1E2	2	0	1	0	0	0	0	0	0	0	0	0		Cytosol
Q16864	ATP6V1F	2	0	1	0	0	0	0	0	0	0	0	0		Cytosol
O75348	ATP6V1G1	3	0	1	0	0	1	1	0	0	0	0	0		Cytosol
O95670	ATP6V1G2	3	0	1	0	0	0	0	0	0	0	0	0		Cytosol
Q96LB4	ATP6V1G3	2	0	1	0	0	0	1	0	0	0	0	0		Cytosol
Q9UI12	ATP6V1H	3	0	1	0	0	1	1	0	0	0	0	0		Cytosol
Q04656	ATP7A	5	0	1	0	1	0	3	3	1	0	0	1		PM
P35670	ATP7B	4	0	0	0	1	0	1	3	0	0	1	0		Golgi
Q9Y2Q0	ATP8A1	5	0	0	0	0	1	1	3	1	0	0	0		Golgi
Q9NTI2	ATP8A2	2	0	0	0	1	0	1	1	0	0	0	1		endosome
O43520	ATP8B1	1	0	0	0	0	0	4	1	1	0	0	0		PM
P98198	ATP8B2	2	0	0	0	0	0	1	1	1	0	0	0		PM
O60423	ATP8B3	2	0	0	0	0	0	1	1	1	0	0	0		PM
Q8TF62	ATP8B4	2	0	0	0	0	0	1	1	0	0	0	0		PM
O75110	ATP9A	2	0	0	0	2	0	1	1	0	0	0	0		endosome
O43861	ATP9B	2	0	0	0	1	0	1	1	0	0	0	0		endosome
Q5TC12	ATPAF1
Q8N5M1	ATPAF2	2	0	1	0	0	0	0	0	0	0	1	1		Cytosol
Q9UII2	ATPIF1	1	0	0	0	0	0	0	0	0	0	1	0		Mitochondrion
Q13535	ATR	1	0	0	0	0	0	0	1	0	0	0	2		Nucleus
Q6UW56	ATRAID	2	0	0	0	0	1	1	0	0	0	0	1		lysosome
Q8WXE1	ATRIP	0	0	0	0	0	0	0	0	0	0	0	1		Nucleus
O75882	ATRN	1	0	0	0	0	0	2	0	0	0	0	0		PM
Q5VV63	ATRNL1	0	0	0	0	0	0	0	0	0	0	0	0		none
P46100	ATRX	0	0	0	0	0	0	0	0	0	0	0	9		Nucleus
P54253	ATXN1	2	0	1	0	0	0	0	0	0	0	0	3		Nucleus
Q9UBB4	ATXN10	3	0	1	0	0	0	1	0	0	0	0	0		Cytosol
P0C7T5	ATXN1L	0	0	0	0	0	0	0	0	0	0	0	2		Nucleus
Q99700	ATXN2	2	0	0	0	0	0	0	2	0	0	0	0		Golgi
Q8WWM7	ATXN2L	2	0	1	0	0	0	0	0	0	0	0	1		Cytosol
P54252	ATXN3
Q9H3M9	ATXN3L	2	0	1	0	0	0	0	0	0	0	1	1		Cytosol
O15265	ATXN7
Q9ULK2	ATXN7L1
Q5T6C5	ATXN7L2
Q14CW9	ATXN7L3	0	0	0	0	0	0	0	0	0	0	0	1		Nucleus
Q96GX2	ATXN7L3B	1	0	0	0	0	0	0	0	0	0	0	0		none
Q156A1	ATXN8
Q13825	AUH	2	0	0	0	0	0	0	0	0	0	2	0		Mitochondrion
Q9H7T9	AUNIP	1	1	0	0	0	0	0	0	0	0	0	0		none
Q9Y679	AUP1	1	0	0	0	0	0	0	0	1	0	0	0		ER
O14965	AURKA	3	7	1	0	0	0	0	0	0	0	0	4		Nucleus
Q9NWT8	AURKAIP1	3	0	0	1	0	0	0	0	0	0	2	2		Mitochondrion
Q96GD4	AURKB	1	5	1	0	0	0	0	0	0	0	0	4		Nucleus
Q9UQB9	AURKC	1	3	0	0	0	0	0	0	0	0	0	1		Nucleus
Q8WXX7	AUTS2	1	1	0	0	0	0	0	0	0	0	0	1		Nucleus
Q9NQS1	AVEN	0	0	0	0	0	0	0	0	0	0	0	0		none
O75366	AVIL	1	1	0	0	0	0	0	0	0	0	0	0		none
Q8NBF6	AVL9	1	0	0	0	1	0	0	0	0	0	0	0		endosome
P01185	AVP	2	0	1	0	0	0	0	0	0	0	0	0		Cytosol
Q5T686	AVPI1
P37288	AVPR1A	1	0	0	0	1	0	3	0	0	0	0	0		PM
P47901	AVPR1B	1	0	0	0	1	0	3	0	0	0	0	0		PM
P30518	AVPR2	2	0	0	0	1	0	2	1	1	0	0	0		PM
Q58HT5	AWAT1	1	0	0	0	0	0	0	0	1	0	0	0		ER
Q6E213	AWAT2	1	0	0	0	0	0	0	0	1	0	0	0		ER
Q5T1B0	AXDND1
O15169	AXIN1	5	0	1	0	0	0	1	0	0	0	0	1		Cytosol
Q9Y2T1	AXIN2	4	1	1	0	0	0	1	0	0	0	0	1		Cytosol
P30530	AXL	0	0	0	0	0	0	2	0	0	0	0	0		PM
P25311	AZGP1	0	0	0	0	0	0	1	0	0	0	0	1		PM
Q9H6S1	AZI2	1	0	0	0	0	0	0	0	0	0	0	0		none
O14977	AZIN1	2	0	1	0	0	0	0	0	0	0	0	1		Cytosol
Q96A70	AZIN2	6	0	1	0	0	0	0	2	0	0	1	1		Golgi
P20160	AZU1	2	0	0	0	0	2	0	0	0	0	0	0		lysosome
P61769	B2M	2	0	1	0	1	0	4	2	1	0	0	0		PM
O75752	B3GALNT1	2	0	0	0	0	0	0	2	0	0	0	0		Golgi
Q8NCR0	B3GALNT2	3	0	0	0	0	0	0	1	2	0	0	0		ER
Q9Y5Z6	B3GALT1
O43825	B3GALT2	1	0	0	0	0	0	0	1	0	0	0	0		Golgi
O96024	B3GALT4	1	0	0	0	0	0	0	1	0	0	0	0		Golgi
Q9Y2C3	B3GALT5	2	0	0	0	0	0	0	2	1	0	0	0		Golgi
Q96L58	B3GALT6	3	0	0	0	0	0	0	3	0	0	0	0		Golgi
Q6Y288	B3GALTL	1	0	0	0	0	0	0	0	1	0	0	0		ER
Q9P2W7	B3GAT1	1	0	0	0	0	0	0	1	1	0	0	0		Golgi
Q9NPZ5	B3GAT2	2	0	0	0	0	0	0	2	0	0	0	0		Golgi
O94766	B3GAT3	2	0	0	0	0	0	0	2	0	0	0	0		Golgi
O43505	B3GNT1	3	0	0	0	0	0	0	3	0	0	0	0		Golgi
Q9NY97	B3GNT2	1	0	0	0	0	0	0	1	0	0	0	0		Golgi
Q9Y2A9	B3GNT3	1	0	0	0	0	0	1	1	0	0	0	0		PM
Q9C0J1	B3GNT4	1	0	0	0	0	0	0	1	0	0	0	0		Golgi
Q9BYG0	B3GNT5	1	0	0	0	0	0	0	1	0	0	0	0		Golgi
Q6ZMB0	B3GNT6
Q8NFL0	B3GNT7	1	0	0	0	0	0	0	1	0	0	0	0		Golgi
Q7Z7M8	B3GNT8	1	0	0	0	0	0	0	1	0	0	0	0		Golgi
Q6UX72	B3GNT9	2	0	0	0	0	0	0	2	0	0	0	1		Golgi
Q67FW5	B3GNTL1
Q00973	B4GALNT1	3	0	0	0	0	0	1	3	0	0	0	0		Golgi
Q8NHY0	B4GALNT2	2	0	0	0	0	0	0	2	0	0	0	0		Golgi
Q6L9W6	B4GALNT3	2	0	0	0	0	0	0	2	0	0	0	0		Golgi
Q76KP1	B4GALNT4	1	0	0	0	0	0	0	1	0	0	0	0		Golgi
P15291	B4GALT1	3	0	0	0	0	1	2	4	0	0	0	0		Golgi
O60909	B4GALT2	3	0	0	0	0	0	0	3	0	0	0	1		Golgi
O60512	B4GALT3	3	0	1	0	0	0	0	3	0	0	0	0		Golgi
O60513	B4GALT4	3	0	0	0	0	0	0	3	0	0	0	0		Golgi
O43286	B4GALT5	2	0	0	0	0	0	0	2	0	0	0	0		Golgi
Q9UBX8	B4GALT6	2	0	0	0	0	0	0	2	0	0	0	0		Golgi
Q9UBV7	B4GALT7	3	0	0	0	0	0	0	3	0	0	0	0		Golgi
Q9UPM9	B9D1	1	1	1	0	0	0	0	0	0	0	0	0		Cytosol
Q9BPU9	B9D2	1	1	1	0	0	0	0	0	0	0	0	1		Cytosol
Q8WXS3	BAALC	2	0	1	0	0	0	1	0	0	0	0	1		Cytosol
P0C853	BAALCOS
Q14032	BAAT	2	0	1	0	0	0	0	0	0	2	0	0		Peroxisome
Q9NWV8	BABAM1	2	0	1	0	0	0	0	0	0	0	0	4		Nucleus
P56817	BACE1	3	0	0	0	3	0	2	3	1	0	0	0		endosome
Q9Y5Z0	BACE2	2	0	0	0	1	0	0	2	1	0	0	0		Golgi
O14867	BACH1	1	0	0	0	0	0	0	0	0	0	0	1		Nucleus
Q9BYV9	BACH2	1	0	1	0	0	0	0	0	0	0	0	1		Cytosol
Q92934	BAD	2	0	1	0	0	0	0	0	0	0	2	0		Mitochondrion
Q99933	BAG1
O95816	BAG2	1	0	1	0	0	0	0	0	0	0	0	0		Cytosol
O95817	BAG3	3	0	1	0	0	0	1	0	0	0	0	1		Cytosol
O95429	BAG4	2	0	1	0	0	0	1	0	0	0	0	1		Cytosol
Q9UL15	BAG5	2	0	1	0	0	0	0	0	0	0	1	1		Cytosol
P46379	BAG6	2	0	2	0	0	0	0	0	0	0	0	2		Cytosol
Q13072	BAGE
Q86Y30	BAGE2
Q86Y29	BAGE3
Q86Y28	BAGE4
Q86Y27	BAGE5
Q9P281	BAHCC1
Q8TBE0	BAHD1	0	0	0	0	0	0	0	0	0	0	0	2		Nucleus
O14514	BAI1	1	0	0	0	0	0	4	0	0	0	0	0		PM
O60241	BAI2	0	0	0	0	0	0	1	0	0	0	0	0		PM
O60242	BAI3	0	0	0	0	0	0	1	0	0	0	0	0		PM
Q9UQB8	BAIAP2	4	2	1	0	0	0	2	1	1	0	0	0		PM
Q9UHR4	BAIAP2L1	1	1	1	0	0	0	1	0	0	0	0	1		Cytosol
Q6UXY1	BAIAP2L2	2	1	1	0	0	0	1	0	0	0	0	0		Cytosol
O94812	BAIAP3	1	0	0	0	0	0	0	0	1	0	0	0		ER
Q16611	BAK1
Q13145	BAMBI	1	0	0	0	0	0	1	0	0	0	0	0		PM
O75531	BANF1	2	0	1	0	0	0	0	0	0	0	0	3		Nucleus
Q9H503	BANF2	1	0	0	0	0	0	0	0	0	0	0	2		Nucleus
Q8NDB2	BANK1
Q8N9N5	BANP	0	0	0	0	0	0	0	0	0	0	0	1		Nucleus
Q92560	BAP1	2	0	1	0	0	0	0	0	0	0	0	3		Nucleus
Q8IXM2	BAP18	1	0	1	0	0	0	0	0	0	0	0	2		Nucleus
Q99728	BARD1	2	0	0	0	0	0	0	0	0	0	0	5		Nucleus
Q9BZE3	BARHL1	0	0	0	0	0	0	0	0	0	0	0	1		Nucleus
Q9NY43	BARHL2	0	0	0	0	0	0	0	0	0	0	0	1		Nucleus
Q9HBU1	BARX1	0	0	0	0	0	0	0	0	0	0	0	1		Nucleus
Q9UMQ3	BARX2	1	0	1	0	0	0	0	0	0	0	0	3		Nucleus
P80723	BASP1	1	1	0	0	0	0	2	0	0	0	0	2		PM
Q16520	BATF	1	0	0	0	0	0	0	0	0	0	0	2		Nucleus
Q8N1L9	BATF2	0	0	0	0	0	0	0	0	0	0	0	1		Nucleus
Q9NR55	BATF3	0	0	0	0	0	0	0	0	0	0	0	1		Nucleus
Q07812	BAX	6	0	1	0	0	0	0	0	2	0	4	2		Mitochondrion
Q9NRL2	BAZ1A	0	0	0	0	0	0	0	0	0	0	0	3		Nucleus
Q9UIG0	BAZ1B	0	0	0	0	0	0	0	0	0	0	0	2		Nucleus
Q9UIF9	BAZ2A	1	0	1	0	0	0	0	0	0	0	0	2		Nucleus
Q9UIF8	BAZ2B	0	0	0	0	0	0	0	0	0	0	0	1		Nucleus
Q96PG8	BBC3	4	0	1	0	0	0	0	0	1	0	3	0		Mitochondrion
Q9BXH1	BBC3	4	0	1	0	0	0	0	0	1	0	3	0		Mitochondrion
A8MTZ0	BBIP1	2	0	1	0	0	0	0	0	0	0	0	0		Cytosol
O75936	BBOX1	3	0	1	0	0	0	0	0	0	0	1	0		Cytosol
Q8NFJ9	BBS1	2	2	1	0	0	0	1	0	0	0	0	0		Cytosol
Q8TAM1	BBS10	0	0	0	0	0	0	0	0	0	0	0	0		none
Q6ZW61	BBS12	1	0	1	0	0	0	0	0	0	0	0	0		Cytosol
Q9BXC9	BBS2	2	1	1	0	0	0	1	0	0	0	0	0		Cytosol
Q96RK4	BBS4	3	2	1	0	0	0	1	0	0	0	0	1		Cytosol
Q8N3I7	BBS5	1	2	1	0	0	0	1	0	0	0	0	0		Cytosol
Q8IWZ6	BBS7	1	2	1	0	0	0	1	0	0	0	0	1		Cytosol
Q3SYG4	BBS9	4	3	1	0	0	0	1	0	0	0	0	0		Cytosol
Q8WY36	BBX	1	0	1	0	0	0	0	0	0	0	0	1		Cytosol
P50895	BCAM	0	0	0	0	0	0	3	0	0	0	0	0		PM
Q96GW7	BCAN	1	0	0	0	0	1	0	1	0	0	0	0		lysosome
Q9UHQ4	BCAP29	1	0	0	0	0	0	0	0	1	0	0	0		ER
P51572	BCAP31	6	0	1	0	0	0	1	1	3	0	1	0		ER
P56945	BCAR1	2	1	1	0	0	0	0	0	0	0	0	0		Cytosol
O75815	BCAR3	0	0	0	0	0	0	0	0	0	0	0	0		none
O75363	BCAS1	1	0	0	0	0	0	0	0	0	0	0	0		none
O75934	BCAS2	0	1	0	0	0	0	0	0	0	0	0	5		Nucleus
Q9H6U6	BCAS3	2	1	0	0	0	0	0	0	0	0	0	2		Nucleus
Q8TDM0	BCAS4	1	0	1	0	0	0	0	0	0	0	0	0		Cytosol
P54687	BCAT1	3	0	1	0	0	0	0	0	0	0	1	0		Cytosol
O15382	BCAT2	4	0	0	0	0	0	0	0	0	0	3	0		Mitochondrion
Q9P287	BCCIP	2	1	1	0	0	0	0	0	0	0	0	3		Nucleus
Q7Z5W3	BCDIN3D	2	0	1	0	0	0	0	0	0	0	0	1		Cytosol
O60756	BCE1
P06276	BCHE	1	0	0	0	0	0	0	0	1	0	0	1		ER
P12694	BCKDHA	4	0	0	0	0	0	0	0	0	0	4	0		Mitochondrion
P21953	BCKDHB	3	0	0	0	0	0	0	0	0	0	4	0		Mitochondrion
O14874	BCKDK	3	0	0	0	0	0	0	0	0	0	3	0		Mitochondrion
O95999	BCL10
Q9H165	BCL11A	1	0	0	0	0	0	0	0	0	0	0	2		Nucleus
Q9C0K0	BCL11B	0	0	0	0	0	0	0	0	0	0	0	1		Nucleus
P10415	BCL2	4	0	1	0	0	0	0	0	2	0	2	3		Nucleus
Q16548	BCL2A1	2	0	0	0	0	0	0	0	0	0	1	0		Mitochondrion
Q07817	BCL2L1	5	1	1	0	0	0	0	0	1	0	3	1		Mitochondrion
Q9HD36	BCL2L10	2	0	1	0	0	0	0	0	0	0	2	1		Mitochondrion
O43521	BCL2L11	4	1	1	0	0	0	0	0	0	0	3	0		Mitochondrion
Q9HB09	BCL2L12	0	0	0	0	0	0	0	0	0	0	0	1		Nucleus
Q9BXK5	BCL2L13	2	0	0	0	0	0	0	0	0	0	2	1		Mitochondrion
Q9BZR8	BCL2L14	2	0	2	0	0	0	0	0	0	0	0	0		Cytosol
Q5TBC7	BCL2L15	1	0	1	0	0	0	0	0	0	0	0	1		Cytosol
Q92843	BCL2L2	4	0	2	0	0	0	0	0	0	0	2	0		Cytosol
P20749	BCL3	3	0	1	0	0	0	1	0	0	0	0	2		Nucleus
P41182	BCL6	1	0	0	0	0	0	0	1	0	0	0	2		Nucleus
Q8N143	BCL6B	0	0	0	0	0	0	0	0	0	0	0	1		Nucleus
Q4VC05	BCL7A
Q9BQE9	BCL7B
Q8WUZ0	BCL7C
O00512	BCL9	1	0	0	0	0	0	0	1	0	0	0	2		Nucleus
Q86UU0	BCL9L	0	0	0	0	0	0	0	0	0	0	0	2		Nucleus
Q9NYF8	BCLAF1	1	0	0	0	0	0	0	0	0	0	0	2		Nucleus
Q9HAY6	BCO1	1	0	1	0	0	0	0	0	0	0	0	0		Cytosol
Q9BYV7	BCO2	2	0	0	0	0	0	0	0	0	0	2	0		Mitochondrion
Q6W2J9	BCOR	0	0	0	0	0	0	0	0	0	0	0	1		Nucleus
Q5H9F3	BCORL1	0	0	0	0	0	0	1	0	0	0	0	1		PM
Q8N888	BCORP1
P11274	BCR	1	0	1	0	0	0	1	0	0	0	0	0		Cytosol
Q9Y276	BCS1L	2	0	0	0	0	0	0	0	0	0	2	0		Mitochondrion
Q02338	BDH1	3	0	0	0	0	0	0	0	0	0	3	1		Mitochondrion
Q9BUT1	BDH2	2	0	1	0	0	0	0	0	0	0	0	0		Cytosol
P46663	BDKRB1	1	0	0	0	0	0	3	0	1	0	0	0		PM
P30411	BDKRB2
P23560	BDNF	4	0	0	0	0	0	0	0	0	0	1	1		Mitochondrion
A6H8Y1	BDP1	0	0	0	0	0	0	0	0	0	0	0	2		Nucleus
Q3B7T3	BEAN1	0	0	0	0	0	0	0	0	0	0	0	0		none
Q14457	BECN1	5	0	1	0	2	0	0	1	2	0	1	1		endosome
A8MW95	BECN1P1
Q9BUH8	BEGAIN	1	0	0	0	0	0	0	0	0	0	0	0		none
Q8NDZ0	BEND2
Q5T5X7	BEND3	0	0	0	0	0	0	0	0	0	0	0	2		Nucleus
Q6ZU67	BEND4
Q7L4P6	BEND5	1	0	0	0	0	0	0	1	0	0	0	0		Golgi
Q5SZJ8	BEND6	0	0	0	0	0	0	0	0	0	0	0	1		Nucleus
Q8N7W2	BEND7	0	0	0	0	0	0	0	0	0	0	0	0		none
O76090	BEST1	1	0	1	0	0	0	2	0	0	0	0	0		PM
Q8NFU1	BEST2	0	0	0	0	0	0	1	0	0	0	0	0		PM
Q8N1M1	BEST3	0	0	0	0	0	0	1	0	0	0	0	0		PM
Q8NFU0	BEST4	0	0	0	0	0	0	1	0	0	0	0	0		PM
O15155	BET1	3	0	0	0	0	0	0	2	1	0	0	0		Golgi
Q9NYM9	BET1L	4	0	1	0	1	0	0	2	0	0	0	0		Golgi
Q9HBH7	BEX1	1	0	0	0	0	0	0	0	0	0	0	1		Nucleus
Q9BXY8	BEX2	1	0	0	0	0	0	0	0	0	0	0	1		Nucleus
Q9NWD9	BEX4	1	1	0	0	0	0	0	0	0	0	0	1		Nucleus
Q5H9J7	BEX5	1	0	0	0	0	0	0	0	0	0	0	0		none
Q9NZS9	BFAR	2	0	0	0	0	0	1	0	2	0	0	0		ER
Q12934	BFSP1	1	1	0	0	0	0	1	0	0	0	0	0		PM
Q13515	BFSP2	1	1	0	0	0	0	1	0	0	0	0	0		PM
P02818	BGLAP	3	0	0	0	0	0	0	1	2	0	0	0		ER
P21810	BGN	3	0	0	0	0	1	1	1	0	0	0	0		lysosome
Q7RTS1	BHLHA15	0	0	0	0	0	0	0	0	0	0	0	1		Nucleus
Q7RTU4	BHLHA9	1	0	0	0	0	0	0	0	0	0	0	1		Nucleus
Q6PI77	BHLHB9	1	0	1	0	0	0	0	0	0	0	0	1		Cytosol
Q8NFJ8	BHLHE22	0	0	0	0	0	0	0	0	0	0	0	1		Nucleus
Q8NDY6	BHLHE23	0	0	0	0	0	0	0	0	0	0	0	1		Nucleus
O14503	BHLHE40	1	0	0	0	0	0	0	0	0	0	0	2		Nucleus
Q9C0J9	BHLHE41	0	0	0	0	0	0	0	0	0	0	0	1		Nucleus
C9JSJ3	BHMG1	0	0	0	0	0	0	0	0	0	0	0	1		Nucleus
Q93088	BHMT	2	0	1	0	0	0	0	0	0	0	0	0		Cytosol
Q9H2M3	BHMT2	1	0	1	0	0	0	0	0	0	0	0	0		Cytosol
Q9H694	BICC1	1	0	0	0	0	0	0	0	0	0	0	0		none
Q96G01	BICD1	3	2	1	0	0	0	0	3	0	0	0	0		Golgi
Q8TD16	BICD2	3	1	1	0	0	0	1	1	0	0	0	1		Cytosol
P55957	BID	6	0	1	0	0	0	0	0	0	0	4	0		Mitochondrion
Q13323	BIK	1	0	0	0	0	0	0	0	0	0	1	0		Mitochondrion
O00499	BIN1	4	1	1	0	0	0	1	0	0	0	0	2		Nucleus
Q9UBW5	BIN2	2	1	0	0	0	0	1	0	0	0	0	0		PM
Q9NQY0	BIN3	1	2	0	0	0	0	0	0	0	0	0	0		none
Q13490	BIRC2	3	0	1	0	0	0	1	0	0	0	0	2		Nucleus
Q13489	BIRC3	2	0	1	0	0	0	0	0	0	0	0	2		Nucleus
O15392	BIRC5
Q9NR09	BIRC6	2	1	0	0	1	0	0	2	0	0	0	0		Golgi
Q96CA5	BIRC7	3	1	1	0	0	0	0	1	0	0	0	1		Cytosol
Q96P09	BIRC8	1	0	0	0	0	0	0	0	0	0	0	1		Nucleus
Q86UB2	BIVM	1	0	0	0	0	0	0	0	0	0	0	1		Nucleus
A4D250	BLACE
P62952	BLCAP	0	0	0	0	0	0	0	0	0	0	0	0		none
Q8IZY5	BLID	1	0	1	0	0	0	0	0	0	0	1	0		Cytosol
P51451	BLK	1	0	1	0	0	0	1	0	0	0	0	0		Cytosol
P54132	BLM	2	0	1	0	0	0	0	0	0	0	0	3		Nucleus
Q13867	BLMH	3	0	1	0	0	0	0	0	0	0	0	1		Cytosol
Q8WV28	BLNK	2	0	1	0	0	0	1	0	0	0	0	0		Cytosol
P78537	BLOC1S1	3	0	2	0	0	1	0	0	0	0	1	0		Cytosol
Q6QNY1	BLOC1S2	3	1	1	0	0	1	0	0	0	0	1	1		Cytosol
Q6QNY0	BLOC1S3	3	0	2	0	0	0	0	0	0	0	0	0		Cytosol
Q9NUP1	BLOC1S4	4	0	2	0	0	0	0	0	0	0	0	0		Cytosol
Q8TDH9	BLOC1S5	2	0	1	0	0	0	0	0	0	0	0	0		Cytosol
Q9UL45	BLOC1S6	4	0	2	0	0	0	0	0	0	0	0	0		Cytosol
P53004	BLVRA	2	0	1	0	0	0	0	0	0	0	0	0		Cytosol
P30043	BLVRB	1	0	1	0	0	0	1	0	0	0	0	1		Cytosol
Q9H2G9	BLZF1	5	0	0	0	0	0	0	3	0	0	0	2		Golgi
Q96LC9	BMF	2	1	1	0	0	0	1	0	0	0	1	0		Cytosol
P35226	BMI1	1	0	1	0	0	0	0	0	0	0	0	4		Nucleus
P13497	BMP1	1	0	0	0	0	0	0	1	0	0	0	0		Golgi
O95393	BMP10	2	0	0	0	0	0	0	0	0	0	0	0		none
O95972	BMP15	1	0	0	0	0	0	0	0	1	0	0	0		ER
P12643	BMP2	0	0	0	0	0	0	1	0	0	0	0	0		PM
Q9NSY1	BMP2K	1	0	0	0	0	0	0	0	0	0	0	1		Nucleus
Q5H9B9	BMP2KL
P12645	BMP3	0	0	0	0	0	0	0	0	0	0	0	0		none
P12644	BMP4	1	0	0	0	0	0	0	0	1	0	0	0		ER
P22003	BMP5	0	0	0	0	0	0	0	0	0	0	0	0		none
P22004	BMP6	1	0	0	0	0	0	0	0	0	0	0	0		none
P18075	BMP7	0	0	0	0	0	0	0	0	0	0	0	0		none
Q7Z5Y6	BMP8A	0	0	0	0	0	0	0	0	0	0	0	0		none
P34820	BMP8B	0	0	0	0	0	0	0	0	0	0	0	0		none
Q8N8U9	BMPER	0	0	0	0	0	0	0	0	0	0	0	0		none
P36894	BMPR1A
O00238	BMPR1B	0	0	0	0	0	0	3	0	0	0	0	0		PM
Q13873	BMPR2	1	0	0	0	0	0	4	0	0	0	0	1		PM
Q14692	BMS1	0	0	0	0	0	0	0	0	0	0	0	3		Nucleus
P51813	BMX	1	0	1	0	0	0	3	0	0	0	0	1		PM
Q01954	BNC1	1	0	0	0	0	0	0	0	0	0	0	2		Nucleus
Q6ZN30	BNC2	1	0	1	0	0	0	1	0	0	0	0	1		Cytosol
Q12981	BNIP1	5	0	0	0	0	0	0	0	4	0	1	1		ER
Q12982	BNIP2
Q12983	BNIP3	4	0	0	0	0	0	0	0	1	0	4	3		Mitochondrion
O60238	BNIP3L	3	0	1	0	0	0	0	0	1	0	2	2		Mitochondrion
Q7Z465	BNIPL	1	0	1	0	0	0	0	0	0	0	0	1		Cytosol
Q9BWV1	BOC	0	0	0	0	0	0	2	0	0	0	0	0		PM
Q96IK1	BOD1	1	1	0	0	0	0	0	0	0	0	0	0		none
Q8NFC6	BOD1L1	0	0	0	0	0	0	0	0	0	0	0	1		Nucleus
Q8IYS8	BOD1L2	1	1	0	0	0	0	0	0	0	0	0	0		none
Q9UMX3	BOK	4	0	0	0	1	0	0	2	2	0	3	2		Mitochondrion
Q9Y3E2	BOLA1	1	0	0	0	0	0	0	0	0	0	1	0		Mitochondrion
Q9H3K6	BOLA2 BOLA2B
Q53S33	BOLA3	1	0	0	0	0	0	0	0	0	0	1	0		Mitochondrion
Q8N9W6	BOLL	1	0	0	0	0	0	0	0	0	0	0	0		none
Q7L3V2	BOP	1	0	0	0	0	0	0	0	0	0	1	0		Mitochondrion
Q14137	BOP1
Q6PGQ7	BORA
Q9GZL8	BPESC1
P07738	BPGM	1	0	1	0	0	0	0	0	0	0	0	0		Cytosol
Q86WA6	BPHL	2	0	0	0	0	0	0	0	0	0	2	0		Mitochondrion
P17213	BPI	2	0	0	0	0	1	1	0	0	0	0	0		lysosome
Q9NP55	BPIFA1	0	0	0	0	0	0	0	0	0	0	0	0		none
Q96DR5	BPIFA2	0	0	0	0	0	0	0	0	0	0	0	0		none
Q9BQP9	BPIFA3	0	0	0	0	0	0	0	0	0	0	0	0		none
Q86YQ2	BPIFA4P
Q8TDL5	BPIFB1	0	0	0	0	0	0	0	0	0	0	0	0		none
Q8N4F0	BPIFB2	1	0	0	0	0	0	0	0	1	0	0	0		ER
P59826	BPIFB3	1	0	0	0	0	0	0	0	0	0	0	0		none
P59827	BPIFB4	1	0	0	0	0	0	0	0	0	0	0	0		none
Q8NFQ5	BPIFB6	0	0	0	0	0	0	0	0	0	0	0	0		none
Q8NFQ6	BPIFC	0	0	0	0	0	0	0	0	0	0	0	0		none
O95861	BPNT1	1	0	1	0	0	0	0	0	0	0	0	0		Cytosol
Q12830	BPTF	3	0	0	0	0	0	0	0	0	0	0	5		Nucleus
O14599	BPY2 BPY2B BPY2C
P15056	BRAF	2	0	1	0	0	0	1	0	0	0	1	1		Cytosol
Q7Z569	BRAP	2	0	1	0	0	0	0	0	0	0	0	1		Cytosol
Q6PJG6	BRAT1	1	0	0	0	0	0	0	0	0	0	0	2		Nucleus
P38398	BRCA1	3	1	0	0	0	0	1	0	0	0	0	4		Nucleus
P51587	BRCA2	2	1	1	0	0	0	0	0	0	0	0	4		Nucleus
P46736	BRCC3	2	1	1	0	0	0	0	0	0	0	0	3		Nucleus
O95696	BRD1	0	0	0	0	0	0	0	0	0	0	0	3		Nucleus
P25440	BRD2	1	0	0	0	0	0	0	0	0	0	0	1		Nucleus
Q15059	BRD3	0	0	0	0	0	0	0	0	0	0	0	1		Nucleus
O60885	BRD4	1	0	1	0	0	0	0	0	0	0	0	4		Nucleus
Q9NPI1	BRD7	2	0	1	0	0	0	0	0	0	0	0	3		Nucleus
Q9H0E9	BRD8	1	0	0	0	0	0	0	0	0	0	1	4		Nucleus
Q9H8M2	BRD9
Q58F21	BRDT	0	0	0	0	0	0	0	0	0	0	0	1		Nucleus
Q9NXR7	BRE	2	0	1	0	0	0	0	0	0	0	0	3		Nucleus
Q92994	BRF1
Q9HAW0	BRF2	0	0	0	0	0	0	0	0	0	0	0	1		Nucleus
O95415	BRI3	1	0	0	0	0	1	1	0	0	0	0	0		lysosome
Q8WY22	BRI3BP	2	0	0	0	0	0	0	0	0	0	2	0		Mitochondrion
Q6PL45	BRICD5	0	0	0	0	0	0	0	0	0	0	0	0		none
O60477	BRINP1	2	0	0	0	0	0	0	0	1	0	0	0		ER
Q9C0B6	BRINP2	1	0	0	0	0	0	0	0	1	0	0	0		ER
Q76B58	BRINP3	2	0	0	0	0	0	0	0	1	0	1	0		ER
Q9BX63	BRIP1	1	0	0	0	0	0	0	0	0	0	0	3		Nucleus
Q8TDN6	BRIX1	0	0	0	0	0	0	0	0	0	0	0	3		Nucleus
Q8WUW1	BRK1	2	1	1	0	0	0	0	0	0	0	0	0		Cytosol
Q9HCU9	BRMS1
Q5PSV4	BRMS1L	0	0	0	0	0	0	0	0	0	0	0	1		Nucleus
Q5VW32	BROX	0	0	0	0	0	0	0	0	0	0	0	0		none
P55201	BRPF1	2	0	1	0	0	0	1	0	0	0	0	3		Nucleus
Q9ULD4	BRPF3	1	0	1	0	0	0	0	0	0	0	0	1		Cytosol
P32247	BRS3	0	0	0	0	0	0	2	0	0	0	0	0		PM
Q8TDC3	BRSK1	2	1	0	0	0	0	0	0	0	0	0	2		Nucleus
Q8IWQ3	BRSK2	3	2	0	0	0	0	0	0	2	0	0	1		ER
Q9NSI6	BRWD1	1	0	1	0	0	0	0	0	0	0	0	3		Nucleus
P59051	BRWD1-AS2
Q6RI45	BRWD3	0	0	0	0	0	0	0	0	0	0	0	1		Nucleus
Q96G97	BSCL2	1	0	0	0	0	0	0	0	1	0	0	0		ER
Q9NW68	BSDC1
P35613	BSG	4	0	0	0	0	0	3	1	0	0	1	0		PM
Q9UPA5	BSN	1	2	0	0	0	0	0	0	0	0	0	1		Nucleus
Q8WZ55	BSND	1	0	0	0	0	0	2	0	0	0	0	0		PM
Q075Z2	BSPH1	0	0	0	0	0	0	0	0	0	0	0	0		none
Q5W0U4	BSPRY	1	0	0	0	0	0	0	0	0	0	0	0		none
Q10588	BST1	1	0	0	0	0	0	2	0	0	0	0	0		PM
Q10589	BST2	3	0	1	0	1	1	3	1	0	0	0	0		PM
Q3C1V8	BSX	1	0	0	0	0	0	0	0	0	0	0	1		Nucleus
O14981	BTAF1	0	0	0	0	0	0	0	0	0	0	0	2		Nucleus
Q9H0C5	BTBD1	2	0	1	0	0	0	0	0	0	0	0	0		Cytosol
Q9BSF8	BTBD10	1	0	0	0	0	0	0	0	0	0	0	2		Nucleus
A6QL63	BTBD11	1	0	0	0	0	0	0	0	0	0	0	0		none
Q32M84	BTBD16	0	0	0	0	0	0	0	0	0	0	0	1		Nucleus
A6NE02	BTBD17	0	0	0	0	0	0	1	0	0	0	0	0		PM
B2RXH4	BTBD18	0	0	0	0	0	0	0	0	0	0	0	1		Nucleus
C9JJ37	BTBD19
Q9BX70	BTBD2	2	0	1	0	0	0	0	0	0	0	0	0		Cytosol
Q9Y2F9	BTBD3	1	0	1	0	0	0	0	0	0	0	0	1		Cytosol
Q96KE9	BTBD6	2	0	1	0	0	0	0	0	0	0	0	0		Cytosol
Q9P203	BTBD7	0	0	0	0	0	0	0	0	0	0	0	1		Nucleus
Q5XKL5	BTBD8	1	0	0	0	0	0	0	0	0	0	0	2		Nucleus
Q96Q07	BTBD9
P35070	BTC	0	0	0	0	0	0	1	0	0	0	0	0		PM
P43251	BTD	1	0	0	0	0	0	0	0	0	0	1	0		Mitochondrion
P20290	BTF3	1	0	1	0	0	0	0	0	0	0	0	1		Cytosol
Q96K17	BTF3L4
P62324	BTG1	1	0	0	0	0	0	0	0	0	0	0	1		Nucleus
P78543	BTG2	1	0	1	0	0	0	0	0	0	0	0	0		Cytosol
Q14201	BTG3	1	0	0	0	0	0	0	0	0	0	0	0		none
Q9NY30	BTG4
Q06187	BTK	5	0	1	0	0	1	3	0	0	0	0	2		PM
Q7Z6A9	BTLA	0	0	0	0	0	0	1	0	0	0	0	0		PM
Q13410	BTN1A1	0	0	0	0	0	0	2	0	0	0	0	0		PM
Q7KYR7	BTN2A1	0	0	0	0	0	0	2	0	0	0	0	0		PM
Q8WVV5	BTN2A2	0	0	0	0	0	0	1	0	0	0	0	0		PM
Q96KV6	BTN2A3P
O00481	BTN3A1	0	0	0	0	0	0	1	0	0	0	0	0		PM
P78410	BTN3A2	0	0	0	0	0	0	1	0	0	0	0	0		PM
O00478	BTN3A3	0	0	0	0	0	0	1	0	0	0	0	0		PM
A8MVZ5	BTNL10
Q9UIR0	BTNL2
Q6UXE8	BTNL3	0	0	0	0	0	0	0	0	0	0	0	0		none
Q6UX41	BTNL8	0	0	0	0	0	0	1	0	0	0	0	0		PM
Q6UXG8	BTNL9	0	0	0	0	0	0	1	0	0	0	0	0		PM
Q9Y297	BTRC	1	0	1	0	0	0	0	0	0	0	0	1		Cytosol
O43683	BUB1	1	0	1	0	0	0	0	0	0	0	0	3		Nucleus
O60566	BUB1B	4	2	1	0	0	0	0	0	0	0	0	3		Nucleus
O43684	BUB3	1	0	1	0	0	0	0	0	0	0	0	2		Nucleus
Q9BRD0	BUD13	0	0	0	0	0	0	0	0	0	0	0	2		Nucleus
P41223	BUD31	0	0	0	0	0	0	0	0	0	0	0	3		Nucleus
Q8NE79	BVES	0	0	0	0	0	0	3	0	0	0	0	0		PM
Q5T3Y7	BVES-AS1
Q13895	BYSL	2	0	1	0	0	0	0	0	0	0	0	3		Nucleus
O95153	BZRAP1	3	0	1	0	0	0	0	0	0	0	1	0		Cytosol
Q7L1Q6	BZW1	1	0	0	0	0	0	0	0	0	0	0	0		none
Q9Y6E2	BZW2	1	0	0	0	0	0	0	0	0	0	0	0		none
Q8TEF2	C10orf105	0	0	0	0	0	0	0	0	0	0	0	0		none
Q8IVU9	C10orf107
Q9H2I8	C10orf11
Q8N326	C10orf111
Q5VZT2	C10orf113
Q5QP74	C10orf115
Q8N655	C10orf12
Q5SQS8	C10orf120	0	0	0	0	0	0	0	0	0	0	0	1		Nucleus
Q8N4M7	C10orf126
Q5T292	C10orf128	0	0	0	0	0	0	0	0	0	0	0	0		none
A6NCD4	C10orf131
Q5T742	C10orf25
Q96B45	C10orf32
Q96D05	C10orf35	0	0	0	0	0	0	0	0	0	0	0	0		none
A4QN01	C10orf40
Q8N6V4	C10orf53
Q9H7M9	C10orf54	0	0	0	0	0	0	1	0	0	0	0	0		PM
Q5SWW7	C10orf55
Q5T681	C10orf62
Q8IYJ2	C10orf67	1	0	0	0	0	0	0	0	0	0	1	0		Mitochondrion
Q9H943	C10orf68
Q711Q0	C10orf71
Q5T2E6	C10orf76	0	0	0	0	0	0	0	0	0	0	0	0		none
Q8WW14	C10orf82
Q8N1V8	C10orf85
Q9H8K7	C10orf88
Q96M02	C10orf90	2	1	1	0	0	0	1	0	0	0	0	1		Cytosol
Q5T1B1	C10orf91
Q9H7T3	C10orf95
Q6UWK7	C10orf99	0	0	0	0	0	0	0	0	0	0	0	0		none
Q9H5F2	C11orf1	0	0	0	0	0	0	0	0	0	0	0	2		Nucleus
Q9NQ32	C11orf16
Q9P2W6	C11orf21
Q96F05	C11orf24	1	0	0	0	0	0	1	1	0	0	0	0		PM
Q6ZSK4	C11orf39
Q8WZ69	C11orf40
Q8N5U0	C11orf42
Q8N8P7	C11orf44
Q8TAV5	C11orf45	0	0	0	0	0	0	0	0	0	0	0	0		none
Q9BQE6	C11orf48
Q9H6J7	C11orf49
Q96A22	C11orf52	0	0	0	0	0	0	0	0	0	0	0	0		none
Q8IXP5	C11orf53
Q9H0W9	C11orf54	0	0	0	0	0	0	0	0	0	0	0	2		Nucleus
Q6ZUT1	C11orf57
Q6NUN7	C11orf63
Q8NCR3	C11orf65
Q9H3H3	C11orf68
Q9BRQ4	C11orf70
Q6IPW1	C11orf71
Q8NBR9	C11orf72
Q53FT3	C11orf73	1	0	1	0	0	0	0	0	0	0	0	2		Nucleus
Q86VG3	C11orf74	0	0	0	0	0	0	0	0	0	0	0	0		none
Q8N6T0	C11orf80
Q6UW78	C11orf83	1	0	0	0	0	0	0	0	0	0	1	0		Mitochondrion
Q9BUA3	C11orf84
Q3KP22	C11orf85	0	0	0	0	0	0	0	0	0	0	0	1		Nucleus
A6NJI1	C11orf86
Q6NUJ2	C11orf87	0	0	0	0	0	0	0	0	0	0	0	0		none
Q6PI97	C11orf88
Q3C1V1	C11orf91	0	0	0	0	0	0	0	0	0	0	0	0		none
C9JXX5	C11orf94	0	0	0	0	0	0	0	0	0	0	0	0		none
C9JLR9	C11orf95
Q7Z7L8	C11orf96
Q9HB07	C12orf10	1	0	0	0	0	0	0	0	0	0	1	2		Nucleus
Q8N999	C12orf29
Q495D7	C12orf36
Q9NQ89	C12orf4	1	0	0	0	0	0	0	0	0	0	0	0		none
Q86WS4	C12orf40
Q96LP6	C12orf42
Q96C57	C12orf43
Q8N5I9	C12orf45
Q9H741	C12orf49	0	0	0	0	0	0	0	0	0	0	0	0		none
Q8NA57	C12orf50
Q6X4T0	C12orf54
Q96N23	C12orf55	1	1	0	0	0	0	0	0	0	0	0	0		none
Q8IXR9	C12orf56
Q99622	C12orf57	1	0	0	0	0	0	0	0	0	0	0	0		none
Q5U649	C12orf60
Q6ZTY8	C12orf63
Q9H3J6	C12orf65	2	0	0	1	0	0	0	0	0	0	2	0		Mitochondrion
Q96MD2	C12orf66	1	0	0	0	0	1	0	0	0	0	0	0		lysosome
A8MTZ7	C12orf71
Q69YU5	C12orf73	0	0	0	0	0	0	0	0	0	0	0	0		none
Q32Q52	C12orf74
Q8N812	C12orf76
C9JDV5	C12orf77
G3V211	C12orf79
Q9UKR5	C14orf1	2	0	0	0	0	0	0	0	1	0	0	0		ER
Q9NVL8	C14orf105
Q9NWQ9	C14orf119	1	0	1	0	0	0	0	0	0	0	1	0		Cytosol
Q9NPU4	C14orf132
Q9BXV9	C14orf142	0	0	0	0	0	0	0	0	0	0	0	1		Nucleus
Q96I85	C14orf144
Q7Z3D6	C14orf159	1	0	0	0	0	0	0	0	0	0	1	0		Mitochondrion
Q9Y224	C14orf166	3	1	1	0	0	0	0	0	0	0	0	2		Nucleus
Q52M58	C14orf177
Q8N769	C14orf178
A1A4T8	C14orf182
Q8WXQ3	C14orf183
Q86U37	C14orf23
Q4W4Y0	C14orf28
Q86TY3	C14orf37	0	0	0	0	0	0	0	0	0	0	0	0		none
Q96F83	C14orf79
Q86SX3	C14orf80
Q9H972	C14orf93	0	0	0	0	0	0	0	0	0	0	0	0		none
Q6P656	C15orf26
Q2M3C6	C15orf27	1	0	1	0	0	0	1	0	0	0	0	0		Cytosol
Q32M92	C15orf32
Q8NBB2	C15orf37
Q6ZRI6	C15orf39	1	0	1	0	0	0	0	0	0	0	0	0		Cytosol
Q8WUR7	C15orf40
Q9Y2V0	C15orf41
Q8NHR7	C15orf43	0	0	0	0	0	0	0	0	0	0	0	1		Nucleus
Q6ZUT6	C15orf52
Q8NAA6	C15orf53
Q8N8G6	C15orf54
Q8N910	C15orf56
Q9BV29	C15orf57
Q2T9L4	C15orf59
A6NNL5	C15orf61	0	0	0	0	0	0	0	0	0	0	0	0		none
A8K5M9	C15orf62	2	0	0	0	0	0	1	0	0	0	1	0		PM
H3BRN8	C15orf65
Q96S19	C16orf13
O95177	C16orf3
Q96MC5	C16orf45	0	1	0	0	0	0	0	0	0	0	0	0		none
Q6P387	C16orf46	1	0	1	0	0	0	0	0	0	0	0	2		Nucleus
Q6ZP98	C16orf47
Q8NHV5	C16orf52
Q6UWD8	C16orf54	0	0	0	0	0	0	0	0	0	0	0	0		none
Q96GQ5	C16orf58	0	0	0	0	0	0	0	0	0	0	0	0		none
Q7L2K0	C16orf59
Q7Z3J2	C16orf62
Q9BSU1	C16orf70
Q8IYS4	C16orf71
Q14CZ0	C16orf72
Q96GX8	C16orf74
Q8WTQ4	C16orf78	0	0	0	0	0	0	0	0	0	0	0	1		Nucleus
Q7Z2V1	C16orf82
Q6ZW13	C16orf86
Q6PH81	C16orf87
Q6UX73	C16orf89	1	0	1	0	0	0	0	0	0	0	0	0		Cytosol
A8MZG2	C16orf90
Q96LL3	C16orf92	0	0	0	0	0	0	0	0	0	0	0	0		none
A1A4V9	C16orf93
Q9H693	C16orf95
A6NNT2	C16orf96
H3BN30	C16orf97
A8MU93	C17orf100
A2RUQ5	C17orf102
A2RUB1	C17orf104	1	0	0	0	0	0	0	0	0	0	0	1		Nucleus
B2RV13	C17orf105
Q6ZR85	C17orf107
F2Z3M2	C17orf112
Q8NEP4	C17orf47
Q8WW18	C17orf50
A8MQB3	C17orf51
Q8N3J3	C17orf53
Q2M2W7	C17orf58
Q96GS4	C17orf59	2	0	1	0	0	1	0	0	0	0	0	0		Cytosol
Q9BQA9	C17orf62	0	0	0	0	0	0	0	0	0	0	0	0		none
Q86WR6	C17orf64
Q0P5P2	C17orf67
Q0P670	C17orf74	0	0	0	0	0	0	0	0	0	0	0	0		none
Q9HAS0	C17orf75
Q96MU5	C17orf77
Q8N4C9	C17orf78
Q9BSJ5	C17orf80	0	0	0	0	0	0	0	0	0	0	0	0		none
Q86X59	C17orf82
Q53F19	C17orf85	1	0	0	0	0	0	0	0	0	0	0	2		Nucleus
A1L188	C17orf89	1	0	0	0	0	0	0	0	0	0	1	0		Mitochondrion
A6NHQ4	C17orf96
Q6ZQX7	C17orf97
A8MV24	C17orf98
Q6UX52	C17orf99	0	0	0	0	0	0	0	0	0	0	0	0		none
Q96KH6	C18orf12
Q96N68	C18orf15
Q32NC0	C18orf21
Q96B23	C18orf25
Q8TCD1	C18orf32
P0CW23	C18orf42	1	0	1	0	0	0	0	0	0	0	0	0		Cytosol
Q68DL7	C18orf63
Q96DM3	C18orf8	1	0	0	0	0	1	0	0	0	0	0	0		lysosome
Q969H8	C19orf10	2	0	0	0	0	0	0	0	1	0	0	0		ER
Q9NSK7	C19orf12	2	0	1	0	0	0	0	0	1	0	2	0		Mitochondrion
Q8NEA5	C19orf18	0	0	0	0	0	0	0	0	0	0	0	0		none
Q9BVV8	C19orf24	1	0	0	0	0	0	0	0	0	0	0	0		none
Q9UFG5	C19orf25
Q6ZS72	C19orf35	0	1	0	0	0	0	0	0	0	0	0	0		none
Q9BQ61	C19orf43
Q9H6X5	C19orf44
Q8NA69	C19orf45
Q8N9M1	C19orf47	0	0	0	0	0	0	0	0	0	0	0	1		Nucleus
Q6RUI8	C19orf48
Q9BSF4	C19orf52	1	0	0	0	0	0	0	0	0	0	1	0		Mitochondrion
Q9UNZ5	C19orf53	0	0	0	0	0	0	0	0	0	0	0	2		Nucleus
Q5BKX5	C19orf54
Q0VDD7	C19orf57
Q96EN9	C19orf60
Q9NUL5	C19orf66	1	0	0	0	0	0	0	0	0	0	0	1		Nucleus
A6NJJ6	C19orf67
Q86XI8	C19orf68	0	0	0	0	0	0	0	0	0	0	0	1		Nucleus
A6NCJ1	C19orf71
Q9NVV2	C19orf73
Q6UXH0	C19orf80	0	0	0	0	0	0	0	0	0	0	0	0		none
C9J6K1	C19orf81
K7EIZ4	C19orf83
I3L1E1	C19orf84
Q13901	C1D	1	0	0	0	0	0	0	0	0	0	0	4		Nucleus
Q9NS00	C1GALT1	1	0	0	0	0	0	0	1	0	0	0	0		Golgi
Q96EU7	C1GALT1C1	1	0	0	0	0	0	0	1	0	0	0	0		Golgi
Q5SVJ3	C1orf100
Q5SY80	C1orf101	0	0	0	0	0	0	1	0	0	0	0	0		PM
O95561	C1orf105
Q3KP66	C1orf106	1	0	0	0	0	0	0	0	0	0	0	1		Nucleus
Q9NX04	C1orf109	1	0	0	0	0	0	0	0	0	0	0	1		Nucleus
Q86UF4	C1orf110
Q5T0L3	C1orf111	0	0	0	0	0	0	0	0	0	0	0	1		Nucleus
Q9NSG2	C1orf112
Q9H7X2	C1orf115	0	0	0	0	0	0	0	0	0	0	0	0		none
Q6ZSJ8	C1orf122
Q9NWV4	C1orf123	0	0	0	0	0	0	0	0	0	0	0	0		none
Q8N9H9	C1orf127
Q8NDD1	C1orf131	0	0	0	0	0	0	0	0	0	0	0	0		none
Q5TEV5	C1orf134
Q5JT78	C1orf137
Q5VVS0	C1orf140
Q5JVX7	C1orf141
Q96MR7	C1orf145
Q5VVC0	C1orf146
Q96MC9	C1orf147
Q8N1D5	C1orf158
Q96HA4	C1orf159	0	0	0	0	0	0	0	0	0	0	0	0		none
Q8NEQ5	C1orf162	0	0	0	0	0	0	0	0	0	0	0	0		none
Q5SNV9	C1orf167
Q5VWT5	C1orf168	0	0	0	0	0	0	1	0	0	0	0	0		PM
Q8IYL3	C1orf174	0	0	0	0	0	0	0	0	0	0	0	1		Nucleus
Q3ZCV2	C1orf177	1	0	0	1	0	0	0	0	0	0	1	0		Ribosome
Q8NAE3	C1orf180
Q5T7R7	C1orf185	0	0	0	0	0	0	0	0	0	0	0	0		none
Q6ZWK4	C1orf186	0	0	0	0	0	0	1	0	0	0	0	0		PM
Q5VU69	C1orf189
Q5VTH2	C1orf192	1	1	0	0	0	0	1	0	0	0	0	0		PM
Q5T5A4	C1orf194
Q5TG92	C1orf195
B1AJZ1	C1orf196
Q9H425	C1orf198	1	0	1	0	0	0	0	0	0	0	0	0		Cytosol
Q5SR53	C1orf200
Q9H246	C1orf21
Q8IVY1	C1orf210	1	0	0	0	1	0	1	0	0	0	0	0		endosome
Q8NC38	C1orf213
Q8TAB5	C1orf216
Q5T0J3	C1orf220
Q69YW0	C1orf222
A1L170	C1orf226
Q6PIY5	C1orf228
Q6ZS94	C1orf229
F2Z333	C1orf233	0	0	0	0	0	0	0	0	0	0	0	0		none
H3BTG2	C1orf234
Q9BWL3	C1orf43	0	0	0	0	0	0	0	0	0	0	0	0		none
Q9BV19	C1orf50
Q8N6N3	C1orf52	0	0	0	0	0	0	0	0	0	0	0	1		Nucleus
Q5VUE5	C1orf53
Q8WWF1	C1orf54	0	0	0	0	0	0	0	0	0	0	0	0		none
Q13536	C1orf61	0	0	0	0	0	0	0	0	0	0	0	1		Nucleus
Q8NEQ6	C1orf64
Q96LT6	C1orf74
Q8WWB7	C1orf85	3	0	1	0	0	2	0	0	0	0	0	1		lysosome
Q8N0U7	C1orf87
Q6P1W5	C1orf94
Q69YW2	C1orf95	0	0	0	0	0	0	0	0	0	0	0	0		none
P02745	C1QA	0	0	0	0	0	0	0	0	0	0	0	0		none
P02746	C1QB	0	0	0	0	0	0	0	0	0	0	0	0		none
[truncated: 17,870 more rows]
