# Supplementary material for: High-resolution antibody array analysis of proteins from primary human keratinocytes and leukocytes
Source: PLoS One. 2018 Dec 27;13(12):e0209271. doi: 10.1371/journal.pone.0209271 (PMC6307719; doi:10.1371/journal.pone.0209271)
Supplement: S2 Table — The file contains all raw data, displayed in 5 tables according to cell type (keratinocytes, PBMC), cell culture state (confluent, non-confluent) and lysate condition (native, denatured). The tables provide information on validation status of the antibodies (validated, column B). The antibody targets are displayed according to their gene name (Gene, column C), in addition to the protein size (mass kDa, column D). The antibody number in our database is also indicated (antibody nbr, column E). The tables provide further information on the antibodies, such as name, type of immunoglobulin and position in the array (antibody, column F). Finally, raw data is displayed according to subcellular fraction and number of SEC fraction within each subcellular fraction (Dig_01-Dig_24, brij98_01-brij98_24, np40_01-np40_24, DDM_01-DDM_24, columns G-CX). (XLSX) [file pone.0209271.s003.xlsx]

## Sheet: keratinocytes confl den
row	validated	Gene	mass kDa	antibody nbr	antibody	Dig_01	Dig_02	Dig_03	Dig_04	Dig_05	Dig_06	Dig_07	Dig_08	Dig_09	Dig_10	Dig_11	Dig_12	Dig_13	Dig_14	Dig_15	Dig_16	Dig_17	Dig_18	Dig_19	Dig_20	Dig_21	Dig_22	Dig_23	Dig_24	brij98_01	brij98_02	brij98_03	brij98_04	brij98_05	brij98_06	brij98_07	brij98_08	brij98_09	brij98_10	brij98_11	brij98_12	brij98_13	brij98_14	brij98_15	brij98_16	brij98_17	brij98_18	brij98_19	brij98_20
2	yes	CALR	46	713	CALR[46](CErScr)#713_mIgG1Ar60_217	11254.3	10893	7772	4085.67	2072.67	1539.33	1444.33	1457.67	1670.33	3334.67	7222.33	9216.33	7378.33	3890.33	1472.67	540	320.667	274.667	244	220.667	216	217	241.667	293.667	3771.33	2713.33	1515.67	871.667	766	865	1069.67	1591.33	4536	12949.3	18561	18217.7	13934.3	7495.67	2719	919.667	438	301	260.667	246.333
3	yes	PTK2	119	1451	PTK2[119](CCsNM)#1451_mIgG1Ar60_223	1191.33	1036.33	663.333	606.333	582.333	857.667	1160.67	3205	5831.67	4995.33	2780.67	1469.33	765	547.667	347.333	219.667	186.667	170.333	199.667	176	143	136.667	138	172.333	469.667	422.667	359	339.333	574.333	692.333	859	831.667	733	496.333	452	362	261	212.667	182	153.667	138.667	134	163.667	153.333
4	no	LIME1	31	3571	LIME1[31](M)#3571_rbtpolyAr60_505	324.333	340.667	271.333	237.667	206	197.667	175	171.667	168.333	189.333	186.333	176	166	157	153	150.333	141.333	140.667	135.667	145.333	145.333	130	128	117.333	212.333	285	338.333	254	209.667	187.333	185.333	188.333	182.333	169.333	162.667	173.667	169.333	160.667	140.333	137	136	123.667	129.667	135
5	yes	PTPN6	68	3736	PTPN6[68](CN)#3736_rbtpolyAr60_511	213.667	238.667	178	157.333	161.333	160.333	167.667	177.667	183	211.333	313.667	588.333	871.333	796	478	264.667	189	181.667	180.667	183.667	181.333	177.667	174.333	158.667	149.667	192.667	252.333	207.667	163	141	142	151	143.667	139.333	161	197.667	189	160	146.667	145.667	135.667	136	141.667	151.333
6	no	PAX5	42	2892	PAX5[42](N)#2892_mIgG1Ar60_145	227	215.667	184.667	172.333	151.667	142.333	128.333	129.333	131.333	136.667	133.333	136.667	123	118	122	110	117	117.333	115	120.667	120	111.667	117	126.333	235.667	207.667	198	168.667	166.667	147.667	183	169.333	140	134.667	138.333	153.333	141.333	132.333	131.333	118	113	114	109.333	115.333
7	yes	ERBB2	136	2923	ERBB2[136](CNM)#2923_mIgG1Ar60_151	286.333	309.333	232.667	178	155	139	125.667	130.667	130.333	140	153.333	140.667	127.333	125	127.667	124.667	125.667	133.333	127.333	129	118	113.667	111	118	189.667	209.333	214	174.333	168.667	144.667	143.667	155	150.667	146.333	150.333	163	157.667	153.667	154	142.333	132.667	127.333	122.667	122.333
8	yes	ARAF	68	81	ARAF[68]()#81_rbtpolyAr60_433	698.333	939.333	790	496.667	344.333	306	265	275.333	322.667	397.667	448.667	386.667	269.333	207.333	196.333	177.667	159.667	156.667	141.333	153	139.333	130	127.667	122.333	343.667	444.667	459	338.667	237.667	199.667	202.333	202.667	193.667	187.667	186.667	181	191.333	173.667	163.667	152.333	136	128	126.333	136.667
9	no	RAD17	77	99	RAD17[77](N)#99_rbtpolyAr60_439	205.667	224	170	162.667	157.667	162	169.667	166	153.667	148.333	145.667	144	130.667	129.667	217.333	408.667	530.333	543.667	551.333	502.333	316.667	181.667	134.667	120.333	163.333	218.333	270	217.667	175	161	176.333	180.667	161	131.333	127.667	129	129.333	128.333	134	141	154.667	147.333	130	134.667
10	yes	SERPINE1	43	2646	SERPINE1[43](Scr)#2646_mIgG1Ar60_73	1591	1500.33	1081.67	1816.33	2586.33	2490.33	1486.67	728	404.333	326.333	357.667	342.333	255.333	229.333	185	169	160.667	145	145.667	148	130.667	117.667	122.333	136.333	626.333	515	349.667	322.667	352	310	251	223	208.333	222.667	326.667	298.667	234.667	226.333	195.667	164	153	128.667	136.333	129.333
11	no	PARP1	113	2663	PARP1[113](N)#2663_mIgG1Ar60_79	112.333	115.667	113.667	117	109.667	120	207.667	144	120.333	142.333	165.333	134.667	121	120	115.667	111.333	116.667	120	112	117.333	107	110.667	118.333	121.333	117	119.667	114.333	114.333	108.333	107.667	119.667	123.667	113.333	115.667	120	114.333	111.667	115	108.333	110.333	110	110	111.333	114.333
12	yes	DNAJB1	38	877	DNAJB1[38](CN)#877_mIgG2aAr60_361	144	137	139.333	131.667	127.333	122	239	178	128.333	153.333	403.333	991.333	1392	1072.33	473.333	195.667	126.333	126.333	121.333	119	112	108.333	109.667	123.667	124.333	125.667	136	121	120	120.333	121	121.667	119	123.333	140.333	200.333	217	167.333	137.333	124.333	118	108.667	111	117.667
13	no	H1F0	21	HM1407	H1F0[21](N)#HM1407_mIgG2aAr60_367	111.667	118.333	117.667	115	115.333	109	188.333	175.667	129.667	121	117.333	116.333	119.333	120.667	127	128.333	119.333	129.667	134.333	130	121.333	114.333	114	125	120.667	120.333	132.667	120	117.333	120	119	120.333	121.333	120	116	114.667	126	127	125	115.667	115	113.667	116	122.667
14	no	BMI1	37	2	BMI1[37](CN)#2_mIgG1Ar60_1	9258.33	7439.33	4150.33	2342.33	1256.67	782	567.667	435.333	436.333	430	383.667	381	306	261	243.333	249.667	229.333	206.667	215.333	188	178	162.333	169.333	191.333	693	581.333	363.667	230.333	189	168	164.667	192	178.667	162.333	170.333	164.333	157.667	142.667	137.667	140.667	137.667	126.667	135	129
15	no	CBLB	109	19	CBLB[109](C)#19_mIgG1Ar60_7	5693.67	5289.67	3782.33	2576.67	1483.67	1116	853.333	564	413	354.667	366.667	518	333.667	387.333	286	183	175.333	170	237.333	196.667	144	141	146.667	195.667	7321	5107	2534.67	1156.33	600	378.333	588.333	404.667	261.333	243	324.333	296.333	234	236	208	167	150	140	170.333	155.333
16	yes	MAPK8	48	2534	MAPK8[48](CN)#2534_mIgG2aAr60_289	3099.33	3139	2333.33	1400.67	810.667	595	377	316	326.333	353.667	400.333	487	1478.33	4153	5790.33	5734.67	4069.33	1710.33	496.667	198.333	149.333	126.667	122.333	117.667	803.333	662.667	497.667	350	269	199.667	170.333	169.667	160	157.667	179.667	187	258.333	383.667	459.333	371.667	232.667	155.667	134.333	118.667
17	no	RBL2	128	2637	RBL2[128](N)#2637_mIgG2aAr60_295	9397.67	5321	2254.67	1418	1082	841.667	434.667	315.333	301.333	265.667	241.333	223.333	217	211	200.667	176.333	156.333	163	170.333	172	157.333	150.333	153.667	139	1770.67	1627.33	1834	1174.33	607	395	317.667	300	251.333	190.667	176.667	176.667	193	187	182.333	160.333	156.667	154.333	153.667	152
18	yes	PTGS1	66	717	PTGS1[66](ErM)#717_mIgG1Ar60_218	170	144.333	144.333	144.333	138	138	124.667	130.667	130	131.333	130	123	117.333	117	112.333	113.333	110.333	119	120.667	117.333	111.333	107.667	110.667	125	152.333	149.667	167	150	144	131.667	157.333	178.667	172.667	146.667	139.667	139	136.333	137	127.667	126.333	116.667	111.333	118.667	121.333
19	yes	SRC	60	1461	SRC[60](CCsMitNM)#1461_mIgG1Ar60_224	127.667	117.667	124.667	129	135	146.333	156	158	141.333	137.667	121.667	115.667	146	204.667	206.667	163.667	135	118	112.333	116.667	117	112.333	112	119	126.333	128.333	136.667	121.667	134	143.667	142.667	146.333	129.333	171	146	135.667	217.333	293.667	256	173.667	136.333	116.667	113.333	117
20	no	PAG1	47	3629	PAG1[47](M)#3629_rbtpolyAr60_506	244	277	223.667	178.333	153.667	136.667	135.333	136.333	143.667	154	149	146.667	134	123.333	132.333	127.333	122.333	126	134.667	137	126.667	121.667	122.333	123.667	161.667	210	256.667	212	168.333	136.667	139	151.667	135	131.333	130	130.333	127.667	122.667	126.667	123	115	109.333	111.333	121.667
21	yes	PTPN6	68	3738	PTPN6[68](CN)#3738_rbtpolyAr60_512	481	469.333	325	252	218.667	249.333	248.667	240	265	281.333	498	1355.67	2398	2303.33	1168.67	436.333	212	170.333	170.333	164.667	152.667	151.333	150.333	123.667	191.667	284	376	306	217.333	181.667	195	198.667	180.667	172.667	206.333	263.333	232.333	181.333	163.333	145	132.333	136.333	142.333	146.667
22	no	CASP9	46	2899	CASP9[46]()#2899_mIgG1Ar60_146	138.667	113.667	114.333	113.667	122.667	106.333	118.667	118.333	115.333	114.333	117	118.667	118.667	120	120	108.667	108.333	113.667	110	110.667	116.667	118	117.333	116	130.667	120.333	121.667	118.667	115.333	117.667	117.667	119	115.667	113.667	109.333	109	109	108.333	114.333	115.667	108.667	113.333	113	108.333
23	yes	TRIP10	68	2927	TRIP10[68](CCsGolM)#2927_mIgG1Ar60_152	6477.67	6070.67	3870.33	2677.67	3896.67	11743	14803	14089.7	9696	4770	2281	1785	1312.33	1322.33	876.667	597.333	570.333	588.333	1371.67	993.667	473.333	360.667	387.333	526.333	3648.33	3586.33	2800.33	2031.33	3524.67	8394	9021.67	6516	3458	1627.33	1250	1045.67	774.333	610.333	550.667	489.333	447.333	396	496.333	415.333
24	yes	CDKN2A	17	88	CDKN2A[17](CN)#88_rbtpolyAr60_434	477.333	546.667	401.333	261	214	194.667	161.333	161.667	161.667	181	189.667	184	207.333	343.333	554.667	570.667	414.333	424.333	701	815	527.667	249	155	126.333	205.333	297.333	339.667	263.667	197	164.333	157	162.333	155.667	141.667	149.333	150	154.333	151	163.333	157.333	159	162.667	184.333	181.667
25	yes	BBC3	26	101	BBC3[26](Mit)#101_gtpolyAr60_440	171.333	186.667	170.333	179.667	187.667	196.667	186	187.667	180.333	170.333	141.667	137	122	127	118	119.667	122.333	128.333	131.333	129.667	121.333	125	119.333	123	141.333	160	185.333	170.333	162	163	200.667	224.333	193.667	154.333	140.333	126.333	126	122	125	120.333	114.333	119.333	119	127
26	no	ARPC3	20	2647	ARPC3[20](CCs)#2647_mIgG1Ar60_74	1132	1264	1166.33	1537.33	1109.33	1356.67	1103	872.667	1701.67	2088.67	1600.67	1307	683.333	803.667	461.333	219.667	232.333	233.667	455	335.667	217.667	189.667	217	332	1180.67	994.667	716.667	576.333	776	699	1207	829.333	523.667	455.667	515.333	615.333	507.667	467.667	371	256	202	175.333	224.667	203.667
27	yes	RPS6KB1	59	2667	RPS6KB1[59](CMitNM)#2667_mIgG1Ar60_80	6333	6949.67	5577	3741	2171	1584	1128.67	975	1079.67	1096.67	1409	4204	7749.33	6888	3544	1361	565	352.667	355	311.333	251	224	218.333	278.333	6462	6638	4407	2407	1420	1067.33	980.667	731.667	616.667	602	830.333	806.667	606.333	436.333	360.667	313.333	262.667	240.333	247.333	216
28	no	HSPA1A	70	888	HSPA1A[70](C)#888_mIgG2aAr60_362	108.333	122.667	114	112	117	116.333	169.333	135.667	107.333	117.667	119.333	114	110.667	110.667	112	115.333	119.667	116.333	121	118	113	112.333	117.333	121	121.333	120	120	121.333	122.333	118.667	122.667	114.667	117	114.667	120.667	119.333	117.333	115.333	118	109.667	105.333	114.667	111.333	118
29	no	BIRC5	16	HM1361	BIRC5[16](CCsN)#HM1361_mIgG2aAr60_368	148.667	139	111.333	112.333	120.333	118	149.333	160.333	124.333	124	115.667	115	161.667	249.667	262	204.333	144	124.667	120.333	124.667	118	113.333	115.667	124	132.667	122	147.667	133.667	121.333	117.667	115.667	127	124.333	118.333	114.333	120	125	134.333	136	121	112	115	123.333	127
30	yes	BCL2	26	4	BCL2[26](MitErNM)#4_mIgG1Ar60_2	1164	1232.33	929.333	623	397.667	306	221	177	148.667	147.333	139	131.667	117.333	115.667	116.333	114	115	111	119.667	118.667	105.333	113	116.667	116.333	248.333	322.333	387.333	281	189.333	164.667	164.333	166	144	131.667	126.333	124.667	120.333	115.667	111.667	116.667	114	104.667	115	109.333
31	no	cdc14a	67	20	cdc14a[67](CCsN)#20_mIgG1Ar60_8	27029.3	22496	18272.3	12817.7	6207.67	2837.33	1451.33	924	660.667	501.333	529	546.333	426	362.667	296	268.667	268	250.333	262.333	266	244.667	243.667	255.333	214	15802.7	25967.3	34103.7	27915	16702	7951.33	3435.33	1605.33	764.333	454	382.667	412.667	366.667	307.667	271.667	262.333	259.667	250	250.667	236.667
32	no	CCND1	34	2544	CCND1[34](CNM)#2544_mIgG2aAr60_290	4191.67	5156.33	3375	1800.67	1077.67	1020.33	730.333	500	536.333	513	481.667	618.333	595	512	489.667	513	381.333	283.333	271.667	245	231	220	203	166.667	2129	2595	2040.67	1348	845.333	645.667	626	514	448.667	442.333	429.667	415.667	396	376.333	352.333	357.333	306.333	268.333	215.667	182.667
33	yes	CASP3	17	2639	CASP3[17](C)#2639_mIgG2aAr60_296	26070.7	18894	6026.33	1385.33	828	679	441	388	431	456.333	548.333	1633	8218	20120.3	20562.7	12613.3	5261	1518.67	474.667	270.667	195	167	165.667	153.333	695	924	836	579	396	326.667	318	307.333	280.333	245.667	277.667	376.667	1515.33	3098.33	2371	971.333	350.333	211.667	217.667	175
34	yes	H2AFX	15	721	H2AFX[15](N)#721_mIgG1Ar60_219	886.667	1341.67	895.667	425	267.333	211.667	169	171	181.667	207.333	207	192.333	177.667	182.333	207	238	222.667	170.667	148.333	146.333	134.667	131.667	136	142.667	376.333	339.667	268.667	202.333	174.667	168	165.667	178.333	173.667	161.333	152.667	162.667	173.667	181	202	180	158	139.333	128.667	132.667
35	no	zzzempty		1526	zzzempty[]()#1526_Ar60_225	120	120	120	120	120	120	120	120	120	120	120	120	120	120	120	120	120	120	120	120	120	120	120	120	120	120	120	120	120	120	120	120	120	120	120	120	120	120	120	120	120	120	120	120
36	yes	ERBB2	136	3663	ERBB2[136](CNM)#3663_rbtpolyAr60_507	158.667	211.333	185.667	167.333	158.667	147.667	148	143.333	138	148.667	139.667	138.333	130.667	138.333	146	140.333	134.333	124	131.667	140	129.667	124.667	127	119.333	164	196	239	195	162	140.667	145	143.667	137.333	136.333	130	130.333	125.667	120.333	127.667	120.333	114.333	118.667	123	123
37	no	ANK1	206	HM1010	ANK1[206](CCsM)#HM1010_rbtpolyAr60_513	199	242.333	212.333	203.667	199.333	221.333	206.333	193	175.667	185.667	176.333	158	133.667	145.333	153.333	139.333	134	137	137.333	144	140	143.667	139	118	155.333	207.667	281.333	233.333	177.667	152	162.667	173.333	162.333	151	150.333	142.333	132.333	136.333	139	135	120.333	129	133	133.667
38	yes	PRKAR2A	45	2900	PRKAR2A[45](CM)#2900_mIgG1Ar60_147	589	855	796.667	645.333	729	830.667	975	1224	1244.67	964	594.667	310.333	183.667	142.333	119.667	122	117	115.333	117.667	124.667	115.333	116	116	119.333	268.333	199.667	167.333	139.667	138	132.667	144.333	198	232.667	191.667	149.333	130	132.333	131.333	122.667	117.667	113	117.333	125.333	127
39	no	APEX1	35	2928	APEX1[35](CMitErN)#2928_mIgG1Ar60_153	15244	14864	11757.3	9696	7408.67	5842.67	4364	3542.33	3205	2901	2780	2659.67	2411.67	1991	1884	1836.67	1710.67	1462.33	1297.33	1242	1166	1006.67	1076.33	1344.67	5501.67	4439	2930.33	1899	1254	945	870.333	869	824	807.667	878.333	868.333	820	694.667	583	622.333	599.667	569	502.667	482.667
40	yes	PRKCD	78	93	PRKCD[78](CMitErNM)#93_rbtpolyAr60_435	1959.67	2160	1593	1039.67	741.333	647.667	628.333	660.333	723	755.333	1058	3344.67	9739.67	13986.3	12172.3	6847.33	2656.33	967.333	537	435.333	377	332	338	367.667	1637.33	1853	1330.67	811	586	531	582.667	620.333	824.667	1250	2528.33	4105	4936	3880.33	1995.67	828.667	397.667	287.333	250.667	264.667
41	yes	PTK2B	116	102	PTK2B[116](CNM)#102_gtpolyAr60_441	314	353.333	314.667	285	282.333	329	424.333	923	1599	1500.67	959	486.333	263	196.667	165.667	144.333	138.667	148.667	152.333	151.333	147	145	135.333	127.333	173.333	245.333	300	243	196	175.333	198.667	239.333	255.333	216.667	172	156.667	150	140.333	140	136.333	123.667	126.333	131.333	144.333
42	yes	SOD2	22	2648	SOD2[22](Mit)#2648_mIgG1Ar60_75	178.333	177.333	158	135.667	121.667	114	118	116.667	118	118	120.333	219.333	725.333	1116.33	657.667	238	133	118	112	115	113	107.333	117.667	122	153	158.333	163.333	126.333	124.333	113.667	115.667	118	124.333	121	128.667	206.667	690	930	645	315.333	159.667	120	120	108.333
43	no	MCM2	102	2670	MCM2[102](N)#2670_mIgG1Ar60_81	2319.67	1805	1027	762	590.333	714.333	513	376	407.333	503	568.333	672	532.667	368	219	163	177.667	191.667	200	169	142.667	136	138.333	136.667	550	456.333	351	272.333	266.667	266.667	302.333	297.667	314.667	309.667	393.667	330.333	236.667	215.667	211	178.667	155.333	144	157	138.667
44	yes	TRADD	34	889	TRADD[34](CCsN)#889_mIgG2aAr60_363	2430.67	1588.33	850.333	641.333	465.333	547.667	408.333	336.667	328.333	394	456.667	479.667	440.333	1393.67	4805.33	6710	4588.33	1850.67	696.667	348.667	219.333	189.333	177	179.333	724	668.667	527.667	371	346.333	322	469.333	377	334.333	352	486.667	545	393	384.667	489.667	381.667	256	202.333	209.333	187.667
45	no	CASP14	NA	436	CASP14[NA](CN)#436_mIgG2aAr60_369	137.667	130.333	116.667	117.667	119.333	127.667	119	122.333	119.667	130	120.333	115.333	120.333	122	132.667	134.333	129.333	135.667	135.667	132.667	125.667	122.667	120.333	125.667	117.333	119.667	143	131	122.667	118.667	121.667	129.667	131	124	119.667	124.667	128.333	128.333	132.333	123	113	117	118.667	128.667
46	no	AURKB	39	8	AURKB[39](CCsN)#8_mIgG1Ar60_3	140	124.667	118	145.333	142.667	134.667	132.667	127.333	125	139	135.333	131.333	131	131.333	129.333	121	118.333	121.667	128.667	125.333	119.667	116.667	114.333	120.333	146	143	145.333	134	139.333	124	119.333	137.667	140	135.667	133.667	130.333	138.667	128	127.667	125	118.667	125.667	122.667	119
47	no	E2F5	38	31	E2F5[38](N)#31_mIgG1Ar60_9	1614.33	1668.33	1291.67	924	608.667	428.667	282.333	237.333	238.333	256	239.667	206.667	206	224.333	184	141.333	120	114.667	120.333	126	116	111.667	106	120	996	810	598	425.333	320	249.333	206.667	197.667	206.333	211	463.333	1069.67	1909	1430.33	588.667	214	128	121.667	125	122.333
48	no	EPCAM	33	2573	EPCAM[33](M)#2573_mIgG2aAr60_291	550	348.667	245.667	286.333	235.667	322.333	239	190.333	159.667	193.333	252.667	314	236.667	256.333	211.333	162	149.667	140.667	147.667	149.667	132	122.667	118.333	122.667	180.667	167	162	129.333	124.667	121	131	139.667	151.667	183	296.667	250.667	209	261.333	280.333	213.333	162	145	152	135.333
49	no	CAV1	20	2653	CAV1[20](GolM)#2653_mIgG2aAr60_297	2711	1758.33	875.667	490	304.667	215	168.333	195.333	213	267.333	292.667	241.667	178	153.333	134	128	122.667	124.667	129.667	183.333	203.667	172	129.333	119.667	1038	667	307.333	170.333	144	134	137.667	139.333	141	165	211.333	181	151.667	143.333	135	131	124.333	117.667	133	142.333
50	yes	HSPB2	20	726	HSPB2[20](CN)#726_mIgG1Ar60_220	1953.33	2295.33	2343.33	2558.33	3397.33	4689	5429.67	5710	5905	5923.67	6066.67	7728.33	9980	10931	11062.7	10542	8907.67	5820.67	2248.33	596.667	280.333	213	202.333	218	596.333	491	347	251.333	223.667	196	206.667	242.667	303	289.667	378	1057.33	2548	2593	1469	970	733.667	353.667	178.667	155.667
51	yes	PARK7	20	1530	PARK7[20](CMitN)#1530_mIgG1Ar60_226	49356.3	53404.3	49965	45622.7	37976.7	27276	17093.7	10878	8660.67	7684.33	6989.67	6066	5508.33	4833	4874	6546.33	11488.3	12713	10043	7108	4430.67	2799.33	2349	2521	59422.7	54172	39975.3	26502.3	14078.7	6470.67	3309.67	2295	1923.67	1526.33	1449.33	1444.33	1386	1371.33	2168.33	6955.67	11161	11783	6864.33	2779
52	yes	MAP2K1	43	3671	MAP2K1[43](CCsN)#3671_rbtpolyAr60_508	1314.33	2400.67	2320.33	1387.33	708	401.333	255.667	224.333	213	205.667	200.333	201.667	228.333	606	1336.67	1423	841.333	363.333	196	164.667	150	143	137.333	126.667	516.667	607.333	587.333	393	255.333	196.667	184	185.333	184	159.667	150.667	161	166	180.667	219	186.667	149.333	133.667	134	138.667
53	no	ETS1	50	HM1138	ETS1[50](CN)#HM1138_rbtpolyAr60_514	175	214.667	183	165.667	154.667	151.667	155.667	164.667	163.333	166.667	151.333	149.667	134.333	128.333	145.333	136	136	150	147.333	150.667	146	143	135	125	159.667	203.667	277.667	219.667	170.667	149	161.667	166.667	156.333	145	136	134.667	135.667	137	136.667	134.333	135.333	138.667	131.333	139.667
54	no	REPS1	87	2902	REPS1[87](M)#2902_mIgG1Ar60_148	47564.3	41401.7	46356.7	44550	36163	27792.7	16616	13331	11708.3	9720.33	8534.67	7539.33	6634.67	6127	5770.33	5178.33	4811.33	4467	4332.33	3927.33	3592	3323.67	3174.33	3124.67	61510	55004.3	44242.7	32805.7	21869	13942.7	10697.3	7957	5113	3313.67	2701	2483.33	2149	2130.67	2093	2025.67	1956.67	1941.67	1789.67	1720.33
55	no	NDC80	74	2929	NDC80[74](N)#2929_mIgG1Ar60_154	147.667	161	137.333	146.333	146	129.667	128	126.333	121.667	134	131.333	125.667	124.333	115	107.667	116	117.333	116.333	118.667	134	124.333	119	113.333	122.333	160.667	157.333	154	132.667	136	128.667	135.333	144	136	132	124.333	125.667	134.667	130.333	132	124	121.333	123.667	120.667	124.667
56	yes	PRKD1	102	94	PRKD1[102](CGolM)#94_rbtpolyAr60_436	1057.33	1254	1050	811.333	805	1698	3201	3423.67	2110.67	1083	651.333	408.667	296.333	235.667	219	198.333	196.667	179.333	165.667	168	162.667	151.333	143	125.667	467.667	646.333	633.667	482	474	886	1365.33	1049	661.667	373	274.333	249.333	213.667	200.333	193.667	176.333	159.333	147.333	144.333	153.667
57	yes	RELB	62	105	RELB[62](CCsN)#105_rbtpolyAr60_442	505	703	1093.67	1773.67	1722.33	1335.33	840	559.667	396.333	284.333	231	188.667	166	160.667	161.667	152.667	137.333	146.333	155.333	156.667	135.667	129.667	130.333	124	244.667	514.667	826.667	662	405	281.333	269	250	206	172.667	162.333	158	158	153.667	150.667	143.333	132.333	127	130.667	136
58	yes	AKT1	56	2650	AKT1[56](CNM)#2650_mIgG1Ar60_76	206	176.333	143.333	171.667	181.333	205	188	191.333	201	213.333	221.333	298.333	757.667	3856.67	7026	5745.33	2412.33	647.333	214.667	143	126	121.667	119.667	122.667	145.333	158.333	179	144.333	142.667	122.667	131.667	137	129.667	136.667	147.333	186.667	255	314	291.333	197.667	137	119.667	119	124
59	yes	GSK3B	47	2671	GSK3B[47](CNM)#2671_mIgG1Ar60_82	1451.33	1328	826.667	529.667	440.667	395.333	376.333	365	372	424	529.333	714	1142.33	3613.33	7019	6710	3539.67	1274	492.667	297.333	215.667	167.333	148.667	128	375.333	310.333	243	186	168	159	152.667	166.667	171.667	175.667	206	256.667	309.667	639.333	1016	779.667	365	192	149.667	141.667
60	no	HSPD1	58	890	HSPD1[58](Mit)#890_mIgG2aAr60_364	123.333	112.667	113.667	126	121.333	111.667	102.667	111.333	108.333	115.667	124.333	113.667	111.667	121.667	124	126.667	124	122.667	127.667	130	117.333	120.333	121.333	123	121.333	123	139	137	159	165.333	164.333	172.333	164.667	150	150.333	177	176.333	160	143.667	126	116.333	115	115.667	128
61	no	zzzempty			zzzempty[]()#_mIgG2aAr60_370	125.667	128	125	126.667	125	122.667	212.667	191.333	123.333	122.333	121	118.667	110	121	126.333	128.667	127.667	128.667	139.333	139.333	128.667	132	123	122	128.667	130	141.667	128	124	125	120.333	129.667	129	126	120	122.667	127	130.667	135.667	128.667	120.333	122	127.333	130.333
62	yes	BAD	18	10	BAD[18](CMitM)#10_mIgG1Ar60_4	137	149	149	157.667	149.333	152.667	166.667	274	412.667	442	717.333	1186.67	1124	627	279	162.667	135	137.333	138.333	135.333	119.667	124.333	122.667	125	154	138.333	148	138.333	133.667	136	271.333	968.667	1390.67	805.667	399.333	288.333	233.667	172.667	154	154.667	150	148.333	144	136.667
63	no	E2F6	32	32	E2F6[32](N)#32_mIgG1Ar60_10	1521	1110	578.667	358.667	289	336.667	286	310.667	293.333	253.333	234.667	270.667	253	305.667	250.333	190.333	159.333	143.333	164	162	147.333	137	142.667	146.667	335.667	318	285.333	224.667	209.333	201.667	355.667	279.333	217.667	183.667	199	198.667	184.333	175.667	176	157	139.667	143.667	153.333	139.333
64	no	IRS1	132	2591	IRS1[132]()#2591_mIgG2aAr60_292	116.333	117	120	138.333	135.333	118	114.333	115.333	120	120.667	123.333	118.667	114.333	113.667	108.333	127.333	148	230.667	267.667	181	119	114	113.333	122	134.333	122.667	126.667	126.667	122.667	113.333	119.667	117	123	109.333	109	110.333	112.667	121.667	125	118.333	115.333	118.667	122	126
65	no	GIT1		2656	GIT1[](C)#2656_mIgG2aAr60_298	1342	3149	4166.67	3222	1839.33	956.333	412.333	274.667	244	203.667	175	167	155	151.333	149.333	141.333	139	138.667	143.333	145.333	137.333	137.333	135.333	162	649.333	1047.33	888.333	536.333	331.333	215	180.333	168.667	149.333	140.333	140.667	140	142.333	144.333	150.667	137.333	128	132.333	134	131.667
66	no	CENPA	16	744	CENPA[16](N)#744_mIgG1Ar60_221	1949.67	1525.33	864	596.667	417.333	309.333	234	192	172.333	177.667	161.667	160.333	147	143.333	139	124	129	142.667	144	145.667	140.333	135.667	130.333	130	316.333	366.667	301	209.667	178.667	160	158	164.667	153.667	136.333	135.667	139.333	138.667	134.333	145.333	142.333	134	135.333	131	134
67	no	GOSR1	29	1538	GOSR1[29](GolM)#1538_mIgG1Ar60_227	260.333	267.667	301	244	207.333	201.667	181.667	192.333	195.667	193.667	178.667	174.667	166.667	165.333	166.333	162.333	155.333	158.667	165.333	172	156.333	149	141.333	146.667	218.333	243.333	256.667	196.667	181.667	168.333	159.667	171.667	174.667	158.333	152.667	160.667	164.333	162.333	166	152.667	144	146.333	146.667	154.667
68	yes	PIK3R1	84	3722	PIK3R1[84]()#3722_rbtpolyAr60_509	319.333	395.667	370.667	387	426	592.333	1263	3394.67	5205.67	4570.67	2738.33	1245.33	600.333	399.667	305.333	247.333	212	207.667	208.667	202	184	170	157.667	117	194.667	234.667	269.667	244.667	223.667	275.333	433.667	614.667	579.667	399.667	280.667	222.333	178.667	161.333	163.667	155.667	151.667	142	142.667	152.667
69	yes	EZR	69	HM1139	EZR[69](CM)#HM1139_rbtpolyAr60_515	204	261.333	221.333	248	368.333	784.667	1238.67	1314.33	969	823	1603.67	2607.67	2860.67	2210.67	1228.67	554	268.667	209	190	178	167.333	160.333	157	131.667	189.667	249.333	320.333	268.333	218	285.667	384	340.667	262.667	302.333	650.333	923.667	779	437.667	246.667	180.667	160	152.333	158	161
70	yes	UBE2E1	21	2912	UBE2E1[21](N)#2912_mIgG1Ar60_149	3372.33	3273.67	2266.33	1352.33	780.667	440	296	258	245.333	227	210.333	194.667	180	179.333	180.333	207.667	343.667	1377	2595.67	4284.67	3400	1288	306.333	135.667	464.667	446	400	334.667	254.667	190.667	175.667	174	164	157	137.333	142.667	145.667	146	150.333	146	136	140.333	153	177.333
71	yes	MST4		2930	MST4[]()#2930_mIgG1Ar60_155	314.333	343.667	289	320	317.667	291.333	293.667	309	357.333	750.667	2159.33	4087	4444.33	2747.67	1208	511.333	280	210.333	190.667	181.333	170	160.333	154.667	144	308	321.333	313	269	249	237.667	231.333	245.667	291	373.667	615.667	729.667	571.667	372	256.667	198.333	175	169	167	165.333
72	yes	PARP1	113	95	PARP1[113](N)#95_rbtpolyAr60_437	304.667	371.667	306.333	238	205.667	205.333	205.333	316.667	497.333	526	407	295	221	193	197	216	227.667	236.667	236	219	194	173.333	160	132	185.667	231	264.667	224.667	186	186	322.667	541.333	525.333	342.333	227	193.333	168.333	167	163.667	153	152.667	151	148	156
73	yes	RPS6KA1	83	106	RPS6KA1[83](CN)#106_rbtpolyAr60_443	6547.33	6058.67	3334.33	1823	1577.33	1445.67	1336.67	1583	2583	4606	9416	16449.3	20706.7	18203.7	11189.7	4936.67	2027.33	1033.67	649.667	552	469.333	402	374.667	315.667	887.333	993	824	566	438	410	478.667	651	1530.33	3071.33	3481	2774.33	1793.67	907.333	457.333	329.333	325.667	324.667	272.333	248.667
74	yes	CASP8	18	2657	CASP8[18](C)#2657_mIgG1Ar60_77	7828	6798	4176.33	2023	904	476.333	331.667	332	415.667	407	413.333	1354.67	3976.33	4706.33	3052.67	1419.33	717	399.333	247.667	198.333	157.333	140.667	141.667	148	2831.33	2252.33	1168.67	549.333	326.667	226.333	206	213.667	206.667	183.667	188.667	242	418.333	360.333	247.667	186.333	158	145.667	149.333	148.333
75	yes	PPP2CA	36	2675	PPP2CA[36](CCsN)#2675_mIgG1Ar60_83	6643.67	5643	3061	1452.33	815.667	564.667	452.333	493	831.667	1552.33	2109.67	2083	1462.67	852	542	452	507.667	679	655.667	433	251.333	193	174.333	141	870.333	1306.67	1153.33	764.667	546.667	446.333	444	396	419.667	466.667	509.333	493.333	427	348.333	301.667	314	481	658	492	286.333
76	yes	CRKL	34	1458	CRKL[34]()#1458_mIgG2aAr60_365	147	139	130.333	142.667	137	139	150.667	146.333	134.333	149.333	148	146.333	184	537.333	1052.67	1259.33	1002.33	604	296.333	182.333	152	138.667	132	120.333	145.333	136	142.667	132.333	129.667	125.667	130.333	141	139	129.667	123.667	130.333	138	184.333	266.333	258.667	184	148.333	138	137.667
77	no	zzzempty			zzzempty[]()#_mIgG2aAr60_371	139	118.333	131	133	134.667	128.667	385.333	279.667	149.333	141.667	135	126.667	124.667	142.333	150	142.667	140.333	148.667	146.333	148.333	138	133.667	131.667	129	143.667	146.667	162.333	143.333	137	128	131	145	143.667	129.333	172	165	137.333	136.667	144.333	135.333	137.333	142.667	148.333	146
78	yes	CDK5	33	13	CDK5[33](CNM)#13_mIgG1Ar60_5	20008	20185	15054.7	10755	6613	3799	2408	1692.67	1546.33	1614.67	1734.67	1685.33	1494	1200.67	1073.67	1168.33	2260.33	3323.33	2500.33	1188.67	549	371.667	350.667	431.333	3205.67	2503.67	1429.67	768	472.667	345	326.333	314.333	316.667	322	357.333	354	324.667	309.667	282.333	272	269	256.667	223.667	193.333
79	no	FANCD2	166	33	FANCD2[166](N)#33_mIgG1Ar60_11	182.667	183.333	174.667	170.667	162.667	154.333	140.333	141	145	142	147.333	148	137.333	142	139.333	134.667	126	137	153.333	144.333	135.667	134.667	142	168.333	177	191	203.333	169	167.667	145.333	140	157	159.667	140	137.667	153	143.667	139.333	137	138	129.667	131.333	130.667	128
80	yes	BUB1B	120	2615	BUB1B[120](CCsN)#2615_mIgG2aAr60_293	386.333	423	363.667	277	253	327	234	182	153.667	142	130	125.333	119	106.667	122	116	112.667	122	137	135	124	118.667	117.333	123	279.333	214.333	164	143	133	135.333	139.333	147.667	139.333	130	130	138	130.667	135.333	138	133.667	122	129.667	132.333	134.667
81	no	Phosphotyrosine		2673	Phosphotyrosine[]()#2673_mIgG2aAr60_299	8500	15202.7	13726	6925	3660.33	2498	1633.33	1609.33	1591.33	1277.33	1020.67	980	933.333	755.333	704	660.667	568.333	507.333	469.333	445.333	445.333	399.333	372.667	336.333	5417	7923.33	6389.33	3502.67	2170.67	1696.67	1575.67	1526.33	1418.33	1141	1026	935	839.667	681.333	589.667	591.333	497	436.333	365.333	338.333
82	no	EXOC2	104	749	EXOC2[104]()#749_mIgG1Ar60_222	171	171.667	173.333	163.333	167	170.667	160.667	171	169	175.667	173.667	157.667	163.333	181.333	179.667	172	160.333	164.667	187.667	178	164.333	166.333	164	162	189	185	179.667	162.667	157.333	145.667	151.667	169.667	172	155.667	152.667	177.667	188	190.667	181	172.333	165	157.333	160	161.667
83	yes	MT1A	6	1540	MT1A[6]()#1540_mIgG1Ar60_228	301.667	274	257	243.667	222.667	218.333	209.333	220.667	227.667	245.333	218	208	208.333	213.667	189.333	197.333	206.333	237.333	434	1573.33	2058	1224.67	429.667	201	249	250.667	234.333	211	209.333	185.333	191.333	197.333	214	185	180	192.667	187.333	189	199	181.667	184.333	174.333	179.333	184
84	yes	HIST1H3A	15	3735	HIST1H3A[15](N)#3735_rbtpolyAr60_510	353.333	448	395.667	315	262.667	224.667	212	206	212	221.667	205.667	215.333	231.667	207.667	205.333	204	202.333	205.667	213.333	249.333	284.333	272.667	234.667	174.333	252	344.667	397	306.333	237	198.667	202	211.667	205	178	187.333	195	186	181.667	189	191.333	188	171.333	169.333	244.667
85	no	PSMD10	24	HM1419	PSMD10[24](CN)#HM1419_rbtpolyAr60_516	204.333	238.667	214	203.667	200.333	194	186.333	193.667	190	201.667	210	207	183	174	181	180.667	180	191	189.333	188.667	178.667	182.333	170	143.333	211.667	258.333	331	277	213.333	180.333	203.333	217	195.333	189	192	199	200	191.333	191.333	172	167.333	171	177.333	181.667
86	yes	MTOR	289	2922	MTOR[289](CMitGolErM)#2922_mIgG1Ar60_150	1934.33	2896	3082.67	2408.67	3357	4559.33	4005.67	1789	558.667	297.667	253	281.667	211.667	207.333	200	195.667	184	170.333	185.333	183.667	164	160.333	166	183	981	999	802.667	743	1044.33	971.667	724.667	439	282.333	222	235.333	229.667	195	186	184.667	171	156.333	159.333	164.333	171.333
87	yes	COPS5	37	2933	COPS5[37](CN)#2933_mIgG1Ar60_156	379.333	402.333	414.333	460.333	613.333	798.667	697.333	496	365.667	286.667	254.667	269	251.333	246.667	248.333	245	227.333	203.667	195.333	190	176.333	171.667	168.667	161.667	330.333	407.333	401.333	344.667	362.667	339.333	314.667	296.333	272.667	232.667	266.333	267	254	247	206.667	202.667	196.333	190.667	193	188
88	no	RAD1	32	98	RAD1[32](N)#98_gtpolyAr60_438	193.667	215.667	190.333	180.667	179.333	193.333	403	295.667	213	216	229	234.333	225.667	201.333	213.333	234	231.333	205.667	190.667	180	166.333	171.667	163.667	135	197.333	261	336.667	271.333	218.667	190.667	217.667	222	203	185.667	195	180.667	183	185	181	189.333	176	161.333	168.667	179.333
89	yes	RPS6KA3	84	107	RPS6KA3[84](CN)#107_gtpolyAr60_444	267	292	281.667	269.333	246	246.333	235.333	236	243.667	299.667	400.667	647.333	881	750.667	451	271	193.333	186.333	196.667	191.667	180	180.667	176	139.333	232.333	323	391.333	349.667	299.333	266	256.667	243.667	251.333	284.667	282.667	260	237	219.333	209.333	191	188	176.333	177.667	200
90	yes	ITK	72	2661	ITK[72](C)#2661_mIgG1Ar60_78	174.667	166	155.333	165.333	160	160	156	159.667	148.667	158	147.667	158.667	148.667	146.333	150.667	150.667	156.333	160	153.667	159.333	155.333	151	145.333	157.667	179.333	178	196.667	185	173.333	155.667	156.333	175.667	171.667	153.333	152.333	169.667	171.333	162	161.333	162.333	155.333	159.333	160.667	159
91	yes	BCAR1	93	2676	BCAR1[93](C)#2676_mIgG1Ar60_84	4118.33	3668.33	4482	10089.7	17108.7	19878.3	12885.7	6781.33	4155.33	2409.33	1443.67	1099.33	749	665.333	520.333	421.667	406.667	402.667	503.333	422.333	332.667	300.667	313.333	318.333	2779.33	2380	1652.33	1737.67	2432.33	2656	1999.67	1159.33	741	560	774.667	780.667	476	340.667	339.333	310.667	267	255.667	270.667	260
92	yes	ACTB	42	1510	ACTB[42](CCs)#1510_mIgG2aAr60_366	4698	4391.33	3729	2700.67	1672.33	968.333	2059	1086.33	354	275.667	242.333	219.667	213.667	264.333	1036	2134.33	1502	553.333	253.667	208.333	189	179.667	156	143.667	4296.67	3270	1881.67	1064.33	718.667	534.667	503	480.333	485.333	364.667	284.333	246.667	283	288.667	287.333	309	248.333	237.333	209.667	200.667
93	no	zzzempty			zzzempty[]()#_mIgG2aAr60_372	284.667	269	261.667	280	307.667	292.333	398	426.667	297	258.333	269	256.667	245	233.333	237.333	223.667	218.667	218	220.667	209.333	196	185.333	181.333	161.333	309	311	339.667	313	272.333	256	250.667	259	261.333	237	297	304.667	265	239.333	222.333	199.333	196.667	195.667	181	190
94	yes	CDC25C	53	15	CDC25C[53](N)#15_mIgG1Ar60_6	155.667	151.333	139	156	160.667	148.333	143	150.333	154	156	151.333	148.667	144	141	148.667	138	148.333	156	152.333	155.333	149	154.333	150	125.667	176.333	160	173.333	167.667	156.333	136	145	164.333	160.667	141.333	136.333	149	151	153	159.667	156.667	144.333	150.667	143.333	151.333
95	no	YES1	61	34	YES1[61](CCsM)#34_mIgG1Ar60_12	4885	5371	4853.67	4274.67	3460.33	2431.33	1324	1464	2435.67	2859.33	2679.67	1897	1101	650.667	547	931.333	1123.67	917.333	420.667	214.667	179	170	165.333	154.667	5110.33	3628.67	2011.33	1212.67	768	514.333	434	491	799	656.667	513.667	388.333	266.333	237.667	221.667	197.667	178	169.667	169.333	165.667
96	yes	CDK2	34	2634	CDK2[34](CCsN)#2634_mIgG2aAr60_294	12410.3	8245	8829	13052.7	11457.3	7914.67	3276.33	1766	1265.33	920.333	832.333	759.333	714	574.667	374.667	313.333	598.667	931	714.333	381.667	232.333	208	185.333	163.667	1671	1762.33	2387	2365.33	1616	1023.67	758	603.333	497.667	349.667	327.333	294.667	281.333	276	242.667	219	209.333	201.667	190.333	181.667
97	yes	ZAP70	70	2674	ZAP70[70](CM)#2674_mIgG2aAr60_300	11071.7	12254	9038	4919	2702.33	1738	1134.67	923	1024.67	1063	1188.33	1376.33	1370.67	1077.33	929	837.667	707	634.667	575	538.667	465.667	425	377	303.667	4279.67	4501.33	3683	2599.33	1847.33	1560.33	1356.67	1214.33	1105.33	855.333	864	1010.33	962.333	830.667	708	650.333	594.667	511.667	387.667	373.333
98	no	Phosphotyrosine		1543	Phosphotyrosine[]()#1543_mIgG1Ar60_229	382.333	317.333	253	279.333	298	320.333	433.667	652.333	636.333	429.667	287	242.333	232	222.333	220	207.667	196.333	191.333	191	191.667	194.667	182.333	176.333	200	346	293.333	261.333	236.333	244.333	259.333	353.667	439	383.667	259.333	194.333	180.333	182.667	192.667	188.667	183.667	160.667	155.333	159	162
99	yes	TFRC	85	3525	TFRC[85](ScrM)#3525_mIgG1Ar60_235	172	163.333	144.333	151.333	144.667	140.333	123.333	124.333	120	118	123	124.333	119.333	114.667	117	112.333	117.667	105.667	119.333	114.667	110	115.333	113.667	119.333	152.333	152.333	151	131.333	131.667	125.333	124.333	132.333	121	122.333	122.667	131.333	130.333	122.667	119.333	119.667	115.667	116	115	112.333
100	no	IL2RG	40	HM1188	IL2RG[40](M)#HM1188_rbtpolyAr60_517	149	166	165.333	149	150.333	142.333	135	146	142.333	151.667	148.667	155.333	141	135	155.333	143.333	129.333	125.667	140.333	146.333	131.333	116.333	120.333	123.667	145	187.333	216.667	176.667	149.667	138	138.667	147	144.333	135.333	126	129	133.333	133	132	129.667	127	123.667	130	130.667
101	no	NCK1	43	HM1233	NCK1[43](CErN)#HM1233_rbtpolyAr60_523	148.333	150	161.667	156.333	137	145.667	139.667	141.333	142.333	164.333	151.333	148	137	140.333	148	136.333	136	138.333	143	161	152.333	145.667	134.333	126.333	150.667	206.667	234	183.333	148.667	132	143.667	155.667	144.333	134	138	133	145.333	132.667	126.333	130.333	124	123.333	120.333	136.333
102	yes	BAG1	39	2934	BAG1[39](CN)#2934_mIgG1Ar60_157	23845.3	20650.3	12942	6893	3585.67	3762.67	3132.67	2511	3322	6283	10953.7	16782.3	18162.7	16513.3	13983.3	10815.3	6598.67	2907.33	1690.67	985	571	430	542.667	662.667	5598	4748.33	3143.67	2074.33	2054.67	2084.67	2814	2685.67	2343	2039.33	2362	2779.67	2875	2808	2691.33	1879.67	995.333	573.333	562.667	461.333
103	yes	CASP2	17	2955	CASP2[17]()#2955_mIgG1Ar60_163	5879.67	4229	2356.67	1362.33	807.667	675.333	464.333	351.333	312.667	301.333	304.333	348.333	352	486.667	485.333	322	229.667	198.333	196.667	178.333	157.667	147	147.333	169.667	1935.33	1529.67	926.333	573	378.667	293.667	295.667	275	261.333	251.667	255.667	260.333	225.667	237.667	230.333	186.667	155	152.667	172	156.333
104	yes	RAF1	73	108	RAF1[73](CMitNM)#108_rbtpolyAr60_445	524.333	587	428	319.333	265	253.667	224	246.667	292.667	354	419.667	365.333	261	177	151.333	146.333	131	132	138.667	144	129	125	124	123	235.333	294	297.667	227	193.333	177.333	169	175	166.667	159.333	160.333	169.667	156.333	145.667	139.667	129.667	127.333	126	125	137.667
105	no	SUMO1	11	127	SUMO1[11](CNM)#127_rbtpolyAr60_451	166.333	190.333	157.333	136.333	135.333	124	120.667	133.667	136	134.333	133.667	136	126.667	127	128	124	127.333	143	158	174.667	150	135.333	123.333	121.333	141.333	178.333	237	187.667	153.667	130.333	133	148.667	139	192.667	157	127	125.333	131	128	123.667	118.333	127.333	252	193
106	yes	XIAP	57	2677	XIAP[57](CN)#2677_mIgG1Ar60_85	1250.67	1221	786	485.333	474.667	1491	3325.67	4005.67	4274.67	4537.33	5246	7114.67	9541.67	8865.67	5275	2084	734	448.333	386.333	268.333	161.667	126	116.333	121	478.667	372.333	264.333	200.667	191.667	263	421.333	464.667	653.333	781.333	849.667	975	926.667	647.333	365.333	196.333	144.333	132.333	130.667	115
107	yes	ARNT	87	2688	ARNT[87](N)#2688_mIgG1Ar60_91	114	120.667	118	130.333	150.667	179.333	339.333	837.333	1097	804.667	438.333	212.333	139.667	119.333	112	113.333	118.667	116.667	118.667	114	104	108.667	117	119	124.333	116.667	119.667	118.333	121.333	126.667	179.667	330	356.667	235	151	126.333	112.333	108.667	114.333	113	110.333	110.667	110	107.333
108	no	ICAM1	55	1305	ICAM1[55](M)#1305_mIgG2aAr60_373	110.333	118.667	120	115	111	111.333	114	110	115.667	121	116.667	115.667	118	118.667	111	116.333	115.667	108	117.667	118.333	114.333	114	110.333	119.333	123	115	127	120	113	117.333	120	120	112.667	123	110.667	111.333	110	112.333	121.333	119	110.333	111.333	107.667	115.333
109	yes	B2M	12	1319	B2M[12](Scr)#1319_mIgG2aAr60_379	242.667	180.667	134.333	137	128.667	126.333	2185.33	1007.33	127	129	126.667	125.667	120	115.333	146.667	195	195	174.333	203	852	2314.33	2778	1899	833.333	197	156	152.667	135.667	139.333	153.333	327	566.667	1096.33	625	269	189.667	153	163.667	272.333	354.667	276	208.667	393.667	2097.33
110	yes	CCND3	33	37	CCND3[33](CNM)#37_mIgG1Ar60_13	433.667	451.333	309	224	203.333	170.667	130.667	131.667	138.667	164	199.667	191.333	181.667	170.667	149.333	132.667	133.667	143.667	142.667	124.333	114.667	110	113.333	121	231.667	220	207.333	181.333	178.333	163.667	150	159.667	168.333	159.333	170.667	171.667	171.667	155.333	151.667	137.667	133.667	117.667	125	122.667
111	yes	SMAD4	60	62	SMAD4[60](CN)#62_mIgG1Ar60_19	209.333	166	162.333	277.333	225.667	285.333	200	155.667	148.667	166.667	252	287.667	203	148.333	116	103	110.667	110	123.333	124	121.667	114	118	120	208	220.667	186.667	152.333	205	167	177.333	161.333	134.667	142.333	165	158.667	136.667	125	123.333	114	119.333	112.667	122.667	119.667
112	yes	PTPN1	50	2694	PTPN1[50](CErM)#2694_mIgG2aAr60_301	404	448.333	374	320	275	263.667	219.333	181	172.667	175.333	200	355.333	485.333	354	196.333	126.333	116	126	128.667	128.667	118	117.667	123	122.333	471.667	435.667	325.667	240	218	202.333	183.667	183.667	177.667	155.333	166.667	239.667	270	211	162.667	141	131.333	127	133.333	129.667
113	no	BTK	76	2753	BTK[76](CNM)#2753_mIgG2aAr60_307	13493.3	22718.3	24938.7	22979.3	18893	14362.7	7957	6540.33	5782	4515.67	3884.33	3369.67	3091.33	2629	2251.33	1957.33	1612	1493	1423.67	1289.67	1240.33	1120	1088	1016	7404.33	14240	15966.7	12164.7	8280.67	5512	3736.33	2557.33	1938	1507.67	1365.33	1332.67	1267.67	1164.33	973	880.667	782.333	764	636.667	587
114	no	RAD54L	84	1544	RAD54L[84](N)#1544_mIgG1Ar60_230	1937.33	1600.33	847.667	444	284.667	220.667	184	156.667	138	142	134.667	134	117.333	113.667	114	111.333	112.333	117.333	110.333	118	111.667	115.333	115	121	223.333	225.333	220.333	178.333	155.667	134.333	130.333	145	131.667	123	124.667	119.333	122.333	113.333	117	118	114.667	109.667	115.667	111.667
115	yes	LAMP1	42	3537	LAMP1[42](M)#3537_mIgG1Ar60_236	1293	987	603.667	392.333	375.667	557.667	539	305.667	197.333	214.667	244.333	320.667	463.333	977.333	1988.33	3494.67	3904	2537.67	1063.33	354.667	154	124.667	119	119.333	457	465	552.667	790.333	1244.67	2173.67	3116.33	2090.67	1199.33	634	546	856	1817	3187.33	4910	6460.33	5833	2893	840.667	255.667
116	no	IRF2	39	HM1200	IRF2[39](N)#HM1200_rbtpolyAr60_518	142.333	174.333	154.333	132.667	127.667	128.667	136.667	141.333	139.667	141.667	142.667	142	134.667	128.333	126.333	130.333	122.667	129.667	135	136.333	128	124	121.333	125.667	126.333	160.667	183.667	162.667	142.333	131	130	139.667	140.333	133	127.333	125.667	121.667	116	128.333	116.333	115	114	113.333	124.667
117	no	BNIP2	36	HM1251	BNIP2[36](C)#HM1251_rbtpolyAr60_524	142.667	178	154	142.333	129.333	138.667	140	138.333	139.667	152.667	145.333	147.333	128.667	126	126.333	124.333	124.667	131.333	147.667	146	133.667	136.333	127.667	124.333	132.667	175.667	213.667	180.333	150.667	142	145.333	154	144	132.333	132	138	129.667	129.667	129.333	121.667	119.667	122	125.667	129.667
118	yes	MCM5	82	2935	MCM5[82](N)#2935_mIgG1Ar60_158	200.667	191.667	199.667	190	174.667	170	158.333	210.333	517	1032.33	1343.33	893.333	434	246	166.333	145.667	144.333	138.667	135.333	134.667	119.333	116.667	113.333	120.667	198	216	212	176.333	168.667	158.667	163.333	235.667	453	503	389.667	252.667	186.333	157	146	136	121.333	114.333	120.667	116.667
119	yes	XRCC6	70	2958	XRCC6[70](N)#2958_mIgG1Ar60_164	13861	13085.7	8688.33	5588.67	3637	2284.67	1641	1839.33	2531.67	2279.67	1517.33	1489.33	1796.67	1206.67	558	307	239.667	226.333	226	231.333	207	175.333	145.667	128.667	1820	2762	2448	1495	869.333	545.333	513.333	790.667	852.667	572	588	1497	2077.67	1041	329.333	189	153.333	153.667	151.333	146.333
120	no	RASGRF1	145	110	RASGRF1[145]()#110_rbtpolyAr60_446	271.333	334	364	480	649.333	629.667	424.667	378.667	306.333	227.667	173.333	150.667	141.333	135	127.667	126.333	129.333	129	133	133.667	124.333	128	123	121.333	169	234	300.333	359	422.333	336.667	278.333	225.333	176.667	146	136	137.333	146	142.667	140.333	121.667	123.667	123	122.333	125.667
121	yes	STAT5A	91	131	STAT5A[91](CN)#131_rbtpolyAr60_452	444	503.333	376.667	290	244.333	241.333	277.333	297.333	261.667	247	237	200.667	176	156	151.333	142.667	137.667	137.333	135.333	141.333	135	131.333	132.333	127	209	303.333	336.333	266.333	220	260.667	352.333	352.667	277.333	197.667	169	164	155.333	149.667	148.667	138	123	126.333	123.333	134.667
122	yes	CSK	51	2678	CSK[51](CM)#2678_mIgG1Ar60_86	140.333	124.667	132	151.667	156.333	145	129.667	126.333	122.667	133.667	132	131.667	122.333	148	232	241.667	171.667	127.333	111.667	117	114.333	120	119	119	146	152.333	146.667	133	139.667	132	132.333	139.333	133	129.667	128	126	133.333	127.667	134.667	125.667	123	111.667	264.667	179.667
123	yes	CTNND1	108	2689	CTNND1[108](CNM)#2689_mIgG1Ar60_92	1243	942.667	635	496	402.667	357	312.333	434	765	908	738.333	452.333	290.667	225.667	201	179.667	169.333	166	161	160.667	152	140	139	123.667	624.333	576	496.667	407	346	343.667	526.333	782.333	978.667	736.667	459	325.333	236.667	198.667	179.667	169.667	152.667	151	144.667	149.333
124	yes	MHCIIDR,DPb		1308	MHCIIDR,DPb[]()#1308_mIgG2aAr60_374	242	199	142.333	128.667	126.667	127.333	150	130.667	114	116.667	122	118.333	112.667	112	116	117.333	107.333	111	119.667	128	125.333	117.667	120.333	124.667	134	120	134.333	121.667	115.667	115.333	120.333	135	121.667	119.667	119.333	121.333	114.333	117.667	121.333	127.333	119.333	111	116.333	125.333
125	yes	TRAT1	21	1321	TRAT1[21](M)#1321_mIgG2aAr60_380	284.667	254.333	247	231	180	170	258.667	211	144.333	143.667	133.333	139.667	129.667	135	134.333	129.333	121.333	132	136	134	123.333	125.333	121.667	122	265.333	209.333	172	146.667	145.333	148.333	178	180	156.667	131.333	158.667	162	158	161.667	156.667	141.333	130	131.333	132	133.333
126	yes	H1F0	21	41	H1F0[21](N)#41_mIgG1Ar60_14	238	236.333	229.333	208.333	177	151	131.333	121	124.667	138	149.333	166	164.333	136.667	129.333	126.667	141	232	504	990.333	994	631.333	335.333	176.333	238	276.667	235	173.333	162	145.333	137.333	146	138.333	135.333	136.333	144	141	136.667	138.333	131.333	148.333	275.333	512.333	987.333
127	yes	RB1	106	64	RB1[106](N)#64_mIgG1Ar60_20	137	125.333	154	188	185.333	178	161	180.333	231	234	194	151	130.667	116.333	114.667	111.333	115.333	115.333	114	115.667	113.333	115.333	117.333	119.333	133.333	114	123.667	121	130.333	143	169	200.333	184.667	146	123.667	122.667	128.333	131.333	134	117	110.333	111.667	117.667	120.333
128	yes	PRKCE	84	2698	PRKCE[84](CCsNM)#2698_mIgG2aAr60_302	15736.3	12707.3	5396.67	1975.33	1316.67	1087.67	542	412.333	404	401.667	464.333	898.667	957.667	565.333	303.667	209.333	170.667	160.333	191	181.667	154.667	137.333	130.667	130.333	2544	1940	1047.67	585.667	437.333	439.667	620	447	336.667	318.333	381.333	329	486	481.333	316	193.667	147	135	139.667	140
129	yes	ING1		2778	ING1[](N)#2778_mIgG2aAr60_308	2412	2821	1818.33	1399.67	1566.67	1336.67	725	517	426	366	373.333	433.667	392.333	378.667	593.667	702	528	347.667	276.333	242.667	205	195.333	190.333	158	694.667	784.333	616	455.333	458	622.333	571.333	411.667	337.667	309.667	383.667	366	308.667	291.333	329.333	324.667	255.333	212.667	210	196
130	no	EXOC4	110	1545	EXOC4[110]()#1545_mIgG1Ar60_231	165.333	221	240	264.667	226.667	189.333	155.667	142	135.667	144.333	141	139	134	134.333	124	123	127.333	130	132	131.333	123.333	119.333	115.333	113	131	155	178.667	170	171	160.333	160.333	154.667	147	136	124	123	131.333	129.333	130.667	134.667	125.333	117	120.333	124
131	yes	ITGB2	83	3539	ITGB2[83](M)#3539_mIgG1Ar60_237	180.667	191.667	190	198	186.333	166.667	147.667	149	152.667	157	157.333	150.333	142.333	137.333	132.667	128.333	120	128.333	131	134.333	128.333	122.333	121	125	204.333	217.333	224.667	193.667	183.333	170.667	158.333	163	165.333	157	161	160	149.667	153.667	146.667	136.667	130	125.333	127	124
132	no	MAD2L1	23	HM1215	MAD2L1[23](CCsN)#HM1215_rbtpolyAr60_519	135	175.333	150	133.333	134.667	129.667	134.333	140.667	154	152.667	153.667	144.667	142.333	147.667	138.667	131	126	130	140.333	134	125	126	125	124.667	142.333	161.333	194	163	139.333	124.333	133.667	141.667	132.333	129.333	125.667	129.667	135.333	127	137	118	121.333	122.667	116.667	125
133	no	NR4A2	67	HM1258	NR4A2[67](CN)#HM1258_rbtpolyAr60_525	133.333	162.333	130.667	128.333	133	144	147	145	145.333	156	149.333	145.667	122.667	127.667	130.333	127	133.333	133.667	138.667	145.333	136.333	128.667	126.667	123.333	144	178.667	223.333	186.333	149	126.667	134	150.333	142.333	124	128	134	126	128.333	138.667	127.333	123.667	121	127.333	129
134	yes	BCAS1	62	2936	BCAS1[62](C)#2936_mIgG1Ar60_159	173.333	155.667	170	155.667	141.333	132.333	116.667	115.333	111.667	127	124.667	122.667	113	111.667	112	114	108.333	124	119	112.333	109	111.667	111.333	121.667	136.333	137.333	143.333	121.667	116.333	111	116	126.667	127	120.667	126	116.667	120.667	117.333	124.667	118.667	116.333	109	117.333	120.333
135	no	PRKCQ	82	2959	PRKCQ[82](CM)#2959_mIgG1Ar60_165	164.667	157.667	142.333	147	158.333	152	144.333	145.667	137	143.333	145.667	143.667	145	143.333	138.667	131.667	124.667	131	135	140.667	124.667	120.333	115.333	125	144	157.667	170.333	142.333	137	127.667	129.667	143.667	146.333	138.667	133.667	146.333	138.333	145.333	137.333	126.667	121.667	125.333	136	128.667
136	yes	STAT5A	91	118	STAT5A[91](CN)#118_rbtpolyAr60_447	321.667	354.333	282.667	212.667	180	161.667	153	156.667	205.333	362.333	460.333	358.667	223.667	155	145.667	137.667	130	136.667	137.667	135	128.333	131.667	131	124.667	202.333	249	263	213.667	165	137.667	152.667	162.667	159.333	163	158.667	151	142.333	138.333	146.333	138.667	123	117	120.333	128
137	yes	STAT6	94	133	STAT6[94](CN)#133_rbtpolyAr60_453	739	773.333	584	414.667	327.667	356	543.667	1741.67	3683.67	3882.67	2588.33	1252	524	284	222	192.333	173	166.667	156	160.333	153.667	149.333	144	127.333	284	395.333	446	342.333	253.333	229	283.667	445.667	503	381.667	274.667	225.667	193	175.667	165.667	153.333	143	139.667	136.667	143.333
138	yes	PTPN11	68	2680	PTPN11[68](C)#2680_mIgG1Ar60_87	104.333	130.667	117	110	119	130.667	130.667	140.333	163	217	575.667	2219.33	4430.67	4738	2749	1039	358	185.333	145.667	135.667	128.333	120	109.667	121.333	116.333	116	121	115.333	106.333	114	115.667	123.333	119	138.667	234.667	353	357	263	180	134.333	117.667	120.333	125.667	120
139	yes	PPP1R12A	115	2695	PPP1R12A[115](C)#2695_mIgG1Ar60_93	4763.67	7736.67	14135.3	14858.7	13895.3	10709	5239.67	3061	2013.33	1162.33	819.333	658.333	563.667	454.333	390	356.667	318.333	324.333	398	616	817	733	462.667	259.667	456.333	1517.33	5084.33	6369.67	4894.33	3147.67	1782.33	911.333	531.333	349.333	279.667	251	220	208.667	208.333	205	191.667	216.667	255.333	642.667
140	no	GNB2L1	35	HM1301	GNB2L1[35](CCsNM)#HM1301_mIgG2aAr60_375	137.667	132	124	128	127.333	121	116.667	110.667	112.667	108.333	118.333	117	111.333	110.667	119.333	122	120	122	123	127.333	120.333	111.667	113.333	121.667	137.333	121.333	132.333	118.667	114.667	108.667	108.667	124.333	124	119.333	113.667	125.333	120	120.333	130.333	120	125	118	113	122.667
141	b	ITGA6	124	HLDA	ITGA6[124](M)#HLDA_184_mIgG2aAr60_381	128.333	124.667	118	130.333	134.333	129	131.667	124	124	133.333	132	124.333	110.667	118.333	129	127	118	129	136.333	135.667	123	123	122.667	123.333	143.667	133.333	146.667	133	131	119.333	124.333	131	124	123	127.667	129.667	131	125	133.667	122.667	123	121	124.333	129.667
142	no	MCM4	96	51	MCM4[96](N)#51_mIgG1Ar60_15	498.333	453	292.667	197.667	158.667	130	107.333	114	120.667	128.667	125	121.667	113	130.333	126.333	112.333	114.333	115.333	122.333	119	107	106.667	115	120	188.667	166.333	136	122.667	114.333	107.667	115.333	128.333	129.333	119	120.667	124.667	122.333	121	124.333	117.667	112.667	111	121.333	110.667
143	yes	MDM2	55	70	MDM2[55](CN)#70_mIgG1Ar60_21	8166	5242.33	2634	1935.33	1707	1904.33	1330.67	888.667	765	577	453	350.333	249.667	224	204.667	209	199.667	171.667	160.333	153.667	131	134	136.667	129.333	2135	2365.67	3179.33	2101	1003.67	637.333	496.333	404.333	343	286.667	231.667	195	176.667	152	158.667	147	126	126	146.333	143.667
144	no	MAD2L1	23	2710	MAD2L1[23](CCsN)#2710_mIgG2aAr60_303	13324.7	12557	4303.33	652.667	396.667	455.667	322.333	254	224	217.333	224.333	326	232	247.333	193	166	168.333	173	203	177.667	145	138	141	148.333	459.333	373	315.667	248	228.333	216.667	406.333	291	190.333	179.333	227.667	269.333	230	186.333	187	156.667	147.667	156	180	166
145	no	TP63	77	2782	TP63[77](N)#2782_mIgG2aAr60_309	151.333	166.667	177	186	200.667	196.333	144	138	135.667	148.667	144.333	130.667	129.667	138.333	149	132.667	130.333	133.333	140.333	138.667	128	124.667	114.333	125	149.333	138	147.333	146.667	155.333	131.667	131.667	136.667	134.667	131	129.667	123.333	133	132.667	139	123	116.333	120.333	124.333	127.667
146	no	IGHM	0	3506	IGHM[0](ScrM)#3506_mIgG1Ar60_232	143.667	131.333	123	129.667	131.667	134	122.333	114.667	110.667	124.333	129	123	111.667	105.333	116	112	109.667	122	130.333	134.667	119	116.667	119.667	118.333	132.667	135.333	149.333	127.667	129	126	122.333	127.333	125	127.333	123	133	129	116	117.333	116	119.667	109.667	120	117
147	yes	PTPRC	145	3543	PTPRC[145](M)#3543_mIgG1Ar60_238	133.333	121	113.333	126.667	129.333	122.667	107	121	127.667	135.333	129	121.667	121	124.333	114.667	114.333	115.333	125.667	124	125	123.333	130	129.667	151.333	139	136.333	142	128.333	134	127.333	128.333	136.333	132.333	132	133.333	125.667	132	133	134.667	127.333	119.667	128.333	122.667	125
148	no	MAX	18	HM1217	MAX[18](N)#HM1217_rbtpolyAr60_520	182	185	162.333	165.667	152.667	158	144.667	147.667	156.667	161	159.333	153	145	141	148	140.333	133	136	139.333	149.333	146.667	140.667	133	125.333	189.333	194	228.667	196.333	157.333	144.667	148	163	150.667	132	125	139.333	138	134.333	140.333	132.667	133.667	126.667	128.667	138.333
149	no	PAWR	37	HM1276	PAWR[37](CN)#HM1276_rbtpolyAr60_526	162	194.333	180.333	157	145.667	165.667	154.667	149.333	153	156.667	152.333	154.333	144	137.333	144.667	142	133.667	143	152.667	162.333	148.333	139.667	138.333	125.333	161.667	196.667	246	208.333	162.667	142.333	148.667	156	144	139	133.667	149	150.667	146.667	152	139.667	128.667	132.667	143	137.333
150	no	AP3M1	47	2937	AP3M1[47](Gol)#2937_mIgG1Ar60_160	10229	8307	5915.33	4498.33	3838.67	3535.33	3189	3153.33	3219.33	2988	2453.33	2249.33	2103.67	1219	567.667	415	295.333	211.333	196.667	187	159.333	144.333	135	146	3115.67	2916.67	1960.67	1144.67	789	579.333	471	429.667	408.333	349	318.667	307.667	289.333	268	232.333	192.667	172.667	170	171	161.667
151	yes	EIF2AK2	62	2971	EIF2AK2[62](CN)#2971_mIgG1Ar60_166	21729	20860.3	12252.7	6048	4075.67	3025.33	2287.67	2404.33	2703.67	3263.33	5565	9006.33	10534	7813	4217.67	2256.33	1300.33	760.333	476	353	299.667	280	260.667	232	2959	3196	2557.33	1728.33	1273.33	1121.67	1002	896.667	833.333	1054	2386.67	3674.33	3363.33	2127.67	1294.67	876.333	541.333	352.667	256.667	223
152	yes	STAT4	86	120	STAT4[86](CN)#120_rbtpolyAr60_448	1339	1263.33	916	604.333	456.667	366.333	290.333	263.667	266.333	264.333	257.667	279	295.667	287.333	350	340	300.333	246	213	202	176.333	159.667	153.333	128	429.333	648	673.667	474.667	350.667	313.333	316	292	259.333	239.333	219.667	225.667	227.333	217.333	216.667	201.667	186	166.667	148	155.333
153	no	TERT	127	141	TERT[127](CN)#141_gtpolyAr60_454	192.667	309	229.333	246	292.667	294.667	230	202.333	189.333	186.667	171	168.333	160.667	156.667	154	149	140	146.667	158.333	156.333	154.333	148	140.667	130	181.333	235.667	291.667	252	231.667	205.333	207.333	198.667	191.667	196.667	175.667	166.333	162	154.667	157.333	152.333	138.333	143.333	146.667	148
154	no	PTPRZ1	252	2682	PTPRZ1[252](M)#2682_mIgG1Ar60_88	5435.33	5179.67	5082	8663.67	9902.67	8050.67	3949	2504	2246.67	1823.67	1277.33	836.333	529	422.333	345	381	582	534	354	231.667	177	152.667	142.667	120.667	1893.67	2271	2094	2928.33	3127.67	2746	2644.67	2109.67	1462.67	763.333	559.667	437	285	221.333	206.333	202.333	240	269.333	207	167
155	no	CCNA2	49	2696	CCNA2[49](CN)#2696_mIgG1Ar60_94	243	276.667	273.667	228.333	188	158.333	193.667	173	144	147	152.333	142.667	128.333	124	130	116.667	117.667	128.333	134	138	123	122	114.667	123	213.667	207.667	211.667	187	171.333	155.333	152	166	155.333	147.667	140.333	143	145.333	138.667	136.667	134.333	127.333	123	126.333	127.667
156	no	NCAM1	92	1310	NCAM1[92](ScrM)#1310_mIgG2aAr60_376	117.667	123.333	113.667	117.333	129.333	117.333	648.667	343	109.667	120	125	123	115.667	112.667	123	121	119.333	119.333	124.333	126.333	120.667	126	121	115.667	129.667	128.333	127.333	124	119	121.667	121.333	127	124	187.333	163.333	133.333	124	122.667	125	116.333	118.333	114.333	133.333	134.333
157	no	zzzempty			zzzempty[]()#_mIgG2aAr60_382	139.667	124.667	117	122	120.667	122.667	240.667	283.667	168.333	131	130	127	132.333	136	138.667	129.667	126	128.667	138.333	142	126.667	126.667	122.667	126.333	128.667	137	146.333	129.333	131	124.333	130.667	145	139.667	128.333	155	155.333	133	139.333	142.667	136.333	127.333	124.667	134.333	131.333
158	yes	PLK1	68	53	PLK1[68](CCsN)#53_mIgG1Ar60_16	492	557	450.333	326.333	228	171.667	156.333	145.333	136.333	140	148.667	157.333	143.333	154.333	149	130	122.667	129	131.667	126.667	121.667	117.667	110	121.333	220.333	238	231.333	174.667	156.333	145.333	139.667	146.667	141	138.667	144	134.333	134.333	135	133	127.333	122.667	121	130	122.333
159	no	TRAF1	46	71	TRAF1[46]()#71_mIgG1Ar60_22	375.333	436.667	441.667	502.667	524.667	578	478.333	361.333	262.667	225.333	201.333	197.333	186.333	174	160.667	151	151.333	157.333	150.667	151.667	144.333	137	128	124.667	278.333	311.667	337.667	329	312.333	280	230.333	226.667	218	193.333	186	201.333	199.667	183.667	172.667	158.333	140.667	146.667	140.667	133
160	yes	JUP	82	2724	JUP[82](CCsM)#2724_mIgG2aAr60_304	21082.7	14712	6067.67	3938.33	3811	5437.33	5803.33	6483	6303	6328.33	6290	5875.33	3689.33	2692	1535	1146	1299.67	1281.67	1460	1394	1430.33	1271.67	1589	1429.33	12658.3	8337.33	4704	3022.33	2729.67	3455.33	3544	3308	3133.67	3426	4613.67	4491.67	2674	1573.33	1852.33	1625.67	1357.67	1235.33	1700.33	1695.33
161	yes	BLNK	50	2784	BLNK[50](CM)#2784_mIgG2aAr60_310	31516.3	31116	14395.3	4290.67	1942.67	1672.67	1723	1377.33	1585.33	2285	2292.33	1674	979.333	922.667	655.333	496	472	401	436.667	388	327	290.667	328.333	329	4278.67	4686	3133.33	1697.33	1148.67	1242.33	1367	1237.67	1301	2167.33	2667.33	2627.33	1229	560	576.667	449.333	351	328	356.333	313.667
162	b	CD44	79	3508	CD44[79](M)#3508_mIgG1Ar60_233	207	175.667	161.333	186	199.667	194	176.333	177.333	163	171	172.667	173	166.333	174.667	173	177.667	179.333	172.333	163.667	154	146	143.333	139.333	163.333	189	210	251.667	244	234	209	197.333	203.667	215.333	200	202.667	206	200	202.667	213	188.667	157	141.667	139.667	136
163	no	MME	85	3545	MME[85](M)#3545_mIgG1Ar60_239	169.333	182.667	182.333	177.333	170	155.333	155.333	162.333	161.667	171.333	154.333	152.667	148	145.667	146.333	144.667	134.667	142.667	157.333	150	138	139.333	144.667	136.333	199	196.333	201	174	171	169	161.667	174	175.667	171	171.333	168.333	157.333	156	161.667	153	145.333	131	134.333	139.333
164	no	MEF2A	55	HM1221	MEF2A[55](N)#HM1221_rbtpolyAr60_521	170	181.667	159.333	143.667	151	155.333	158	164	159.333	169.667	160.333	168.667	154.667	146	138	142.333	139.333	151	161.333	164	148	145.667	145.333	129.333	141.333	197.333	237	200.667	172.667	150.333	152.667	167.667	149	143.667	143	148.667	146	145.667	143	135.667	132.667	136	130.667	139.667
165	no	PTPN11	68	HM1294	PTPN11[68](C)#HM1294_rbtpolyAr60_527	183.667	184.667	159.667	172.667	164.333	161.667	150.333	153	157.333	164	167.333	167	148.333	150.667	163	144	138	144.333	158.667	167.333	160	156.667	151	133.333	174	216.333	265.333	212.667	169.667	167.333	177	172.333	166.333	154	162.667	168.333	158.333	150.333	153.333	151.333	137.667	141	144.333	153.333
166	yes	LCP2	60	2948	LCP2[60](C)#2948_mIgG1Ar60_161	13238.3	12400.3	4880.67	1222.33	804.333	711	582	488.667	468	455.667	487.667	562.333	506.667	514.333	484.333	451.667	468.333	477.667	549	527.333	490.667	452	468.333	491.667	1341	1318	807.333	458	389.333	371	500.667	421.667	363	352	409.667	450.333	404	414.333	466	423.333	351.333	317.667	323.667	333.667
167	yes	LIMK1	73	2972	LIMK1[73](CN)#2972_mIgG1Ar60_167	1067.67	919.333	734.333	642.667	505	666.333	621.333	685.667	743	620.333	486	518	411	449.667	320.667	236	245	235.333	262.333	225	186	166.667	171.333	199	734.667	634.333	520	440.667	399.333	416.333	685.333	544	394.667	309.333	338.333	381.667	322	269.333	239	208.333	183	169	184	177.667
168	yes	STAT2	98	123	STAT2[98](CN)#123_rbtpolyAr60_449	757.667	884.333	705	658.333	1514.67	3975.33	5550.67	6661.67	6807	5093	2821.33	1164.67	460	256.333	209.333	208.333	256.333	245	196.333	180	167	164	160.333	129.333	212	284.333	298.333	243.333	218.667	282.333	687.333	1136.33	978	537	287.333	194.667	165.667	159.667	161.333	160.333	149.667	143.333	142.667	154.333
169	yes	CCND2	33	145	CCND2[33](CNM)#145_rbtpolyAr60_455	375.333	411.333	354.667	294.667	239	209	189	199.333	206	229.667	314.333	387.333	309.333	258	237.667	213.667	186.333	188	187.333	177	175	180	162	127	246	326.667	362.667	278.333	231.667	214.333	208.333	213.667	209.667	268	288	301.333	253.333	195	183.333	186.667	179	173.333	159	158.333
170	yes	NONO	54	2684	NONO[54](N)#2684_mIgG1Ar60_89	706.667	831	761.333	1367	2785.33	3891.67	2265	1194.67	739.667	683.333	807.667	613.333	370.667	249.667	199.667	167.667	171	178.333	174	184.667	165.333	156.333	161	137.333	198	221	219.667	409	1048	1285	888.667	500.667	555.333	1811	2696.67	1757.33	688.667	297.333	211.333	179.667	168.667	168	156.667	166.333
171	yes	HCK	59	2697	HCK[59](CCsGolM)#2697_mIgG1Ar60_95	147.667	138.333	131	153	155.667	143.333	162.333	152.333	136	145	145	131	134	130	121.667	123.333	130.667	137.333	147.667	145.667	136	129.667	131.667	120.667	164.667	169.333	164.667	146.333	148.667	137.333	145.333	157	149.667	134	138.333	143.667	149	147.667	150.333	142.333	126.667	133.333	134.333	141.667
172	yes	CD46	40	1314	CD46[40](CScrM)#1314_mIgG2aAr60_377	119.333	117	110	127.667	125.333	118	136.333	126.667	114.667	124	128.333	114.667	115	118	116	117.667	117.333	128.667	130.333	135	132	129.333	123.667	128.333	158.333	136.333	140.333	134.667	141.333	131.333	140.333	146.667	136	133.333	132.333	139	133.333	135.333	141.667	138.333	132	128.333	137	142.667
173	no	zzzempty			zzzempty[]()#_mIgG2aAr60_383	173.333	153.333	150	155.667	157	147.667	1218	1800	658.667	152.667	146.667	137	136.333	145	149	143.333	146	155.333	155	159.667	151.667	146.667	144	128	178.667	174	190	170	158	145.667	154.667	165	159	145.333	207.667	192.667	160.667	155.667	163.333	150.333	142.667	144.333	153.667	151.667
174	yes	CDKN2D	18	57	CDKN2D[18](CN)#57_mIgG1Ar60_17	115	119	116.333	123.333	122.667	119.667	118	114	120	122.667	129	123	125	141.333	293.667	415.667	328.333	341.333	802.333	929.333	529.667	234.667	135.667	127.667	139.333	130	135	120.667	123.667	119.667	120.333	131.333	134.333	120.333	124.333	123	124.667	132.667	143.667	147.333	133.667	138.667	165	161.333
175	yes	CDC20	55	72	CDC20[55](CCs)#72_mIgG1Ar60_23	155	144.667	140.333	152.333	181.333	315	478.667	388.667	242	176.667	141.333	125	125.333	130.667	128.667	125	122.333	126.667	129	135	133.333	129.667	126	124.333	156.667	149.667	143.333	136	144	146.333	156	156	139.667	134.667	126	124	137.333	148.333	152.333	140.333	124.667	122.333	136	130
176	yes	RIPK1	76	2732	RIPK1[76](CM)#2732_mIgG2aAr60_305	644	364.667	215.333	242.667	297.667	320.667	1046.33	695.667	604.333	2616.67	6687.67	6543.33	3583.67	1324	459.333	234	186	196	190.667	190	179	160.667	136.333	129.333	172.333	166	202	168.333	155	135.333	144	157.667	173.667	288	479	395	238.667	166.667	155.667	141	133	132.667	143.667	146.333
177	yes	JUN	36	2812	JUN[36](N)#2812_mIgG2aAr60_311	3235	3071.33	2374	2414.67	2645.33	4728.33	5044.67	4987.67	4154	2720.67	2288	2818	1945	2826	1684.33	735.333	633.667	585.667	995	693.667	432	366.667	420.667	625.667	2516	2080.33	1730	1726.67	1983	2576.33	4339	3646	2271	1512	1373.33	1399	1065.67	881	631	470	398.333	368.333	495.667	423.333
178	no	CD22	93	3514	CD22[93](M)#3514_mIgG1Ar60_234	197.333	191.667	204	211.333	200.667	176.667	174.333	186.667	179	176.667	180.667	179.667	169.667	155.667	159.667	145.667	158.333	169	165.333	167	159.667	164.667	166.667	155	231	232.667	235	217	188.333	183	175.333	188	180.333	173.333	174.333	188.333	186.667	173.667	172.667	163.667	158.333	162.667	158.667	163.667
179	yes	CD14	37	3547	CD14[37](M)#3547_mIgG1Ar60_240	237	252.667	237.667	243.667	233.667	204.333	183.667	202	205	210	200.333	199	199	187.667	182	172.667	170.667	187.333	192.667	176.667	178	174.667	165.333	156.333	238.333	262	275	244.333	233.667	224.333	218.333	211.667	210.333	195.333	204.333	214.333	211.333	204.333	191	173.667	168	180.333	179.667	182
180	no	MAP3K2		HM1224	MAP3K2[](CN)#HM1224_rbtpolyAr60_522	208.333	236.667	209.667	193	171.667	195	212.333	234	211.667	201.667	196.667	194.667	186.667	190.667	187.667	173.667	169.667	176.333	178.667	190	184.667	180.667	172	135	175	234.333	275.333	242.333	205.333	182.333	185.667	217	200.333	164.333	170	200	184.333	172.667	182.333	169.333	172	180	168.333	188.333
181	no	TIAL1	42	HM1372	TIAL1[42](CN)#HM1372_rbtpolyAr60_528	205.333	230.333	308	249	206.667	196	199.667	211.333	205.333	231.333	220.333	199.667	185.667	200.333	213.667	184.333	181	180	186	208.333	188	173	170.333	137.667	206	257.667	315.333	274.333	239.333	214	212	222.333	200.667	179	187.667	195.667	198	190.667	195.333	187	190	185.333	178	182.333
182	no	PRKAR2B	46	2950	PRKAR2B[46](CM)#2950_mIgG1Ar60_162	1503.33	1861.33	1615.33	1269	1381.33	2021.33	1962	1367.67	805.333	499	357	278.333	237.333	194.333	185.667	179.667	180.333	188.667	188	185.667	183	172.333	167	138.667	1235.33	1292.67	1005.33	827	1180	1383	1098	685	431	288	263.333	243.667	213.667	202.667	189.333	172	175.667	176	174	172
183	c	MAP2K5	50	2973	MAP2K5[50]()#2973_mIgG1Ar60_168	567	3235.67	7632.33	9258.33	7135	4899.67	2249	1146	745.333	498.667	398.667	347.667	323.333	403	468.667	362.333	251	214.333	202	211.667	213	211	186.333	165.667	401	1038	1758.33	1745.67	1305.67	858	621.667	472	374	416	317	266.333	245.667	224	207	201	190.667	191.667	207	212
184	yes	STAT3	88	124	STAT3[88](CN)#124_rbtpolyAr60_450	569.333	651.333	540	355	274.667	268.667	414.667	536.667	740.667	1108.33	1579	1500	924.667	480.667	286	220.667	198.667	193	204.667	203.333	195	187.333	175.333	135.667	284.333	388	421	331.333	261.333	228.333	272.333	348	370.667	459.667	493	320.333	229.333	204	194.667	193.333	180.667	178.667	181.333	182.667
185	no	HDAC1	55	169	HDAC1[55](N)#169_gtpolyAr60_456	1086	1118	917	760.333	589.333	440	316.667	271	268.667	272	254	244.667	231.667	230	227	209	201.667	211.667	209.333	204.667	195.667	201.667	196.333	147.667	439.333	513	534.667	437	364.333	311	303	283	262	209	209	241	244	227.333	224.333	226	223.667	206	202	207.333
186	yes	PXN	65	2686	PXN[65](CCs)#2686_mIgG1Ar60_90	11985.3	12364.3	11173.3	8840	8359.67	12217.3	16498.7	24925.3	29615	28080.7	24310.3	19168.3	12888.3	7273.67	3397.33	1510.67	801	552	611.667	480	352.667	317.667	317.667	407.333	7601.33	6180	3598.33	2064	1662.33	2076.67	4791.67	11385.3	14048.3	10345.7	6141.67	3358	1657	860.333	513.333	368.667	312.667	293	315	291.333
187	yes	NCF1	45	2699	NCF1[45](C)#2699_mIgG1Ar60_96	238.667	238.333	214	212.333	217	256.333	445.667	447	262.333	198	193	181.333	163.333	168	164.333	151.667	153.333	165.333	168.667	164.333	164.667	155	154.333	142	204	200.667	206	200	201.667	200	204	193.667	185	232.333	219.333	193.333	180	187.333	176.667	165.333	160	160.333	171	177.667
188	yes	BSG	40	1317	BSG[40](M)#1317_mIgG2aAr60_378	13436.7	12297.7	8160.67	4062.67	1933.67	1426	1290.33	983	787.333	708.333	701.667	758.333	701	658	586	529	451.333	386.333	375.667	333.667	268.333	239	231	219.333	2866	2742.67	2073	1335	928.333	920.667	1065.67	1996.33	3825.67	2712.67	1438.67	1559	2822	3085.67	3099.33	2611.33	1361.67	578.667	511.333	349.333
189	no	zzzempty			zzzempty[]()#_mIgG2aAr60_384	181	174.333	201.667	197	174.333	174.333	168.667	170.333	167	181	172.333	175.333	186	175.667	184.333	178.667	164.333	175.667	179.333	184	178.333	170.333	156	133.667	197	194.333	203.333	188	185	170	170.333	183	174	155.333	160	176.333	171.333	175.333	174.333	169.333	163.333	166.667	160.333	167.667
190	no	STAT5B	90	61	STAT5B[90](CN)#61_mIgG1Ar60_18	4448	4132	2904.67	1875.67	1321.67	1096.33	967	840.667	626.333	452.333	367.667	323.333	345.333	267	212.667	193.333	194.667	200.667	191.667	192.333	176	171	165.333	150.667	1927	1546.67	1038.33	768	673.333	648.333	634.333	522	364.333	240.333	205.667	238.667	231.667	221.333	204.667	187.667	174.667	184.333	174.333	182.333
191	no	PML	98	75	PML[98](CErNM)#75_mIgG1Ar60_24	464.667	601.667	594.333	627	709	766.333	450	460	477	390.333	341.667	301	271	286.667	255	230.667	213.333	207.667	213.667	209	202	198.667	193	174.667	449.333	534	572	562.333	588	556	468.333	397.667	356.333	281.333	276.667	315	303.333	282	265.667	240.667	218.333	205.667	187	185.333
192	yes	RAN	24	2733	RAN[24](CN)#2733_mIgG2aAr60_306	26385.3	22754	14216.7	7833.33	4690.67	3469.33	2615	2656.67	2947	3684.33	4664.33	4731.33	5590	7416.67	7160	7365.33	10707.7	17591	22519.3	19847.7	11551	5483.67	3362.67	2388.33	5810.33	6220.67	5029.67	3500.33	2654	2515.33	2442	2169.33	2016	2419	3290	3968	3352	2513.67	2475.67	3450	5209	8148	8162.33	4879
193	no	STAT1	87	2813	STAT1[87](CN)#2813_mIgG2aAr60_312	220.667	183.667	171.667	173.667	177.333	169.667	159.667	158.333	164.333	189.333	183.667	166.333	162.667	154.333	153.333	145.333	150.667	161.667	160.667	168	165.667	163.667	160	168.667	173	181	212	200.667	183	164	175.333	182	183	168.667	164.333	161	164.667	179.333	174.667	172.333	166.333	164.333	155.333	157.667
194	yes	TP53	44	3552	TP53[44](CMitErN)#3552_mIgG1Ar60_241	2235.67	2317.67	1799.67	1495.67	1609	1950	1585.67	1707	2124.67	1720.33	1201	1060.33	709	396.667	232.667	188.333	183.333	179.333	210.333	176.667	141.667	133.333	135	153.667	848.667	981.667	779.333	754.333	1056	1067.33	1154.33	1578	1660.67	1166.67	1002.67	983.667	566.667	270	183.333	155	147.667	141.667	148.333	139.667
195	yes	TNFRSF10B	42	3588	TNFRSF10B[42](M)#3588_mIgG1Ar60_247	217.667	176.667	138	147	135.333	122.333	116.333	116.333	120	119	126	124.667	112.667	111	114	118	129.333	213.333	519.667	719.667	501.667	235.667	133.333	119.333	212	184	174.667	149	150	151.333	186	200	195	153.333	124.333	127.667	125.667	127.333	130.667	124.333	123.667	185.667	379.667	394
196	no	ASB9	32	HPA000403	ASB9[32](Mit)#HPA000403_rbtpolyAr60_529	185	235.667	196.333	196.667	183.667	169.667	153	146.333	159.667	155	149	159.333	146	147	151.333	144.667	131	137	134	133.667	135.667	128	116	120	177.667	222.667	261.333	213	181.667	165.333	166.333	169.667	157.333	155	151.667	152	150	146	140	141.667	133	125.667	125.667	126
197	no	DHODH	43	HPA011942	DHODH[43](MitM)#HPA011942_rbtpolyAr60_535	140.333	170.667	149.333	131.667	127.667	131	135	145.333	140	146.333	144.667	144	135	116	129.667	129.333	125.333	131.667	144.667	145.667	136	132.333	121.667	129.333	136	171.667	216.333	184.667	153.667	127.333	135.333	146.667	136.667	132.667	125	132.333	128.333	127	131	126.667	123.667	118.333	135.667	134.333
198	yes	DAPK3	53	2981	DAPK3[53](CCsN)#2981_mIgG1Ar60_169	429.333	418.333	382.667	321.333	250.667	217.333	202.333	206.333	188	183.333	182.667	183.333	164.333	137.667	138.333	132	124	130.333	130.333	132	125.333	120.667	119	121.667	246	290.333	300	235.333	202.333	186.333	176	174.333	177.333	168.333	173	169.333	168	162.667	158	144.667	140	125.667	119	114
199	yes	EIF5A	17	2992	EIF5A[17](CErNM)#2992_mIgG1Ar60_175	6385.67	6064.33	3963.33	2515.33	1718.33	1634.67	1718	1814.33	2259.67	2978	3626.67	3914.67	3970.33	5155.33	9384	22503.3	34603.7	36937.7	34329	30433.3	20408.3	10272.3	4524.67	1919.67	1071.67	892	631.333	471.333	416	450.667	493.333	428.667	452	483	721.333	666.667	843.667	1784.33	3223.33	8806.33	19559.3	23354	16690.3	7853
200	no	HIST1H2AG	14	171	HIST1H2AG[14](N)#171_rbtpolyAr60_457	168	194.667	168.333	151.333	142	120.333	120.667	126.333	129.667	126.333	134.667	133.333	127.333	124.333	126.333	118.667	115.667	119	119.667	126.333	119	117.667	110.333	121.667	154	186	212.333	177.667	155	136.333	128.667	140	138.333	129.333	128.333	124.333	122.667	123.667	120	115	118	111.667	118.333	116
201	no	BAX	21	251	BAX[21](CMitM)#251_rbtpolyAr60_463	2235	1937.67	1281.33	918	687.333	605	478.333	390.667	387	413.667	451.667	428	384	349.333	344.667	348.667	309.333	272.333	277.333	314.667	412	445.333	379.333	275.333	836.667	1212.67	1491.33	1005.33	597.667	450.667	402.333	348.333	403.333	315.667	280.333	294	278.667	255.333	242.667	224.667	203.333	204.667	222	319.667
202	yes	RAP1A	21	2700	RAP1A[21](CM)#2700_mIgG1Ar60_97	2202.33	4209	5936.33	2510	425	166.333	111.667	109	116	123.333	124	119	119.667	111.333	115.667	115.333	114	109.667	117.333	120.667	114.333	118	117	119.667	585.333	357	205.667	156.333	138.667	115	121	123.667	128.667	136.333	134	136.333	179.667	184.333	189.333	170.333	141.333	124.667	120.333	112.667
203	yes	NFKBIA	36	2712	NFKBIA[36](CN)#2712_mIgG1Ar60_103	967.333	861.667	568.333	424.667	616.333	1155.67	1100.67	770.667	513	322.333	202	146	130	137.667	129.333	123.333	116.667	114	121.333	115.333	103	117.667	112.333	120	402.667	297.333	186.333	134.667	150.333	170.667	170	157	140	133.667	122	118.333	115	110.333	109.667	117.667	107.667	114	113.333	109
204	no	LAT2	27	1324	LAT2[27](M)#1324_mIgG2aAr60_385	102	122	120	112	126	106.333	123.667	119.333	117	121.333	125	119	115	120	114.333	116.333	115	108	117	118.333	113	113.667	112.667	120.333	124.667	118	118.667	119.333	121	116	114.667	125	126.667	130.333	123.333	109.333	111.667	113	119.333	111.667	120	119.333	112	113.333
205	no	PRKCI	68	2625	PRKCI[68](CNM)#2625_mIgG2bAr60_391	142.333	131.667	136.333	137.667	128	118.667	108.667	117	119.667	131.667	125.333	118	125	132.333	132.333	133.333	129	133.667	145.333	154.333	135	126.667	120.333	127	142	136.667	143	129.333	129.333	127	125	134.333	131	122	123.333	134.333	130.667	132.667	141	133.667	125	131.667	130.667	131.333
206	no	MCM7	81	76	MCM7[81](N)#76_mIgG1Ar60_25	356	387.667	335	379.667	380.333	345.333	297.333	293.333	272.333	276	300.333	267.333	241	222.667	208.333	196	177.667	177.667	174	170	158.667	148	144.667	123	402.333	432.667	450.333	373	338	322.667	295	300	304	272.667	278.333	297	264.333	239	228	219.667	191.333	171	162	158.333
207	yes	ZAP70	70	237	ZAP70[70](CM)#237_mIgG1Ar60_31	743	1079	1365	1538.67	1359.67	989	570.667	327.667	206.333	154.667	138.667	123.333	115	112	117	116	113.667	120	116	119.667	113.667	117	118	117.667	148.333	186.333	267.333	308	261	179	143.667	130.667	116.333	115	113	113.667	110.667	104	107	118.667	109.667	111.667	114	113
208	no	CD247	16	2814	CD247[16](M)#2814_mIgG2aAr60_313	1317.67	1546	1226	1056.67	874	649	468.667	442.667	455	451	457	468	531.667	421	366.333	323.667	270.333	295.333	298	258.667	226.667	214.333	215.667	194.667	1286	1394.33	1294.33	966	758	652.667	554	525.667	516.667	440.667	459.333	463	459.333	386	328.333	284.667	264.333	236.667	210	198
209	no	CCND2	33	2920	CCND2[33](CNM)#2920_mIgG2aAr60_319	282.333	183.667	120.667	132.333	140.667	134.333	118.333	120	124.333	139	143	146.667	130.667	129	121	124.333	127.667	140	151.333	155	133.333	126.667	126.333	122	292.667	226.667	203.333	164.667	145	127.333	127.667	144	137.333	127	129.333	124	133.333	136	133	128.667	129.333	126.667	131.333	126.667
210	no	CD34	37	3553	CD34[37](M)#3553_mIgG1Ar60_242	326.667	301	255.333	241.333	235.667	216.667	190	208.667	201.667	204	204	184.333	171	163.333	156	158.667	146.333	145	143	146.333	137.667	136	127.333	148.333	248.333	292	300.667	247.333	226.333	201.333	192	200.333	201	188	197.333	195.333	198	198.333	177.667	162.333	149.333	146.667	140.333	132.667
211	yes	FAS	35	3593	FAS[35](ScrM)#3593_mIgG1Ar60_248	154.333	131.667	115	109.667	116	113	113.667	114.333	113.333	121.667	124	124.667	132.667	135.333	133.667	132.667	127.667	131.667	123.667	118.333	109	117.333	108.333	118.333	163.667	134	128	136	135.667	151	186.333	230.333	293	208	171.667	212.333	252.667	216.667	174.667	141	119	115.333	120.667	117
212	no	ASB9	32	HPA001019	ASB9[32](Mit)#HPA001019_rbtpolyAr60_530	249.333	379.667	394.333	309.333	285	286	221.333	179	154.333	141	135.667	133.333	135	132.333	121	120	113.333	116.667	121.667	125.667	124.667	121.667	116.333	123	172	225.667	235.667	172.333	171.667	156.667	147.333	146.333	132.333	125.667	118.667	124.333	122	121.667	126.333	120	119.667	116	116.333	117.667
213	yes	DHRS7B	35	HPA016873	DHRS7B[35](M)#HPA016873_rbtpolyAr60_536	162.667	222	174.667	152	146	149	158	150	148.667	152	146.333	144.333	132.667	132	136	132.333	126.333	126.333	129.667	138.667	129.333	128.667	128	126.667	153	191.333	235	195.667	165.333	140.667	151.333	164.667	177.333	171.667	179.333	169.333	160	147.667	138	128.667	126.333	126.667	128.333	136.333
214	no	BAG3	61	2986	BAG3[61]()#2986_mIgG1Ar60_170	392	553	509.667	508	529	828.667	1009.33	843	591.333	406	289.667	243.333	214	202.333	205.667	219	194	184	175	170	161.333	139.333	214.667	484.333	892	1020.67	1018.67	898.667	929.667	976	1020.67	882	1094.67	704.667	402.333	261.667	184.333	154.333	138.667	121	118.333	115.667	119.333	116.667
215	no	BMX	78	2995	BMX[78](C)#2995_mIgG1Ar60_176	4657.33	4500.67	3099	1790	982.333	651	645.667	867.333	995	891	618	535.667	659.333	454.333	248	171.333	144	143	135.667	135.333	131.333	128.333	122	121.333	3672	3650	2085.33	916.667	520	359.333	323.667	336	338.333	284.667	271.667	280.667	245	192.333	159.333	145	130.667	125.333	131.667	130
216	yes	LYN	58	179	LYN[58](CGolNM)#179_rbtpolyAr60_458	460.667	510	459.667	398	306.667	263.333	231	215.333	192.667	182	152	140	144.667	132.333	132.667	129.667	126.333	124	123.667	132.667	123	124.667	121.333	120	204.333	282.333	289.333	227.667	190	163	162	170.667	153.667	138.667	132.667	140.333	138	145.333	142	128	117.333	115.333	118.333	125.333
217	yes	REL	69	259	REL[69](N)#259_rbtpolyAr60_464	1320	1851	1448.67	853.667	587.333	544.667	426.333	336	274.667	231.333	213.667	210	190.333	176.667	162	145.667	132.333	135.667	145.667	153.333	140.667	133.333	125.333	122.667	327.333	494.667	523.667	389	271	241	255.333	251.667	209	177.667	168	165.333	159.333	146.667	147.333	140.333	130.667	128.333	126	127.333
218	no	RAD23B	43	2702	RAD23B[43](CN)#2702_mIgG1Ar60_98	4003.67	4375.33	3168	2159.33	1405	1028.33	669.667	514.667	780.333	1578	1986	1422.33	711	338.333	217	184	156.333	139.333	140.333	135.333	121.667	120	127	120.667	680	1221	1552	998.333	540.333	363.667	315.667	273.667	315	482	475	315	212.333	165	163	149.667	137	128.333	138.333	131.667
219	yes	MAPK14	41	2715	MAPK14[41](CN)#2715_mIgG1Ar60_104	162.667	147.667	136.333	144.667	140.667	141	126	132.333	131.667	126	129	137.667	148.333	150.333	213.667	316.667	283	188	143.333	128.667	113.667	111	111	118.333	208.333	189.333	177.333	160.333	142.667	128.333	129.667	136	134.667	128.667	129.667	135.667	136.333	135	163.333	199.333	166.333	128.333	122	116
220	no	SIT1		1330	SIT1[](M)#1330_mIgG2aAr60_386	15949.7	13917	8034	4221.67	2556	2466.67	1765	1235.33	897.333	667.667	554	504.667	406.333	414.667	352	269.667	222	211.667	208	198.667	170.667	156	159	153.333	1875.33	1660.33	982.333	673.333	910.667	1023.67	860	580	370.333	280.333	255.667	239.667	205.333	184	200	177.667	145	146.333	158.667	149.667
221	no	CDC27	92	2628	CDC27[92](N)#2628_mIgG2bAr60_392	130.667	127	126	126.667	122.333	118.333	119.667	122.333	117	120.667	120.667	111	112	116	124	130	120.333	128.667	129.667	131.667	115.667	120.667	118	121	131.333	127	129	119.667	125	125	127	134	127.333	122.667	119	120	121.333	121.667	127.333	128	118.333	121	121.333	122.667
222	no	ubiqiutin		78	ubiqiutin[]()#78_mIgG1Ar60_26	2366.33	2952	2728.33	2185.67	1923.67	1978.67	2011	2131	2245	2062.33	1883.67	1596.33	1103.67	805.667	705	780.667	1142.33	1306	772.667	322.333	212.667	204.333	168.667	136.667	588.667	609.333	549	479.333	529.667	593.333	717	820.333	860.667	711.333	638.667	525.333	430.333	305.667	231	205.667	174.333	160.667	166.333	139.333
223	no	MAPK8	48	430	MAPK8[48](CN)#430_mIgG1Ar60_32	122.667	127.333	121.667	135.333	132.333	122.333	119	117.667	118.667	132.333	131.667	124.667	116.667	115	114	118.667	115.333	116.667	116	124.333	114	110.667	108.667	118.333	129	115	126.333	122	124.333	122	131.667	129.667	122	121.333	117.333	119	116.667	121	122.667	110.667	116.667	110.667	115.333	120.667
224	yes	CRK	34	2831	CRK[34](CM)#2831_mIgG2aAr60_314	192	157.667	140.667	166.333	144.667	134.667	146.667	172.333	254.333	406	584.333	606.667	925	6087.67	16113.3	21445.3	21095.7	17932.3	13452	7440.67	2777.33	892.333	361.333	164.333	158.667	133.667	128.333	129.333	117.333	120.333	121.333	121.333	128.667	141.333	163.333	160	182.667	688.667	2854	3808.33	3680.33	3556	1987.33	659
225	yes	BAIAP2	61	2957	BAIAP2[61](CCsM)#2957_mIgG2aAr60_320	595.333	963.667	593.333	276.333	197.333	181.667	203.333	209.333	177.333	149.333	132	117	118	116.667	117.667	112.667	119.667	115	119.667	132.333	120.667	116.667	112	123.333	196.333	317	273	177.667	159	177.333	226	236	188.333	143.333	132	133.333	133	127	128	118.667	120.667	118.667	123.333	120.333
226	no	ANPEP	109	3565	ANPEP[109](CM)#3565_mIgG1Ar60_243	273.667	214	166	157.333	144.667	145.333	135.333	139.333	138	146.333	148.333	134	133.667	132	128.333	122.667	125.667	129	132.333	135.667	118.333	117.333	112.333	125.333	173.333	187.667	201	169.667	150.667	130.333	136.333	141.333	138	136.333	142	162.333	148.333	143.667	146.333	129.333	119.333	120	123.667	116.333
227	yes	SELL	38	3599	SELL[38](M)#3599_mIgG1Ar60_249	119	116.667	120	116	115.333	104.333	113.667	117	114.333	121	125	116.667	114	120	113.667	108	114.667	108	113.333	113.667	110.333	114.333	106.333	120.333	115	120.333	116	118.667	116.333	118.667	115.667	118	114.333	116.333	112.667	109	113	107	120	113	114.667	108	115.667	116.667
228	yes	C1orf55		HPA028467	C1orf55[]()#HPA028467_rbtpolyAr60_531	659.333	800.333	588.333	493.333	456.667	521.333	607.667	660	878.333	1658.33	2129.67	1732.67	1006	510.333	305.333	230.333	203.333	192.333	191	180.333	164.667	154.333	151.667	124	270.333	312.333	345.333	299.333	266.333	302.667	354	345.667	431.667	744.667	841.333	606.333	366.333	239.667	192	174.333	172	158.667	149.667	149.667
229	no	GIMAP8	75	HPA014474	GIMAP8[75](CMitGolEr)#HPA014474_rbtpolyAr60_537	292.333	295.667	230.667	189.333	178.667	188	172	169.667	180.333	186	169.667	164.333	162	170.333	168	157.667	152.333	152	153.333	155	151.333	146	143.667	128.333	188.333	228	261	211.667	183	174	172.667	184.667	170.333	147.333	131	148.333	143	145.333	147	141.333	136.333	135	133.667	144
230	yes	PRKCSH	58	2987	PRKCSH[58](Er)#2987_mIgG1Ar60_171	388.333	302.667	253.667	236.333	232.667	206.333	183.333	209	211	228.667	196.667	176.667	176.333	166.667	164	156.667	157.667	153.667	146.333	151	139.333	133	121.333	122.667	220.333	237.667	243	210	210.667	232.667	344.667	385.333	351.667	254.667	216	217	208.333	191.667	180	155	135.667	136	138.333	138
231	no	RPS6KA1	83	2997	RPS6KA1[83](CN)#2997_mIgG1Ar60_177	865	1201.33	1207.67	1006.67	603	322.667	220	200	210.333	283	730.333	1387.33	1291.67	746	358	195.333	152.667	146	142.667	143.667	129.333	126	130.667	118.333	488	405.667	319.333	255.667	276	466.333	649.333	536	403	450.333	617	723	566.667	487.333	412.667	274.667	169	144.667	132	132.333
232	no	CDC16	72	201	CDC16[72](CCs)#201_gtpolyAr60_459	171.333	205.667	258.333	233	179	181.333	187.667	182.667	162.667	164.333	168.333	154.667	138.667	136.667	123	119	126	129.333	133	139.667	130.333	125.667	132.667	122	166.333	195.333	223.667	194	168.667	157.667	164	167	152	141.667	149	156.667	144	136.667	146.333	135	121.667	118.667	124.667	125.667
233	no	RAD51	37	264	RAD51[37](CMitN)#264_rbtpolyAr60_465	182	192.333	158	151	144.667	145.667	137.667	141	136.667	138	134.667	139	128.667	129	127.333	121.333	120.333	130.333	133.333	140.667	132	121.667	123.333	123	144.333	187.333	233.667	199	155.333	140.667	141	143.667	146	132.333	123.667	125	133.333	133.333	129.667	126.333	123.667	125.667	124	127.667
234	yes	SMAD2	52	2703	SMAD2[52](CN)#2703_mIgG1Ar60_99	124.667	114	120	119.667	128	119.667	131.667	142.333	139.333	160.333	166.333	195	560.333	1242	1091	530	226	147	123.333	123	110.667	109.667	114	120.333	126	113.333	120.333	119.667	121	118.667	121.667	118	121.333	120.667	118	125	159.667	169.667	149.333	127	111	107.667	116.333	114.667
235	no	CSNK2A1	45	2716	CSNK2A1[45]()#2716_mIgG1Ar60_105	172	167.667	169	223.667	268	278	210.333	163.333	138.667	133	121.333	122	120	120	109.667	107	108.667	115.333	120.333	116.667	112.333	108.333	116.667	122.333	166.333	165	167.333	171	169.667	163.667	186.333	194.667	179.667	144	122	122.333	130	119	121.667	118.333	109.333	114.667	111.667	117
236	yes	LST1	11	1334	LST1[11](GolM)#1334_mIgG2aAr60_387	115.333	122	119	194.333	195	146.667	1964.67	910	107.667	114.333	118.667	115.667	115.333	118	114	116.667	114	113.333	119.667	115.667	106	112.667	115.333	117.667	127.333	118	120.667	126	124.667	114	118.667	112	115.333	186.333	213.333	140.667	113	108.667	118.333	119	103.667	108.333	122	122.667
237	yes	STAT1	87	3096	STAT1[87](CN)#3096_mIgG2bAr60_393	166.667	125.667	122.667	137.333	139.333	169	531.333	533	525.667	718.667	846	697	447.667	253	169	132.667	124	125.333	128	134.667	123.667	123.333	121.333	121.667	128	121	133.667	118.667	120	122.333	118.667	141.667	159	164.333	185	151.333	126.667	124	129.667	123	115	116	127	135.333
238	b	PRKDC	469	152	PRKDC[469](N)#152_mIgG1Ar60_27	146.667	147.333	122	123	124	159.667	197	197.667	153.333	129	123	111	115.667	114.333	120	117	120	120	117.667	114.333	111.333	110.667	117.667	120.333	121.667	120	126.333	118	122	128.667	127.333	125.667	114.333	119.333	110	109	108	111	113	111.333	117	112.667	114	110.667
239	yes	BTK	76	2513	BTK[76](CNM)#2513_mIgG1Ar60_33	532.333	493.333	356	271	212	185	229.333	197.667	170.333	181.333	185.667	192	176	176.333	164.667	152.333	155	156.333	153.667	157.667	143.333	133	135.667	139	264	297.333	295	232	193	168.333	166.667	170.667	170.667	163	183	173	159.667	156	149.667	143	133.667	136.333	146.333	133
240	yes	UBE2I	18	2856	UBE2I[18](CN)#2856_mIgG2aAr60_315	23864	18606.7	14307.3	10921.7	7642.33	6570	3873	4021.67	3524.33	2261.33	1490.33	1415.67	1218.33	1115	711.667	485	428.667	419	1751.67	4699.33	3630	1198.67	342	452.667	9182	8203.67	4855	2655.33	1816	1378.67	1822.67	1706	1320.33	1014.33	1274.33	1058.33	650.333	523.333	477.333	390.333	367	360.667	401.333	342.667
241	yes	RPS6KA1	83	2968	RPS6KA1[83](CN)#2968_mIgG2aAr60_321	2641.33	2256.33	1504.67	1065.67	895	1307.67	1346	1306	1390.67	1703.33	3363.33	6358.67	9714.33	9177	4783	1689.67	647.667	365.667	416.667	326.333	254.667	225.333	218.667	262	1139	990.333	758	578	525	705.667	1094	967.333	942	1151.33	1316	1060.33	679	443.333	310	254.667	214	211.333	241.667	211.667
242	no	IGKC	0	3580	IGKC[0]()#3580_mIgG1Ar60_244	121	119.667	120	115.333	126.667	114	114	118	114.667	122.333	122	114.333	106.333	110	115.333	112.667	118.333	114	122.333	131.333	119	114.667	109.667	121.333	123	121.667	124.667	119.333	112.333	119.667	123.333	115	111.667	121	123	122	112.667	115	119	115	112	113.333	123	119
243	yes	ITGA2B	110	3601	ITGA2B[110](M)#3601_mIgG1Ar60_250	113.667	127	132	120.667	124	112	110	109	107	128.667	126.667	119.667	111	111.667	111.333	111	108.333	116.333	125.333	129.333	125.667	123.667	127.333	135.667	125	116.667	135	120.333	120.333	115	122.667	120.333	113.333	115.333	113.333	117.333	125	126.333	125.333	120.333	111.667	115.667	116.333	120.333
244	yes	CALB2	32	HPA007305	CALB2[32]()#HPA007305_rbtpolyAr60_532	236.667	287	226	186	172	152.667	144	150	151.333	156.667	150.333	147	136.333	138	180	494.333	955	780.333	392	207	141	136.333	134.333	128	171	228	277	223	170	148.333	145.333	159.333	152.333	135.333	135.667	141.667	140	139.667	142.667	173.667	192.667	159	127.333	132.333
245	yes	GPSM2	77	HPA008408	GPSM2[77](C)#HPA008408_rbtpolyAr60_538	173	184	156.333	154.667	146	158.667	159.667	154.333	151	157.667	165	187.667	183	157.667	139	151.333	143.333	144.333	148.667	158.667	145.667	144.333	139.667	126.667	147.667	178.333	235.333	190.667	157.667	145	156	164.333	154.333	140	131.333	138.667	140.333	137	137.667	144	132.667	135	133.667	131.333
246	yes	DNM1	97	2988	DNM1[97](CCs)#2988_mIgG1Ar60_172	137.667	146.667	192.667	283	410	584	619.333	745.667	1143.33	1214.33	863.667	405	189	130	118.333	116	119	112	119	119	113.333	116	120	121	140	128	125	118	124.333	122.333	124.667	175	226.667	196.333	144.667	122.667	121.667	124.333	126.667	117.333	116.333	117	120.333	126
247	no	PLCG1	148	2999	PLCG1[148]()#2999_mIgG1Ar60_178	622.667	534	420	385.667	297	239.667	189.333	171	163.667	177.333	166.667	163.333	147	153	144	131	124.333	131.667	133.333	132.333	131.667	123	120	126	319	265	221.333	189.667	178.667	150.667	149.667	159	151.667	144.333	154	152.667	144.667	141.667	141	132.333	119.667	129.333	129	132
248	yes	CDK1	34	202	CDK1[34](CCsMitN)#202_rbtpolyAr60_460	412.667	442	349	272.333	218	224.667	252.333	318.667	331	324	327.667	299.667	240.333	207	227	225.667	244.667	295.667	255.333	191	146.333	138.667	127	124.667	190	250	271.333	223.667	190	160.333	172.333	182.333	168.667	163	155.333	157.667	156.333	147.333	147	140	134.667	138	124	126
249	no	WEE1	72	265	WEE1[72](N)#265_rbtpolyAr60_466	627	692.333	538.333	355	249	213.667	181.333	178.667	179	196	196.667	199.667	202.333	192.333	175.667	165.667	159.333	155.667	155.333	158.667	152	151	145	128.667	267.667	417	461.667	335.333	239	205	197.333	193.667	187	167.667	166	173.333	174.667	169.667	165.667	158	150	146.667	141.333	147.667
250	yes	PPP1R10	99	2705	PPP1R10[99](N)#2705_mIgG1Ar60_100	843.333	1090.67	1039.67	947.333	786.333	669.333	680	654.667	770.667	1023.33	1570	1308.33	813	466.333	301.667	216.333	159	157	153.667	149.333	137.333	130.667	122	124.333	159.667	357.667	504	432.667	357.333	336.667	288	230.333	269.667	645.667	944.667	710.667	396	240.667	167.333	139.667	123.333	123	131.333	127
251	yes	XIAP	57	2717	XIAP[57](CN)#2717_mIgG1Ar60_106	119.667	119.333	116	122.333	148.667	455.333	954	1162.67	939	782	717	888	1241.67	1153.33	655	281.667	162.333	136.667	130	126.667	115	111	111.333	120.667	122.333	116	122.667	119.667	110	127	175.667	191.667	168.333	162.667	160	162.667	162.667	149	128.333	121.333	126.333	116.333	118.333	117.333
252	yes	RELA	60	2516	RELA[60](CN)#2516_mIgG2bAr60_388	186.667	198.667	295.333	653.333	1015.67	1152.33	864.667	502.333	256	161.667	137	116.667	120	126	125.667	122.333	116	130	128.333	132.333	121.667	116.667	117	123.667	151.667	148	158	157	180.333	178	163.333	150	133.667	154.667	139.333	127.333	125.667	129.667	129.667	125.667	118.333	119.667	130	128.333
253	no	zzzempty			zzzempty[]()#_mIgG2aAr60_394	126.667	131	112.333	120.333	122.333	122.333	136	132.667	115	128.667	124.333	115	116.333	117.333	132.333	127.333	116.667	126.667	138.667	138.667	129	128.667	123	125.333	129.333	122.667	132	130.333	125.667	120.667	126	135	127.667	127.667	122	133	138.333	131.333	137.333	132.667	127.333	131	131.333	133
254	yes	CTBP1	48	159	CTBP1[48](CN)#159_mIgG1Ar60_28	12107.7	12834.7	8970.67	4481.67	2135	1273	819.667	1049	1504.33	1694.67	1899.67	1939	2667	2957.33	1934	816.333	337.667	228	196	184	167	149.667	130.667	127.333	1443.33	1410.33	901.333	549	457.667	421	461.333	660	837.333	799.333	867.333	905	1043.67	801.667	406.333	222.333	162	143.333	142	136.667
255	yes	BAK1	23	2519	BAK1[23](MitM)#2519_mIgG1Ar60_34	156.667	157.667	152.667	163.333	156.333	155	147.333	147.667	146.667	161.333	147.333	118.667	122.667	110.333	114	116	110.667	115.333	111	125	113.333	118	113	119.667	174.667	162.333	153.667	143	157.667	172	194.667	192	255.333	184.667	144.333	132.667	125.333	121.333	125.333	117.333	117.667	119.333	117.333	114.667
256	yes	RALA	23	2871	RALA[23](CM)#2871_mIgG2aAr60_316	13274.3	9089.33	4003.33	2143.33	1576.33	1795.33	1360.67	1181	1317.67	1335	1420	1367.33	950	854.667	634	506.667	476.333	441.667	435	416	385.667	329	370	332	2482	2827.67	2127	1439	1175.67	1622.67	1555.33	1112.67	960.667	907.333	1096.33	1162.33	797	574	853	676	502.333	477.333	461.667	442
257	no	CAMKK2	65	2991	CAMKK2[65](CN)#2991_mIgG2aAr60_322	1684.33	1459.67	889.333	550.667	368.333	302.667	243.667	241.333	271.667	278.667	363.667	425	374.667	277.667	227.667	196	177.667	176.333	170.333	180.667	163.667	157.667	154	123.333	511.333	586.667	525	403.333	305	280.333	271.667	245	224	194.667	235.667	231.667	211.333	192.667	186.667	183.667	172.333	166.667	164.667	160.667
258	yes	ITGB1	86	3584	ITGB1[86](M)#3584_mIgG1Ar60_245	153.667	133.333	123.667	138.667	160	144	140	144.333	133	140.667	136.333	130.333	136	126.333	126.333	120.333	115.667	128	132	132	141.333	134.333	127.333	124.333	164	147	151.667	143	154.667	145.667	139	144	148	144.667	141.667	159	157	152.667	155.333	154.667	141	132	133.333	144.667
259	no	CD33	38	3603	CD33[38](M)#3603_mIgG1Ar60_251	133.333	124.667	115.667	132.333	132.667	124	109	126	123	129.333	134	124	130	120	114.333	115	110	129.333	141.667	141.333	125.333	118.667	121.333	135.333	143.667	137.667	137.667	133	133.333	124	119.333	137	138.333	128.667	130.333	140	134.333	135.667	136.667	133	128.333	127.667	129.667	140.333
260	no	CBLB	109	HPA018327	CBLB[109](C)#HPA018327_rbtpolyAr60_533	183.667	175.667	179.667	166	161.667	173.333	160	170.333	158.333	170.333	163.333	160.667	151.333	145.333	153.333	154.333	143.333	146.667	155.667	166	159	150.333	140.333	129	156.333	181	214.667	180.333	162.333	150.333	163	165.667	157.667	146	137.333	148.667	146.667	140.333	150.333	151.667	138.333	143.667	141.333	143.333
261	yes	GPSM2	77	HPA008613	GPSM2[77](C)#HPA008613_rbtpolyAr60_539	182.667	228.333	204.333	191	185.333	180.333	180	184.333	182	187	217.667	272.667	263.667	200.333	176	156.667	161	160.667	164	169.667	155.667	148	154.333	127	187.667	235.333	282.667	232.333	202.667	177.333	181	184	177	156.333	163.333	179	173.667	166	167.333	157.333	144.333	144.333	148	157.667
262	yes	STK24		2989	STK24[](CNM)#2989_mIgG1Ar60_173	1285.67	1025	675.667	402.667	252	207.333	203	221.667	209.667	469.333	3117.33	6332.67	5388.67	2580	897	342.667	202.333	165	150.667	147.667	134	134.667	128.667	119.667	300.667	361	364	268	203.333	179	187.667	196	188	208.667	457	637.667	472.333	260.333	172.333	145.333	137.667	137	136	137.667
263	no	NFKBIE	53	3000	NFKBIE[53](C)#3000_mIgG1Ar60_179	174	155.667	168.333	177	194.667	204.333	194.667	181.667	168	175.333	152.667	148.333	143.333	150	145.333	141	144.667	143	140.333	146	141.333	141	134.667	126.333	159	160.333	176.667	158.333	160.333	154	148	158.333	159	146.333	145	153.667	150	147	150.333	145.333	141	140.667	136.333	141.667
264	yes	SRC	60	225	SRC[60](CCsMitNM)#225_rbtpolyAr60_461	296.333	318	236.667	199.333	194	180.667	162.333	164.667	180	192.667	184	193.667	290.333	468.333	516.667	392.667	256	190.667	171	166.333	152.333	151.667	148.667	128	190	238	257.667	219.667	192	176	184.667	200.667	202	170.667	166.667	257	592	937.333	753.333	404.667	226	172	147	147.333
265	yes	RELA	60	266	RELA[60](CN)#266_rbtpolyAr60_467	664.667	919.333	1508.33	3770.33	5634.67	6007.33	3484.33	2166.67	1291	616.667	355	259	225	213.667	206.667	196.333	180	177.667	181.333	185.333	169	158.333	150.667	130	296.667	411.333	524.667	698.333	870	842	637.667	420	285.667	208	184	203.333	200.333	190.667	189	177.667	169	157	147.333	165.667
266	yes	BCLAF1	106	2709	BCLAF1[106](CN)#2709_mIgG1Ar60_101	4247.33	2996.67	1703.67	1280.67	1077.67	1019.67	867	846	853	964.333	914.667	940	997.333	957	834.667	749	665	610.333	549.333	550.333	521	466.333	506	440	880.667	1049.67	917.667	795.667	754.667	750.333	670.667	524.667	465	419.667	411.667	436.667	390.333	330.667	306.333	280	260.333	240.667	235	226.667
267	no	STAT3	88	2718	STAT3[88](CN)#2718_mIgG1Ar60_107	126.667	118.667	126	131.333	133.667	134.667	485.667	314	201.333	305.667	439.333	428	294.667	189	140	128.667	126.333	125.333	128.667	134.333	132.667	123.667	126.667	123.667	132.667	123	128.667	126.667	135.333	126	141.667	175.333	174.667	162.667	155	152.667	142.667	138.667	138.333	136	130	124.667	133.667	142
268	no	EP300	264	2585	EP300[264](CN)#2585_mIgG2bAr60_389	146	143	158.333	167.667	153	153.333	133	136.667	140.667	149.667	157.333	141	145.333	186.667	216	194	171.667	161.333	161	153.667	143	141.333	140.667	128.667	158	147.667	160	148.333	143.333	132.667	142	154	149.667	141.667	137.667	142.667	151	153.333	153.333	143.333	139	142	141.667	147
269	no	zzzempty			zzzempty[]()#_mIgG2aAr60_395	155.667	137.667	133	140	143.333	141.333	132.333	138.667	145.333	149	153	147.667	146.333	145	146	138.667	141	148	153.667	152.667	140.333	143	138.667	132.333	164.667	162.333	169	155	154.333	140.333	141.667	162	155	144	140.667	143	147	151	155.667	149.333	148.333	145	142	147
270	yes	MAPK9	48	180	MAPK9[48](CN)#180_mIgG1Ar60_29	746.667	642	553.667	466	440	1014.67	924.333	653.333	557.333	468.333	559	1285.67	1774.33	4227	4579.67	3294.33	1831.33	833	685.333	392.333	235	209.333	244.667	335.667	1051.33	589	354.667	347.667	405.667	549.667	863.667	546	363.333	418.667	603.667	736.667	576.667	609.667	554	394.333	286.333	240.333	302	273.667
271	no	TFDP1	45	2520	TFDP1[45](N)#2520_mIgG1Ar60_35	28912.3	29596	23955	17330.7	9908.33	6118.67	3843	2740.33	2243.33	1737.67	1445.33	1297	959.667	784.333	677.667	580.333	468.333	427.333	414.667	377.333	349.667	327.667	338.333	371	14708	10954.7	5745.67	2632.33	1388	958	766	681.333	581.667	448.667	420	409	353.667	307.667	281.333	243.333	231	225.333	219.667	216.333
272	yes	ABCC1	172	2877	ABCC1[172](M)#2877_mIgG2aAr60_317	119	116.333	111	118	128	115	337.333	211.667	119.333	130.333	133.333	112.333	120.333	123.333	136.667	123.333	123.333	124.667	128	137	130	132.667	134	127.667	134.667	127.667	133.667	132.667	133.333	132.667	132.667	139	141.333	127.667	151.667	152.333	133.667	135	143.667	138.333	128.667	125.333	134.333	137.667
273	no	GTF2B	35	3024	GTF2B[35](N)#3024_mIgG2aAr60_323	127.333	132.667	124.333	132	132.333	123.667	125.667	120	124.333	131.667	122.333	120	116	132.667	178	223	202.667	160.667	147.667	152	140.667	135	132.333	124	140.667	120	134	134.667	134.333	127.667	126.667	134	140.333	135	136.667	144.667	145.333	137.333	144.333	147	141.667	141	139.333	140.333
274	yes	PECAM1	80	3585	PECAM1[80](M)#3585_mIgG1Ar60_246	205.333	168.333	148.667	166.333	157	182	170	165.333	170.333	167	169.333	182.667	171.667	172.667	174.333	169.333	165	168.667	177.333	175.333	158	164.667	163.333	178.333	181.667	180.333	191	185	177	157	224.333	196.667	174	153.667	164.333	163.333	161	169	166	150.333	140.333	149.667	165.667	158
275	no	CD4	48	3604	CD4[48](M)#3604_mIgG1Ar60_252	209.333	205.333	189.667	181.667	173	181.333	185.333	184	174	183.333	176.333	179	174.667	168.667	173	173	170.667	176.333	190.667	190	173.667	174.333	167.333	197	201.333	203.333	210	196	194	174.667	182	186.333	176.667	155.667	173	187.667	176.667	181.667	177.667	169	174.667	182.333	169.333	172
276	no	CBLB	109	HPA019880	CBLB[109](C)#HPA019880_rbtpolyAr60_534	231.333	275.333	246.667	239	237	243.333	245	231.333	206	214	203	191.667	177.333	182.333	201.333	193.667	186	190.667	194.333	212	193	182.667	179.333	132.667	204.333	260.667	305.333	264.333	226.667	197.667	198.667	211.667	197	156.667	170	187.333	181.333	175	177	175.333	168.333	170.667	178.667	186
277	yes	IGBP1	39	HPA000634	IGBP1[39](C)#HPA000634_rbtpolyAr60_540	443	552.667	645.333	753	679.333	566.667	494.667	496.667	523.667	573.667	852	1437.67	1997.33	2550.33	2388.67	1409.33	617.667	335.333	260	242.333	221	226.667	203.667	156	332	434.667	507.667	439	362	309.667	322	322.667	318	283.667	322.667	384.667	471.333	585	520	357.667	254.667	207.333	208.333	214.333
278	yes	MAPK13	42	2990	MAPK13[42]()#2990_mIgG1Ar60_174	5698.33	4307	2487.33	1949.33	1382	1063.33	793.667	605.667	526.333	550	622.333	636.333	517.667	444.333	610.333	2316.67	3436.33	2270.67	876.333	354.667	234.333	215.667	204.333	193	1384.67	1394.33	1347.67	1023	744.333	607.333	520.667	462.667	441	428.667	740.667	612.667	443	375.667	343.667	389.667	383.667	300.333	226.667	208.667
279	no	BIRC3	68	3003	BIRC3[68](CN)#3003_mIgG1Ar60_180	805	637.333	494.333	594.667	484.667	740.667	567.667	424.667	410.333	392	427.333	616.667	480	513.333	370.333	259.333	273	270.667	345	295.333	244.333	232.333	240	336.667	691.667	650	520.667	417.333	475.333	390.667	644.333	454.667	338	330.333	450	444	345	321.667	274	236.667	213	205.333	237	239.333
280	yes	BAD	18	248	BAD[18](CMitM)#248_rbtpolyAr60_462	709	757	534	390.667	338	339.667	307.667	297.333	295.667	282	383	445.333	388.667	288.667	233.333	209.333	179	181	186.333	182.667	178.333	176.667	172	138	287.333	327	330.667	265.333	229.667	211	222.333	238.667	235.667	195.667	207.333	216	212.333	206.667	191.333	172.333	165.667	169.667	164.333	173.333
281	no	MCM4	96	269	MCM4[96](N)#269_rbtpolyAr60_468	289	301.333	265.667	249	223	222	227.667	241.333	237.667	228.667	211.667	204	191	184.333	194.333	182.667	174.667	173.667	180	184.333	191.667	184.333	173	133.333	227.667	295.333	324.667	273.667	235	216	209.333	223.667	215	203.333	214.667	206.333	201	194.667	193.667	180	172.667	167.333	179.667	191.333
282	yes	KPNA2	58	2711	KPNA2[58](CN)#2711_mIgG1Ar60_102	12226.3	14628	11316.3	7881.67	4739.67	3214.33	2485	2044.67	1849.67	1706.67	1650	2424.33	3930	4066	2662	1421	783.333	505	393	345.667	311.667	268	254	281	4901.67	7592	5459.33	2616.67	1485	1011	911	1161	1415.67	1055.67	981.667	871.667	682.667	510.333	424	379.333	353	307.333	260	256
283	yes	BAX	21	2722	BAX[21](CMitM)#2722_mIgG1Ar60_108	1097	520.333	241.333	213	184.667	188.333	280.333	228	167.667	181.667	195.333	206	195.667	176.667	172.667	168	173.333	270.333	325.667	228	175	171.667	168	152.667	214	219.333	256	269.667	285	320.667	394.333	324	793	466.333	213	211.667	195	183.333	188.667	177.333	172	173	172.667	173.667
284	no	ABCB1	141	2597	ABCB1[141](M)#2597_mIgG2bAr60_390	194.667	177.333	160.667	165.333	179.667	170.333	300	251.667	169.333	175.333	169.333	157	154.333	160	157.667	171	176.667	170.667	170.667	176.667	164	164	164	129.333	181.333	180	196.333	169.667	171.667	158	153.667	172	169	160.667	190.667	184.667	179	180.667	179.667	170.667	159.333	167	171.333	180.333
285	no	zzzempty			zzzempty[]()#_mIgG2aAr60_396	363.667	389.333	401	426.667	396	363.667	585	689.667	485.333	417.667	407.667	403.333	419.667	400.667	357.333	319.667	306	296.333	279	275.667	256	248.667	232.333	204.667	402.667	453	471.667	448	400	350.333	368.333	358.667	400.333	399	399	456.667	427.333	406.333	369	319	278	267.667	244.333	236
286	no	CDC25B	65	204	CDC25B[65](CCs)#204_mIgG1Ar60_30	22259.3	22773.7	20070.3	15802.7	11386.3	7975	5680.33	4455.33	3757.67	3297	3330.33	3215.33	2800.33	2388.67	1977.33	1957.33	1804	1726	1574.33	1431.33	1208.67	1060	1188.33	1630.33	15183	12119	7145.33	3805.33	2109.67	1272.33	919.333	861.333	927.667	866.667	871.333	807.667	692.333	658	597.667	596	588.667	544.333	403	451.667
287	yes	TP53	44	2528	TP53[44](CMitErN)#2528_mIgG1Ar60_36	553.333	575	470.667	452.333	518.667	567	407	582.667	759.667	666.333	446.667	291	231	193.667	190	186	184.333	183	186.667	197.333	199	188	179.333	162.667	225	249.333	320.333	346.667	433.667	433	449	551.333	566	366	242.667	194.667	185.333	187	175.333	161.333	165.333	172.667	162.333	168.667
288	yes	RAP2A	20	2906	RAP2A[20](CM)#2906_mIgG2aAr60_318	23974.3	20844.3	9633	3803	2164.33	1410.67	1024.67	858	838.667	789.667	801.667	917	1116.67	1475.67	1563.33	1193	735.667	513	451.333	398	341	298.667	276	213	2852.67	3329.33	2739.67	1830.67	1259.33	1036	902	816.333	793	646	680	1009.67	1078.33	813.333	573.333	474.333	404.333	350	306	282.333
289	no	BRAF	84	3029	BRAF[84](CNM)#3029_mIgG2aAr60_324	10776.3	13954.7	12139	7524.33	3802.33	2047.67	1196	1437	2364	2300.67	1385	670	369.333	307.333	264.667	222.333	213.333	202.333	204	210	212.333	217.667	202	175.333	3118	2389.33	1581.67	936.333	584.667	509.333	502	460	439.333	350	345.333	286.333	256.667	244.667	238	205.333	193.333	203.333	186.667	184.667
290	no	CD48	22	3617	CD48[22](M)#3617_mIgG1Ar60_253	120	114.667	120	113.667	116.333	120	120	120	120	117	116.667	116.667	114	120	120	120	120	120	116.667	119.333	115.333	117	116	116.333	110.667	115	114.333	110.667	113.667	114	116.333	119	115.667	120	120	113.667	111	111.667	117	113.333	108	120	115.667	118.667
291	no	zzzempty		3651	zzzempty[]()#3651_Ar60_259	1352	2414.67	2525	1490	718	448.667	282	193.667	158	150	150	157	138.333	136.333	123.333	122	114.333	120.667	138.667	130.667	113.667	114.333	115	120	985.667	1213.33	814.333	409.333	257.333	184.333	276	208.667	150	141	147	150.667	142	131	134.667	128.333	114	117	123.667	122.667
292	yes	IGBP1	39	HPA005694	IGBP1[39](C)#HPA005694_rbtpolyAr60_541	726	864	1058.67	1205.67	1020	845.667	717.667	652.333	719.667	768.333	1247.33	2318.33	3580.33	5106.33	4899	2718	960.667	357.667	241.333	210.333	178.667	161.333	151.667	131.667	428.333	547.333	651	535	396.333	343.667	310.333	319	359.667	309.667	390	510.333	653	840.333	691	386	224.333	179	164	159.667
293	no	GAP43	25	HPA013392	GAP43[25](CM)#HPA013392_rbtpolyAr60_547	263	291	252.667	237	202.333	212.667	194.333	184.667	173	170	174.667	161.333	143.333	147	146	128.667	123	131.333	133.667	141.333	134.667	129.667	125.667	124.333	170.667	203.333	238	204	170	158.667	184.333	201	179	151.667	144.667	149	142.667	140	142	133	131.667	133.333	128.333	135
294	no	CASP2	17	3006	CASP2[17]()#3006_mIgG1Ar60_181	1165.33	1160	751.333	402	240.333	179.667	141.333	128.667	126.667	140	150.667	139	136.333	179	166	131.667	126.333	119.333	120.667	121.667	109	114	111.667	116.667	503.333	658	409.667	206	170.333	153.667	148.333	151.667	128.667	131	144.333	156.667	141	137.667	137.333	124	109.667	107	124.333	116.333
295	yes	DGKI	117	3028	DGKI[117](CN)#3028_mIgG1Ar60_187	10866.3	12408	12556.7	10464.3	7527.33	5037	2941.33	2150	1890	1708	1571.67	1293.67	986.667	916	820	614	517.667	469	435	444.667	426.667	396	399	338	2438.67	4547	4770.33	3376	2197.33	1387.33	986	741.667	584.667	508.667	535.333	480.667	403.667	353.667	344	305.333	269	263	258.667	227.333
296	yes	PRKCA	77	274	PRKCA[77](CMitNM)#274_rbtpolyAr60_469	723	879.333	805	639.333	534.667	523	365.333	283	270	244	252	391.333	1126.33	2006	1792.33	927.667	359.333	181	153.333	155.667	144.333	134.333	127.667	122.667	267.667	408.333	459.667	417.667	370	291.333	253.333	236.667	203	246.333	231	225	256.333	244.333	199	155.333	133	131.333	131	128.667
297	yes	BTK	76	337	BTK[76](CNM)#337_gtpolyAr60_475	145	194.667	149.333	157	155.333	149.667	136	133.667	146.667	160.667	155.667	147.667	141.333	138	141.333	133.333	124.333	134	137.333	150	144.333	139.333	135	129.333	158	182.667	230.667	211.333	182	146.333	149.667	153	156.667	136.667	132.667	138.333	142	134.667	138.667	134.667	127.667	127.333	133.667	148
298	yes	TGFB1I1	50	2726	TGFB1I1[50](CCsN)#2726_mIgG1Ar60_109	115	118.667	120	118.333	121	113.667	123.667	168	223.333	234.333	243	210.333	165	124.333	115.333	114.667	120	120	115.333	117	120	114.333	116	116.333	118.333	115.333	116.333	119.333	116.667	111.667	112	114.667	118	116.667	115.667	113.333	113	113	108.333	116.333	120	114.333	115.333	116
299	yes	CTBP2	49	2742	CTBP2[49](N)#2742_mIgG1Ar60_115	355.667	363.667	358	367.667	355.667	335.667	327	361.667	586.667	1081.67	1592.67	2036.33	2731.67	2928.67	1917.67	837.333	336	208	179.333	168.667	165	151	146.333	126	333.667	368.333	354.667	314	305.667	294	286	277.333	348.333	487.667	680.667	1058.33	1473.33	1275.67	666	321.333	213.667	179.667	164	149.333
300	no	NCK1	43	2687	NCK1[43](CErN)#2687_mIgG2bAr60_397	40643	39216.3	17598.7	6159	3730.33	3875	2911.67	2525.33	2414.67	2666.67	2934.33	3215	2742	4209	3801.67	2405	1452.67	861.667	850.667	817	726.333	609	846.333	837.333	7289.67	7299	4436.67	2350	1860.67	2617.33	2770.33	1992.67	2015.33	2133.33	3061.33	3099.33	2114.33	1879	1988.33	1422.67	823	680	954.667	804.333
301	yes	JAK1	133	2858	JAK1[133](M)#2858_mIgG2bAr60_403	183	179	151.333	143.333	137.667	134.333	1070	569.667	175.667	166.333	142.667	130.333	149.333	226.667	261.333	235.333	198	160.333	133.333	127.667	118.667	116.333	118	122.333	139.333	136.667	139.667	123.667	121	127.333	164.333	208	215.667	157	127.667	148.333	173.333	194.333	182.333	150.333	131	127.667	123	126
302	yes	IRF3	47	2535	IRF3[47](CN)#2535_mIgG1Ar60_37	3703.33	2615.67	1314.67	792.333	575.667	510	449.667	403.333	379.333	444.667	503	654.667	1352.33	1503	782.333	307.667	197.333	178	180.333	172.667	141.667	132.667	129.667	121.667	889	834.333	663	462.667	375	362.667	318.333	326.333	342.667	409	603.667	649.333	402	284	288.333	222.667	171.333	163	168.333	149.667
303	yes	CCNB1	48	2552	CCNB1[48](CCsN)#2552_mIgG1Ar60_43	716.667	619.667	433	259.667	166.667	142.667	123	126.667	144	154.667	137.667	118	117.333	116.333	116	114.333	120	108.333	112	122	115	115	116.667	118.333	160	291.333	721.667	475.667	194.333	116.667	119.333	109.333	109.333	118.667	114.333	110.667	106.667	111.333	113.667	108	116.333	115.667	117.333	114
304	no	LEPREL4	50	3031	LEPREL4[50](N)#3031_mIgG2aAr60_325	14914.7	10827	5589.33	2749	1345	895	625	500	489.667	515.333	539.333	538.333	394	367.667	323.667	280.667	261	238	271	240.667	213.667	189.667	200.333	272	5032.33	3595.33	2160	1131.67	600	411.667	417	360.667	320	310.333	402	390.333	308	266.667	264.333	238	217.333	206.667	216.333	187
305	no	BRAF	84	239	BRAF[84](CNM)#239_mIgG2aAr60_331	27732	22362.3	15245.7	10645.3	8436	7068	3906.33	3334.33	4505.67	4180.33	2912.67	1536.67	749	515	488	454	366.667	291.333	296.667	279	244.333	245.333	239	202.667	27294.7	19181.7	10032.7	5399.67	3075	1742.33	1110.33	901.667	872.333	758.333	631.333	450	317.333	255	260.333	248.667	225.667	235.333	241.333	219
306	no	CLU	50	3634	CLU[50](CMitErScrNM)#3634_mIgG1Ar60_254	358.667	310.333	197.333	142.667	135	126.333	132	161.333	183	168	130	115	109.667	115.333	114.667	120	114.333	109.667	113	119.667	113	112	118.333	119.333	161.667	149	135.333	117.667	118.667	114.333	127.667	133.667	132.667	125.667	119.333	121	120	112	111.333	117.667	107	107	115.667	115.333
307	yes	HRAS	21	3657	HRAS[21](CGolNM)#3657_mIgG1Ar60_260	1129.33	1259	1331.67	1200.33	852.333	617.667	454	400.333	371.333	387.667	449.333	436.667	373	334.333	347	415.667	630	1188	1433	966	432.333	210	153.333	123.333	609.667	605.667	577.333	490.667	436	385.667	363	388.667	556.667	515.333	438	404.667	364.333	337.667	297.333	285	322.667	403.333	368.333	281.333
308	no	KHDRBS3	39	HPA001369	KHDRBS3[39](N)#HPA001369_rbtpolyAr60_542	197.667	232.667	193.333	158	142.667	152.667	155	153	165	167.333	163.333	144	122	122	129.333	116.333	112	124.667	122.333	126.667	116.333	120	119.333	120.667	155.667	179	198.333	160.333	136	118	131.333	155.333	158	146	129.333	124.667	127	120.667	117.667	108.333	107.667	121.333	122.333	123
309	no	PKP1	83	HPA027589	PKP1[83](N)#HPA027589_rbtpolyAr60_548	147.667	172.667	148.333	141.667	137	138	136.333	139.667	142	165.667	160.667	155.667	134.667	134.667	132	125.667	121.667	131	141.333	143	130.333	129.333	127.333	126	138.333	170	223.667	195.667	155	131	144.333	159.333	155.667	138.667	133.667	137	131.667	127	138.333	131	125.667	128.333	127	129.667
310	no	BRCA1	208	3017	BRCA1[208](CN)#3017_mIgG1Ar60_182	6934.33	5756.67	3316.67	1661.33	992.333	923.333	830	782.333	1050.33	1216.67	997.667	637.667	402.333	358.333	333.333	329	288	311.667	245.667	201	173.667	156.333	145.667	155	2299.33	2102.67	1429	828	519.333	408.667	387.667	443.333	535.333	556	594.333	469.667	348.333	279.667	241.333	225	194.667	176	164	159
311	yes	RIPK2	61	3032	RIPK2[61](C)#3032_mIgG1Ar60_188	353	418.667	424.333	390	315	243.667	239.667	800	2502.33	3761.33	3351.33	1899.67	1125.33	732.333	479	277.333	161	133.667	129.333	125	117	111	118	119.667	244	266.667	243.667	204.333	194	174.667	162.333	233.667	353.667	319	247.333	213.667	189	162	142.667	132.667	127.333	125.667	129	125
312	yes	CDKN1B	22	275	CDKN1B[22](CN)#275_rbtpolyAr60_470	883.667	979.667	656.667	492.667	459.667	420.667	422.333	432	501	638.333	658.667	488.667	585	778.667	808	571.667	368.667	274.667	230.667	204	190.333	189.333	172	136.333	378.667	481	479.333	395	368.667	369.333	307	285.333	306.333	345	304.667	302.333	380.667	404.333	339	286	245	208	183.667	178.667
313	yes	CDK6	37	339	CDK6[37](CN)#339_rbtpolyAr60_476	1057.67	1186.33	815.333	505.667	365.667	334	367	313	291.333	345.333	364	367	578	1546	2322	1792.67	879.667	373.667	211.333	171.333	146	139.667	137	126	320.333	416.333	478	351.333	245.333	198	205.667	212.333	229	343.667	530	676.333	417.667	335.333	325.667	228.667	157.667	142.333	142	137.667
314	yes	CSNK1E	47	2727	CSNK1E[47](CN)#2727_mIgG1Ar60_110	134	115.667	117	123.333	116.333	125.667	153.333	289	690.333	993.333	1034.33	647	335	231	178.333	126	122	116.333	110.667	118	110	112.333	116	117.667	117.667	110.333	114	110.667	112.667	117.667	119.333	126.667	167.667	186	170	154.667	132	127.333	130	113.333	118	111	114	109.333
315	yes	CBL	100	2743	CBL[100](CM)#2743_mIgG1Ar60_116	546.333	722.667	824.333	853	680	823.333	2020	2420	1680.67	786.667	358.667	230.667	178	166	158.667	145.667	141.667	138.667	137.333	144	134.333	123.333	131.333	121.667	583.333	567.333	401.667	327.667	463.667	514.667	451	333.333	255	186.333	177.333	181.667	165.667	149.333	150.333	148	134	129	131.667	130
316	yes	PRKAR1A	43	2690	PRKAR1A[43](M)#2690_mIgG2bAr60_398	19515.7	15205	11241.3	9659.33	9618	8571.67	4015	2295.33	2260.33	2202.33	2447.33	2203.33	1334.67	906.667	554.333	380.667	329.667	265.667	286.667	280.333	236.333	220.667	262	240	2561.67	3361.67	5535.67	6265.67	6430.33	4300.33	2052.67	971.333	855	1017	1447.67	1159.67	693	508	490	419	307	290.333	209	219
317	no	DIABLO	21	2903	DIABLO[21](Mit)#2903_mIgG2bAr60_404	5118	3600	2118.67	1781	1523.33	1619.33	1214	1094.67	2438.33	4383.33	4570.33	2996.33	1389.67	618.333	396	321.667	299.667	280	313.333	292.333	243	222.333	222.333	244	1816.33	1616.33	1159.67	881.667	779.667	693	1019	1624.33	4596.33	5847.33	4822.33	6812	8553.33	5078.33	1957.33	720.667	304	232	264.333	245.667
318	no	CD2	37	2538	CD2[37](M)#2538_mIgG1Ar60_38	120	120	120	115.333	115.667	120	120	120	120	119.667	118.667	115	120	120	120	120	120	108.333	115.667	113	120	109.333	117.667	119.333	118	118.333	115	116.333	114	116	118.333	119	112	114.333	115	117	108.667	113.333	108	111.667	109.667	114.667	109	117.333
319	yes	NFATC1	101	2554	NFATC1[101](CN)#2554_mIgG1Ar60_44	122.333	122.333	120	108	121.333	135.667	148.333	148.333	136.667	134	123	123	118.667	113.667	114.667	115.333	114	120	112.333	118.333	113	111.333	116.333	117.667	129.333	119.667	118.667	117	115.333	109.333	117.333	119.667	116.667	119.333	112.333	121	117.333	107.667	109	121.667	114.667	105.333	115	116.667
320	no	ITGA5	110	3043	ITGA5[110](M)#3043_mIgG2aAr60_326	15082.7	11390.7	5152.67	1955.33	856.667	520	350	265.667	264.667	258.667	260.333	253	254.667	248	219.333	188.667	170	162.667	176.333	178.667	155.333	142.667	139	122.333	1252	1226.33	814.667	482	335	299.667	272.333	263	232.667	200	220.333	223.333	210	204	194.333	174	165.667	153.667	165.333	146.667
321	yes	CDC25A	59	289	CDC25A[59]()#289_mIgG2aAr60_332	8915	5528.67	2753	1842.33	1872.33	2957.67	2982	3346.33	3202.33	2682	1779.67	1002	465.333	297	217.333	177.333	178	174	194	198.333	175.333	157	154.667	138.667	1620.33	3516.33	6555.67	4227.33	1479.33	579	401	403.333	457.333	440.667	578.667	472.667	297	256	251.667	210.333	177	167	180.667	164
322	no	IGLC1	0	3635	IGLC1[0]()#3635_mIgG1Ar60_255	111	120.333	120	119.333	115	116	114	111	117.333	114.667	122	118.667	114.667	120	120	115	111	107.333	112	116.333	107	111	117.333	117	118	122	128.333	119.333	107	112.667	120	113.333	113.333	116.333	116	112	114	114.333	118	112	109.667	107.667	115	113.667
323	no	DAXX	81	3664	DAXX[81](CN)#3664_mIgG1Ar60_261	2979.33	3006.67	2312	1986.67	1731	1853.33	1544.33	1122	808	891	1148	1118.33	616	447	289.333	207.667	216.333	185.333	190	189.667	157.667	139.667	139	147.667	552.667	510	400	284.667	258.667	295.333	340	324	329.333	395	829	671	440.333	390.333	315.667	268	241	211.667	202.667	173.333
324	no	MECP2	52	HPA001341	MECP2[52](N)#HPA001341_rbtpolyAr60_543	160.667	189.333	171	160	151	151.333	139	133.333	131.333	135.667	141.667	138.333	124	128.333	154.667	173.333	171.333	170.333	175.667	161.667	143.333	130.333	121.333	123.333	149	164.667	186.667	154.667	142.333	126.667	131	142.333	138.333	130	127.667	123.333	123.333	130	144	146	147	136.667	138	142
325	no	RPS19BP1	15	HPA027196	RPS19BP1[15](N)#HPA027196_rbtpolyAr60_549	187.333	220.333	176.667	156.333	142.333	148	141.333	143.333	146.333	160.667	146.333	148	141.333	144.333	138	139.667	131	131.333	136.333	147	143	140.333	130	126.667	149.667	182	227.333	196.667	157.667	136.333	141.667	154	148.667	138	137	132.333	132	134.667	134.667	129.333	127.333	132	130.333	136.667
326	no	MRE11A	80	3018	MRE11A[80](N)#3018_mIgG1Ar60_183	2255	2064.33	1143.33	611.667	520.333	570.333	423.333	319.667	346	443.333	435	287.333	184	143.333	139.667	144	126.333	117.333	125.667	131	120.667	108	116.333	119	236.667	298	259.667	185.667	164	165	180	189	221.667	255.667	226	180.333	147	131.667	120.333	118	119.333	115.333	121.333	117.333
327	yes	GIT2	85	3034	GIT2[85]()#3034_mIgG1Ar60_189	6334.33	4877	4207.33	3897	2758.33	2045	1371.33	773	482.667	394.667	357	345.667	291.667	266	234	189	168.667	162	162.667	160.667	145	140	140.667	155.333	915.333	1614	2185.67	1432.33	866.667	852	1042.33	817.333	460	352.667	559	685.333	670	706.333	642.667	405.333	220	170.333	160.333	157
328	no	AURKA	46	276	AURKA[46](CCs)#276_rbtpolyAr60_471	209	243.667	203.667	167.333	145	138	138.333	135.667	138.333	145.667	133.333	137.667	131	124.333	130.333	119.667	115.333	121.333	123.667	128.667	121.333	117	117.667	124	159	185.667	213	171.667	149	128.667	132	139	135.667	121.333	126.667	135.667	137.667	129	128.667	124.333	118	118	119	125
329	no	CDC25B	65	345	CDC25B[65](CCs)#345_rbtpolyAr60_477	173	207.667	185.667	162.333	144.667	136	128.333	133.333	135.333	142	143.667	144	134.333	130.333	130.667	120	118.667	127.667	128.333	136.333	128	127.333	124	125.667	154.333	209.667	242	189	156.667	135.667	131.667	148.333	150	139.333	128.333	133.667	135.333	133.333	133.667	128.667	124	126.333	127	135
330	yes	CTNNB1	85	2730	CTNNB1[85](CCsNM)#2730_mIgG1Ar60_111	1029	697.333	437	355.333	379.333	583.333	635.333	541	498.667	688.333	781	635.333	408.333	510	370.333	221.333	191	163.667	169.333	156.333	128.333	123.333	123.667	123	647.667	646.667	587.667	482.667	416.333	354.333	310.667	258.333	268.667	308	541.333	419.667	320	343	299.333	233	208	214.667	201.667	162.333
331	no	APAF1	142	2746	APAF1[142](C)#2746_mIgG1Ar60_117	3242.67	2507.67	1896	1879.67	2074.67	1997.33	928	508.667	461.333	349	300.333	277.333	235	201	154	137	117.333	121.333	130	127.667	116.667	117.333	111.667	124.333	998	876	688.667	719	756.667	550.333	393	258	192	176.667	251.333	341.333	297.333	201	159.667	132	117.333	116	125.667	126
332	no	NUP62	53	2713	NUP62[53](CCsN)#2713_mIgG2bAr60_399	10077	12365	11493.7	10178.7	10173.3	10227	5648.33	3497.67	2331.33	1356.67	919.333	712.333	632.333	576.667	470	367.333	267.667	215.333	214	183	153.333	151	158	123.667	3206	8656.67	14501.3	11632.7	9136.33	7094	4502.67	2442.67	1348.67	669.667	383	319.333	320	292	259.667	226	193	171.667	152.333	155.667
333	no	zzzempty			zzzempty[]()#_mIgG2aAr60_405	121	125.667	113.667	112.667	121.333	115.333	251.667	173.333	115	120.667	118.667	116.333	112.333	111	124.333	119	113.333	112.333	113.333	124	119	119.333	117	124	121	113	123.667	121.333	115.333	119.333	119.333	131.667	123.667	182.333	303.667	185	119	123	127.667	118	117.333	116	158.333	143
334	yes	BAX	21	2542	BAX[21](CMitM)#2542_mIgG1Ar60_39	146.667	146.333	143.667	139.667	134	122.667	113.667	109	121	142.667	462	1480	2148.33	1764	783	260.333	138.333	111.667	110.667	122.667	116.333	108.333	115.667	120	145.667	146.333	150.333	133.667	127	114	129	132.667	133.333	268	499.333	1485.67	1723.67	969.667	393	185.667	121.667	112.667	120.667	114.667
335	no	cd19	59	2556	cd19[59](M)#2556_mIgG1Ar60_45	300	322.333	292	303.667	282	268	249.667	253.333	267.333	261	241	236.667	221.667	211.667	187	194.333	179.333	175.667	185.333	168	157.333	148.667	137	121.667	290.667	333	327	281.333	271	254	239.333	257	251.333	231.333	248	257.667	249.667	228.667	211.333	191.333	178.667	170.333	168.333	152.333
336	yes	MAP2K2	44	3048	MAP2K2[44]()#3048_mIgG2aAr60_327	145.667	144	145.333	156.667	165.667	178.333	185.333	250.333	381	489.333	480.667	550.667	1064.67	4659	8529.33	7478.33	3511.67	1027	305	169.667	129	121	117.333	121.667	144	125.667	131.333	129.333	131.667	120.333	121	140.667	144.667	160	171.333	213.333	219.333	337.667	480.667	328.667	169.667	125	123.667	121.333
337	yes	NFYA	37	291	NFYA[37](N)#291_mIgG2aAr60_333	22375	15728	8164.33	3978.67	1990.67	1350.67	1268.33	1623.33	2138.33	2675	3462.33	3964.33	3542.33	2647.67	1915	1632	1398	1128.67	980	840.667	671.333	532.667	547.667	562.333	5850	5103.33	4440.33	2430.67	1021	655	657	669	677.333	1056.67	2275.33	2545	1892	1344.67	1039.67	832.667	663	568.667	488	448.333
338	yes	SOS1	152	3639	SOS1[152]()#3639_mIgG1Ar60_256	157.667	137.333	139.667	155.333	224.667	526	811	758	461.333	250.667	175	134.333	117.667	179.333	1189.33	3549.67	3747.33	1701.67	428.667	160.667	123.333	115	118	120.333	128	128.333	132.667	128.333	164	183	172.333	152	134.667	128.667	118	115.667	122	132.333	265.333	462	293.667	151.333	128.667	128
339	yes	LAT	28	3668	LAT[28](M)#3668_mIgG1Ar60_262	144.667	124	124.667	131.667	141.333	130.333	120.667	119.667	120.667	124.333	128.333	121	120.333	122	119.333	115	115.333	121.333	127	132.333	128	119.667	120.667	124.333	148	147.667	157	141.667	135.667	123.667	122	141.667	129.333	120.333	126.667	132	133.333	134.333	128.333	131.333	124.667	122	122	120
340	yes	C9orf46		HPA011144	C9orf46[]()#HPA011144_rbtpolyAr60_544	136.667	153	139.333	140	140	146.667	140	138.333	148.667	156.667	145	148	143.333	126.333	126.667	121	122	136.667	134.333	135.333	141	131	125.667	121	159.667	177	188.333	166	149	130.333	143	152	142.667	139.667	135	127.333	132	139.667	140.333	124.333	120.333	121.333	122.667	132.333
341	no	SOX6	92	HPA003908	SOX6[92](N)#HPA003908_rbtpolyAr60_550	645	699	534	366.333	257.667	208.333	175.667	171.333	175.667	180	163	169.333	156.333	158	157.333	145.333	148.333	149	148	159.667	146.667	145.667	145.333	125.333	278.333	294.333	297.333	237	191.333	161	169.667	182	171.667	152.667	149.667	153.667	152.333	146.333	149.667	142	138	140	140.333	146.333
342	yes	CD40	28	3020	CD40[28](ScrM)#3020_mIgG1Ar60_184	2297	1667.33	888.333	534.333	344.667	246.333	254	316.667	346.333	307.667	259	243.333	224.667	187	168	140.333	132.333	138.333	137.333	141	132.667	126.333	122	124.333	266.333	234	194.333	173	177.333	165.667	197.333	228.667	209.333	170	160.333	164.667	157	150	145	133.667	120.333	120.667	129.667	123.667
343	no	CBL	100	3041	CBL[100](CM)#3041_mIgG1Ar60_190	202.667	200	163.333	163.333	177	208.667	171	153.667	149.333	155	142.333	163	140	150.667	136.333	115.667	122.667	129.667	140	138	128	123.667	127.667	126.333	198.333	192.333	171.667	142.333	151.667	144.667	304	223	149.667	136	145	152.333	148.667	139	140.333	126	121.667	126.333	132	136.667
344	yes	AURKB	39	277	AURKB[39](CCsN)#277_gtpolyAr60_472	137.333	157.667	139.333	140.667	142.667	131.333	124.333	136.667	133.333	138	134.667	140.667	129.333	127.333	128.667	125	128.333	125	133.667	139.667	131.667	130.333	126.333	124.333	136.667	151	170.667	159.333	142	128	135	148.333	134.333	129.667	125.333	130.667	128.667	127.667	125.667	125.667	121.667	120	126.667	133.667
345	no	FBXW7	80	347	FBXW7[80](CN)#347_rbtpolyAr60_478	232.667	276	236.333	190.667	173	160	145.667	152.333	155.333	160	150.333	144.333	134	145	149	149.333	139	130.667	142.333	148.333	141	142	140	130.333	178.667	210.333	274.667	222.333	184	157.667	153.333	164.333	150.333	134.667	142	145.667	143.333	143	145	140.333	133	134.333	135	138.667
346	yes	GSK3B	47	2731	GSK3B[47](CNM)#2731_mIgG1Ar60_112	977	2152.67	2299	1678.67	1091	683.667	417.333	278.667	215.667	206.667	192	202.667	250.667	323.333	358	293	206	165.667	144.667	139	130.333	129.667	124	120.333	1570.33	2790	2265	1305	751.667	477	336.333	255.333	220	195	205.667	194.667	195.333	193	191	180.667	153	149.333	141.333	137.333
347	no	KPNB1	97	2752	KPNB1[97](CN)#2752_mIgG1Ar60_118	115	119.333	113.667	111	122.333	122	119.667	127	125.667	132.333	144.333	144	139.667	123	118.667	113.333	117	118.333	123.667	132.333	113	112	110.333	123.667	116.333	115	124.333	116.333	115.333	120.333	112	125.667	121.667	122.333	126.333	116	120	120.333	118.333	117.333	112.333	113.333	119	119
348	yes	NCF2	60	2714	NCF2[60](C)#2714_mIgG2bAr60_400	784.333	603.667	422.333	396.667	576.667	641	521.667	403	648.667	1251.67	1578.67	1239.67	1252.33	1141	635	264	158	146	142.667	146.667	134.667	132.333	135.333	123.333	285.667	265	215.667	172	160	161	206.667	219.333	226.667	273.667	277	263.667	255	203.333	172.667	147.333	134.667	142.667	152.333	146.333
349	no	zzzempty			zzzempty[]()#_mIgG2aAr60_406	122.667	127.333	116	125.333	132.333	123.333	157	145.333	111	117.333	123	119.667	109	113.667	110.333	119.333	123.333	119.667	119.667	125	125.667	124.667	124	126.333	131	126	134.333	128	121.333	122	118.333	131.667	121.667	116	114.667	129.667	128.667	123.667	129.333	126.333	123.333	124	123	132.667
350	yes	ABL1	123	2547	ABL1[123](CCsMitNM)#2547_mIgG1Ar60_40	196.333	167.667	153.333	313.667	910.667	1647.33	1285.33	722.333	395.333	293.333	280.667	244.667	214.667	189.667	165.667	135.333	121.333	137.333	146.333	143.667	129.333	126.667	118.667	121.667	124.333	124.333	129	134.333	231.333	350.333	293.333	213.667	172	164	151.667	135	134	124.667	124.333	126.667	117.333	114.667	126	126.333
351	yes	PPP3CA	59	2564	PPP3CA[59](N)#2564_mIgG1Ar60_46	388.333	330.667	227.667	214.667	214.667	234.333	261.333	451.667	1221.67	2070.33	1699.67	1201	1646	1366.33	628.667	230.333	131	120.333	122.333	126.333	123.667	120.667	119.667	124.333	162	155.333	153	140.333	148	139	149.333	165.667	183	215.667	216.667	191.333	179.667	151.667	138.333	126	117.667	124	128	126.333
352	yes	PI4KB	91	3062	PI4KB[91](CMitGolErM)#3062_mIgG2aAr60_328	29495.7	34897.3	18597	6505.67	2786.33	1588.67	1295.33	2048	4480	5675	4524.33	2616.67	1384.33	913.667	691.667	601	535	497	746.333	588	389.333	321.333	314	307.667	18294.7	30237.3	24882.3	13070	6019	2929	1902.33	1468.33	1430	1188.33	899.333	684.333	573	494.667	429	383	354	328.333	365	323
353	yes	E2F1	47	292	E2F1[47](N)#292_mIgG2aAr60_334	1465	1291	874	585.333	380.333	463.667	959.333	1741	1826.67	1069.33	496.667	314	201	190	164.333	136.333	144.333	138	150	144	133.333	135.333	132.333	129.333	440.333	467.667	319.333	225	206.667	221	490.667	521.667	384.333	241	183.667	162.333	153	143	149	132.667	133	133.667	148	146
354	no	LAT2	27	3644	LAT2[27](M)#3644_mIgG1Ar60_257	127.333	140	120.667	122	131.667	125.333	118.667	118.333	110	124	124.333	115.667	119	112.667	114.333	110.667	117.667	117	123.667	131	121.667	125.333	129.667	124.333	139	116	129.333	113.333	127	117.333	119	124	130.667	127.667	121.333	123.667	132.667	130.667	133.667	131.667	126	137.667	128	127
355	no	CDKN1B	22	A034	CDKN1B[22](CN)#A034_mIgG1Ar60_263	153.667	145.667	144.667	143.333	146.333	137.333	129.667	144.667	148.333	156.333	153.667	134.333	125.333	141	135.333	127.333	134	146	150	154.667	144.667	142	130.667	123	132.333	141.333	152.333	141.667	141.333	139.667	143	148.333	141.333	134.667	133.333	137	144.667	144	139	142.333	141.333	141.667	138.667	141.333
356	no	FCN1	32	HPA000685	FCN1[32](Scr)#HPA000685_rbtpolyAr60_545	182.333	197.333	176.667	176.667	162.333	162	163.667	168.667	166.667	171.333	159.667	162.333	155.667	153	156.333	161.667	158.333	153.667	158.333	167	161.333	164.667	151.667	122.333	160	197	226.333	202.333	173.667	154.667	167.667	174.333	167.667	151.333	141.333	144.667	152.333	149.667	152	145.667	137.667	135	140.333	146.667
357	yes	TRAF2	56	HPA010524	TRAF2[56](C)#HPA010524_rbtpolyAr60_551	419.333	550.333	547	539.667	883	2263.67	3214	2685	1556.67	726	385	282.333	232.333	214.667	211.667	226	239.667	218	196.667	188	173	167	164	128.333	243.667	304	362.333	318.333	287	430.333	574.667	478.667	315.667	248	203	185	177.667	172.667	177.667	176.667	178	162.667	156.333	164
358	yes	MAPK14	41	3025	MAPK14[41](CN)#3025_mIgG1Ar60_185	168.333	179	162.333	185.667	172.667	175.333	150.333	156.333	158	180.667	235	459.667	970.333	1747.67	3317	5932.67	5970	3269.67	1107.67	345.333	187.333	155.333	134.667	131.333	175	175	177	148	155	142.667	142.333	152	148.667	161.667	164	175	183.667	208.667	437	898.333	656.333	275.667	155	144
359	yes	YES1	61	3042	YES1[61](CCsM)#3042_mIgG1Ar60_191	500.667	351	256.667	223	198.333	194.667	179.667	180.667	193.333	197.333	199	214.333	280	353	423	432.667	343.667	232	172.667	156.667	150.667	145	144.333	126.333	283.333	255.667	230.667	198	189.667	187.667	292.333	374	310.667	209.667	203	230	295.333	398	475.333	422.333	282.667	191.667	149	147
360	no	AURKA	46	278	AURKA[46](CCs)#278_gtpolyAr60_473	219.333	265	213.333	194	192.333	219.333	223	228.667	230	227	204.333	175	156.333	170	171.333	150.667	144	147.333	151.667	161.667	154.333	146.667	141	126	179.333	203	231.667	192.667	174	162.333	186.333	203.333	184.333	163.333	144	154	157.667	157.667	153	140.333	142.333	145.667	138.333	141.667
361	yes	FOS	41	352	FOS[41](CErN)#352_rbtpolyAr60_479	588	684	535.667	442.667	502	847.333	1188	1339.33	1171.33	914.667	850.333	778.333	629	450.667	331.333	255	234	218	204.333	190.333	171.333	163	158	129	245.667	355.333	410.667	347	335.333	525.333	873	1025.33	1031.67	765.333	672	661.333	425.667	259.667	218.333	196.333	180.667	168.667	163.667	169
362	no	HIF1A	93	2734	HIF1A[93](CN)#2734_mIgG1Ar60_113	246.667	236.333	215.667	191.333	177	166.333	156	150.333	142	140.667	137.333	135.667	124	121.333	131.667	134.333	141	135.667	135.667	146.333	130.333	132.667	125.667	126.333	163	149.667	142.333	145.333	154.667	163	176.333	174.667	159	144.667	134.667	135.667	139.667	140.333	139.333	138	129.333	133.667	134.667	139.667
363	no	NEK2	52	2754	NEK2[52](CCsN)#2754_mIgG1Ar60_119	326	299.333	245	208	178	160	175.333	180.667	172.333	181.667	172	152.333	142.333	140	132.333	125.667	130.667	138.333	145.333	148	137.667	134.333	127.667	124	180.333	174.667	175.333	148	149	137.333	144	158	159.333	146.667	139.333	146	146.667	139.333	144.667	140.667	135.667	141	138	135.667
364	yes	PRKACA	40	2721	PRKACA[40](CMitNM)#2721_mIgG2bAr60_401	632.667	556.333	433	483.333	743.333	812.333	514.333	416	411.667	357	277	229	191	180.667	164.333	159	194.667	212	185.667	169	152.333	146.667	137.333	126.333	225	202	201	186	193.333	173.333	159.667	173.333	183.667	156	154	166	172	169	179.333	191	183	162.667	143.667	146
365	no	zzzempty			zzzempty[]()#_mIgG2aAr60_407	146.667	149.333	146.667	154	152.333	161.667	261.667	262	175.333	157	155	139.333	144.333	142.667	136.333	137.333	142	151.667	150.333	153	146	144.333	138.667	129.667	174.333	174	182	165	167.333	148.667	156.667	166	157.667	159	164.333	165.333	161.333	164.667	165.667	152	151.667	150.667	155.333	158
366	yes	RB1	106	2548	RB1[106](N)#2548_mIgG1Ar60_41	184	150.667	138.667	215.667	195.667	207	161	159.333	150.667	155	151.667	154	137	135	127.667	124	127	135.333	137.333	139.667	137.333	138	130.333	123.333	162.667	163.333	162.333	145.667	172	144.667	155.667	167.667	155	144	145.333	146.667	139.667	144.333	146.667	137.667	131	129.667	140.667	143.333
367	yes	RB1	106	2565	RB1[106](N)#2565_mIgG1Ar60_47	417.333	467	396	379.333	372.667	343.667	238.333	243.667	275.667	301.667	310	291.667	276.667	311.667	435.667	515.667	423.333	269.667	187.667	164.333	148.667	149	141.333	128.667	355.667	392.667	409.333	361	327	284.667	256.667	254.667	285	280.333	347.333	396	350.333	297.667	381.667	409.667	335	225	161.667	148.333
368	yes	PRKCQ	82	3082	PRKCQ[82](CM)#3082_mIgG2aAr60_329	614.333	574.333	486	411.333	348.333	293	247	259	393.667	476.333	461	400	426	356	255.667	185.333	158	161.333	165.333	160.333	157	155.333	157	130.333	483.333	414.333	351.667	298.667	258.333	238.667	223.333	232	227.333	216	223.333	245.333	253	222.333	187	172.333	162	162.667	156.333	156.333
369	no	RBBP8	102	295	RBBP8[102](N)#295_mIgG2aAr60_335	10113	8264	4536.33	2335.67	1648	1457.67	999	795.333	658	611	593.333	578.333	564	517	409.667	347	300.667	276.667	269.333	258.333	228.333	200	227	211.333	1789.33	2138.33	2716	3116	2758	1830.67	1021	593.667	437.333	344	403.333	546.333	407	297	345.667	290.667	251.667	236.667	224.667	204.667
370	no	SELP	86	3646	SELP[86](M)#3646_mIgG1Ar60_258	268.333	306.333	292.333	292.667	281.333	268.333	249.333	238.333	233	244	246.333	232	212	202.333	196.667	187.667	180.333	187	188.333	181.667	173	170.667	168.333	154	267.333	281.333	301	278	259.667	252	245.667	274.667	258.333	242	244	242	226.333	221.667	215	203.667	192	186.333	174.667	175
371	yes	IVL	68	437	IVL[68](C)#437_mIgG1Ar60_264	358.333	351.333	1003.67	2643	3504	3624.33	3321.67	2230.67	1447.33	918	588	394.667	292.667	239	232	221	207.333	203.667	202.333	202.667	192.667	189.333	187.333	168	280.333	299.667	460.667	1529.33	2349	2047.67	1358.67	781.333	492.667	369.333	332.667	281.667	238.667	246	248	230.333	207	206	187.333	185
372	yes	FLG	435	HPA027505	FLG[435]()#HPA027505_rbtpolyAr60_546	362	437.667	351.667	286.667	265.333	267	243.667	232.667	236.667	242.667	237	215	195.333	186	194.333	185.333	180.333	187	199	193.667	181	186.333	176.333	128	241	281.667	330.333	274	246	226	236.333	246.333	222.333	187	200	198.333	193	187.333	178.333	168	174.667	176	176	189
373	no	ZFPL1	34	HPA017347	ZFPL1[34](GolM)#HPA017347_rbtpolyAr60_552	242	276.667	248.667	222.333	206	207.333	204.667	223.333	220.667	213.667	210	200	186.667	201	207	186.333	176.333	193.333	197.667	198.667	198	184.333	173.333	131.333	220.667	271.667	322.333	269.667	236.667	208.333	208	225.667	221	191	198.333	213	204	199.667	183.667	184	175.333	180.667	203.667	201
374	no	MAPRE3		3026	MAPRE3[](CCs)#3026_mIgG1Ar60_186	174.667	156.667	162	176.333	182.333	176.667	165.333	156.333	168	186.333	198	197.333	196	218.667	195.333	174.333	168.667	170	167.333	167.667	162	166.667	167	150	178	174.667	182.333	168	173.333	162.667	164.333	174	176	157	166.667	177.667	178	188.333	194	176	166	166.667	166.333	151.667
375	yes	DGKQ	101	3044	DGKQ[101](CCsNM)#3044_mIgG1Ar60_192	351.667	313.667	265	254.667	224.667	210	203	208.667	210.333	258.333	352	370	290	221.333	190.333	181.333	181.667	179.667	175.667	180.333	179.667	173.333	171.333	170.667	285.333	277.667	260.667	213	201	194.667	201.333	202	193.667	175.333	201.333	237.667	206.667	195.333	179.333	170	164.667	163.333	171.667	172.333
376	yes	BID	22	281	BID[22](CMitM)#281_rbtpolyAr60_474	232.333	265.333	228.667	203.333	183	191.667	193.333	185	186	195	183.333	175	176	174.333	170	177.333	223.667	476	689.667	619	379	230.667	181	138	200	231.333	266	225.333	199.667	172.333	182	196.333	185.333	158.667	161	169.667	176.667	178.667	178.333	175.667	170.667	198.667	216	204
377	yes	CDK8	53	354	CDK8[53](N)#354_gtpolyAr60_480	578	891.667	969	932.333	766.333	750.333	591.333	471	486.333	542	714	746	615.667	614.333	517.333	389.667	305.667	260	256.667	261.667	248.333	229	222.667	194	367.333	498	604	526.667	453	389.333	368.667	344	363	401.667	561.667	564.333	451.333	413	340.333	283	264.333	247.667	222.333	224
378	yes	NFATC2	100	2735	NFATC2[100](CN)#2735_mIgG1Ar60_114	9268.33	5948	1593.67	273.333	269.333	349.333	513.333	751.333	724.667	494	300.333	219.333	189.333	182	184.333	183	190	194	200.667	198	186	185.667	186.667	178.667	244	236	222.333	199.333	205	206.333	225.333	223	196	175	199.667	211	191.333	184.667	185.333	182.667	181.333	193.667	188.333	187.667
379	no	HCLS1	54	2755	HCLS1[54](CMitM)#2755_mIgG1Ar60_120	175.333	173.333	168	186	185.333	190.333	194.667	182.333	175.333	185	170.667	176.333	171	165.667	178.333	162.333	166.667	181.333	182.667	187.667	169	166.667	164	146.333	191	197.667	204	180.667	178	174.667	180	183	182.333	165	175.333	179.667	186.333	184.333	185.667	178.333	176.667	166.333	170	180
380	yes	ILKAP	43	2792	ILKAP[43](C)#2792_mIgG2bAr60_402	308.667	287	273.333	266	274	288	846.667	638	542.667	658.333	1248.33	6393.67	15989.7	18480.7	12473.3	5650	1984	711.667	339.333	239.667	202.333	181.667	170.667	159	230	225.333	227.667	194.333	188	179	195.333	213.667	225.667	220.333	480.667	2311	4433	3716.33	1706.33	624	301.667	211.333	184.333	179.667
381	no	zzzempty			zzzempty[]()#_mIgG2aAr60_408	268.667	231.333	200	233.667	228.667	217.333	222	226.667	219.667	218.333	213	210.333	199.333	194.667	190.333	176.333	171.333	184.333	188.333	186.333	187	192.667	178.333	153	230.333	252	259.667	252.667	245.333	220.333	212.667	230.333	225	201	195.667	234	232	208	209.333	195	179.667	176	177.667	189
382	yes	PTEN	47	2551	PTEN[47](CN)#2551_mIgG1Ar60_42	452	431.667	358.667	322.333	275.667	255.667	257	268.667	273	293.333	297.333	313.667	470	1541.67	2663.33	1968.67	837.333	343	233	215.667	198.333	191.333	187	151.333	363	343.667	319.333	298.333	285.667	276	279	267.333	277.667	254	274.667	301.667	336	384.333	351.667	265.333	221.667	201.333	176.667	180.667
383	no	LCP2	60	2566	LCP2[60](C)#2566_mIgG1Ar60_48	262	256.333	297.333	340.667	321.667	288.333	221.333	217.333	231	234.667	231.667	210	206	205	207.333	200	193.333	212.333	227.333	224.333	214	212.333	213.667	184	301.667	402.667	428	340	282	237.667	229.333	226.333	213.667	200.667	201.333	222	216.333	221	216	206.667	191	192.667	186.333	192.667
384	yes	IKBKAP	150	3092	IKBKAP[150](CN)#3092_mIgG2aAr60_330	629.333	797.667	1739.67	3719.33	4387.33	3857	2217	1139	701	448.333	326.333	307	273	338	264.667	209.667	209.333	204.333	201.333	202	172.333	178	186	143.333	274.667	265.333	332.333	467	491	419.333	358.333	283.667	232.667	213	263.667	273	244	257	266.667	226.333	194.333	186.333	180.333	176
385	yes	CDK4	34	298	CDK4[34](CNM)#298_mIgG2aAr60_336	4098.33	4567.67	3153	1567	758	448	272	256.667	269.667	327.333	399.333	400.667	359.667	944	2498	2962.33	1772.67	704.667	311	208	186.333	181.667	173.667	137	379.667	779.333	764	490.667	313.667	228	211.333	209.333	205.667	180.333	175.333	182.333	192	210	257.667	260.667	216.333	195.333	173.333	165
386	yes	LCP2	60	1201	LCP2[60](C)#1201_mIgG1Ar60_265	127	126	134.667	131.333	133	111.333	110	113	105.333	121.333	118.667	115.333	111	120	122.333	109.333	115	109.667	121.667	119.667	117	112.333	118.333	113.667	120.333	117	115.333	110.333	116.333	110	116.333	122.333	111.333	116.667	114.667	115	114.333	111.333	120.333	121	116.333	113.667	115.667	119.333
387	yes	PRKCA	77	A072	PRKCA[77](CMitNM)#A072_mIgG1Ar60_271	184.667	216.667	201.333	176.333	153	131.333	118	126.333	132.667	136	125.667	125	145	172	167.667	139.333	124.667	133.333	134.667	129	122	114	117	120.333	149.333	137	157.333	131	132.333	119.667	118	120	120.333	118.667	116.667	120	121.667	117	120.667	117.667	114.333	106.333	115	112.333
388	no	LAX1	44	HPA003887	LAX1[44](M)#HPA003887_rbtpolyAr60_553	274	316	263.667	224.667	185.333	184.333	182.667	190.333	178	162.333	164.333	158.667	141.667	147.333	141.667	133.667	126.667	123.667	133.333	140.667	122.333	116.667	117.333	123.333	178.333	244	270.667	212.667	174.333	167	182	192.333	169	146.667	134.667	145	136.667	143.667	136.667	128.333	123.667	119.667	121.667	124
389	yes	TREML1	31	HPA016700	TREML1[31](CM)#HPA016700_rbtpolyAr60_559	177.333	190.667	188.333	182	166	163	164	168	163	165.667	152	143.667	129	130	128.667	117	122.333	132.667	135.333	142.667	132.667	128	128.333	125.667	149	174.333	210.667	176	156.667	148	163	172	152	133	133	142	142.667	147	144.667	130.333	119.667	120.667	125.333	131.667
390	no	PKN1	104	3045	PKN1[104](CNM)#3045_mIgG1Ar60_193	118.333	119	120	110.667	111	113.667	120	114.333	114	110.333	112.667	116	116.667	118.333	120	120	120	112.667	110	122	115.667	108.333	116.333	119	111.333	117	119.667	120	104	109.667	120	109.333	106	112.667	120.333	120	111.333	114.333	108.667	117.667	115	114	120	117
391	yes	EIF6	27	3072	EIF6[27](CN)#3072_mIgG1Ar60_199	844.667	892.333	837.667	727.667	564.667	469.667	419	435.333	542.333	669.333	819.333	1162.33	1518.67	1589.33	1919	5008.67	9807	11920.3	9785	4782.67	1402.33	379.667	179.667	129.667	416	399.667	377.333	306	244.333	190.667	181.333	183.333	184.333	187.333	208.667	227	279.667	405	541.333	1250.33	3968.33	4992.33	2956.33	1027
392	no	MAP3K8	53	359	MAP3K8[53](C)#359_rbtpolyAr60_481	466	549	551.667	514	392	276.333	201	177	173.667	189.333	190.667	191.667	207	202.667	193.667	176	161	159	153.667	155	149.667	141.667	133	122.667	238.333	317.667	354.333	283.333	217	180.333	179.333	193	183.667	161	155	181.333	190.667	178.667	161	146.667	131	123	119.333	128
393	yes	E2F4	44	371	E2F4[44](N)#371_rbtpolyAr60_487	604.667	690	571	466.333	465	683	950.333	921.333	734	497.667	335.333	267.333	217.333	197.667	203.667	202.667	184	170.667	178	169.333	155.667	147	137.667	125.333	350.667	465.667	476.667	369.667	310.667	351.667	463	423	314.333	239.667	190.667	181.667	181.333	170.667	170.667	158.667	143	135.667	136.667	140.333
394	yes	RB1	106	2774	RB1[106](N)#2774_mIgG1Ar60_121	128.333	113.667	117	117.333	115	114	120	113.667	120	117.667	121.333	115.333	115	120	120	120	120	120	114	114.333	116.333	115.333	115.333	117.667	114.667	114.667	106.333	114.667	109.333	102.333	120	115	105.333	116.667	113.667	109.333	112.667	111.667	109	115.667	115	108.667	114.333	116.333
395	no	PLK3	72	2833	PLK3[72](CCsGolN)#2833_mIgG1Ar60_127	2107.67	2667.67	2444	1457	747.667	444	297.667	257.333	253	249.667	244.667	264.333	266.333	229.667	204.667	177.667	155.667	158	154	148.667	133.333	131.333	122	120.667	936.667	1058.33	800	539.667	423	330.667	304.333	267.667	241.667	198.333	209.667	219.333	218.333	196.667	182	163	148.667	138.667	147	141
396	yes	SRC	60	2905	SRC[60](CCsMitNM)#2905_mIgG2bAr60_409	173	145	128.667	133.667	136.333	120.333	3139.33	1416	119.333	125	121.333	125.333	141.333	176.333	164	128.667	121.667	113.667	122	117.333	109.667	111.333	107.333	119	204.667	175.333	164	146	152.667	137.333	130	146	141.333	157.667	155	145.333	172.333	222.333	206.667	152	123	118	128	119
397	yes	CDK7	39	319	CDK7[39](CN)#319_mIgG2bAr60_415	1620.33	1233.33	728	639.667	945.333	1618.67	1861	3489.67	6831	8642.33	6781	3693.67	2111	1467.67	1156.67	1330.67	1208	716.667	380	253	212.333	168	136.333	129.667	224.333	216.667	194.333	177.667	222.667	291	458	1113	2845.33	3001.67	1802.67	858.333	476.667	296.667	211.667	192	164	133.333	129.667	135
398	no	IL6R	50	2576	IL6R[50](ScrM)#2576_mIgG1Ar60_49	154.333	120.333	115.667	125.333	136.667	106.667	114	120	120	116	119	118.333	114.333	120	120	120	120	120	117.333	123	109	116	116.667	116.333	129.333	111	129.333	122.333	137.333	130	116.667	116	117	119.667	112.333	124.333	128.667	124	120	115	114.333	103.333	121.333	114.333
399	yes	CDKN1A	18	2594	CDKN1A[18](CN)#2594_mIgG1Ar60_55	1070.33	842.333	582	486	437.667	476.333	656	926	1672.67	3707.67	5779.33	6137	4645.67	3139	2765.33	3758.67	3757.33	2598.33	1507	819.333	458	315.333	275.667	225.667	301.667	313.667	255.667	195.667	182.333	172.667	178.667	199.667	255	486	790	826.333	666.667	442	481	1352.33	2268.33	1703.33	771	376.667
400	yes	CHEK1	54	299	CHEK1[54](CCsN)#299_mIgG2aAr60_337	18925	15659.7	8531.67	5726.33	7452	8164	6428.33	4143.33	2460	1483.67	1214.67	1412.33	1095.33	1112.33	794	628	552.333	442.667	471.667	398	315	270	287.667	342.667	3520.67	3451.67	2901.67	2750.67	3136.67	2582.33	2023	1312	914.333	791	892.333	968.667	730.667	581.667	496.667	433	382.333	336.333	351.667	298
401	yes	MCM6	93	306	MCM6[93](N)#306_mIgG2aAr60_343	1305	731.333	361.333	320	280	245.667	173.667	149	180	188.667	203.333	195.333	182	199	193.333	172.333	160.333	153.333	153.333	157	147.667	145	141.333	125	249.667	237.667	253.333	214.667	196	183	187	210.333	238	210.667	204.667	210.667	279	639.667	822	541.667	266	171.667	151.333	143.667
402	no	LAT	28	1215	LAT[28](M)#1215_mIgG1Ar60_266	12730.3	8707	2680.33	524.333	340.333	779.333	964	1065.67	881.333	750.667	895.333	984.667	638.667	691.333	458.333	361.333	378.333	356	379	345	253.667	223	280.667	258.333	1030.33	834.333	587.333	475	470	678.333	1050.33	840	575.667	836	1045.33	805	565	496.667	477.333	373.333	313	294.333	390.333	321
403	no	STAT2	98	A092	STAT2[98](CN)#A092_mIgG1Ar60_272	15416.3	13644	6548.33	2999.33	2372	3044.67	3986.67	4800	4391.67	2772.67	1797.67	1588.33	1238.33	822.667	489	310	231.667	197	189.333	172.667	149.667	141	133.667	120.667	1257.33	1227.67	956.667	623.667	438	393	452.667	503.667	440	320.333	301	321.333	304	261.333	219.333	170.667	147.333	146.333	154.667	138.333
404	yes	LETM1	71	HPA011029	LETM1[71](MitM)#HPA011029_rbtpolyAr60_554	191.667	198.667	170.333	180	201.667	222.333	200.333	174.333	152	153.667	157	143	130	140.667	139.333	137	132.667	130.333	129.667	134.667	120.333	120	122.667	122.667	159.667	241	547	810.667	1006	939	682.667	403.667	255	183.333	157.667	153.333	145	142	148.333	140.333	122	119	116.333	124
405	no	USP10	87	HPA007017	USP10[87](CN)#HPA007017_rbtpolyAr60_560	345.667	369	304.333	295.333	313.333	333.667	334	319.333	306.333	251.667	197	177	160.667	153	145.667	142.667	137.333	143	150.333	154	143.333	141.333	138.667	126.667	158.333	191.333	248	217.667	180	171.333	204.333	216.333	183.333	150.667	143.667	136	136.667	140.667	141.333	135	130.333	132.333	132	141.667
406	no	IRF1	37	3061	IRF1[37](CN)#3061_mIgG1Ar60_194	140	124.667	126	135.333	133.667	135.667	118.333	114.333	115	126.333	124.667	128	124	121.667	111.667	115.667	111.333	109.667	117.667	117	114.333	115.333	117.333	119	137	127.333	120.333	112.667	119.667	122.333	112.333	122.333	119	113.667	116.333	122	122.667	119.667	122.667	119.333	107.667	106	118	114.333
407	yes	CASP9	46	3074	CASP9[46]()#3074_mIgG1Ar60_200	122.667	123	114	117	122	118.667	111.333	112.667	112	122	122.333	112.333	182.667	308.333	291.667	183.333	132.667	114	121.667	119.333	107.333	113.667	115.667	117.333	131	114.667	123.667	123.667	115.333	115.667	114	116.333	115.333	123	117.667	119.333	121	128.333	136	124.333	112	110	111	111
408	yes	CKS1		361	CKS1[]()#361_rbtpolyAr60_482	172.333	191.667	153.667	141.333	132.333	116.333	117	123.333	132	132.667	128.333	120.667	115	123.333	116.667	117.333	121.667	120	126	151.333	178.333	166.667	134.667	123.667	139.333	180.333	207	176.333	150.667	124.667	129.667	139.333	121.333	121	119.333	126	121.333	116.667	120.333	112.667	117.667	112	118.333	127
409	no	CCNE1	47	375	CCNE1[47](N)#375_rbtpolyAr60_488	245.667	262.667	207.667	186	175.333	168.667	149.667	147	156.667	178	174.667	154.333	130	132.667	138.667	132	125	131	137	136.333	132.333	126	117	124.333	164.667	196.333	247	206.333	165.333	141.333	141.333	155.667	152.333	144.333	138.667	142	138	139.333	138.667	128	123.667	122.667	124	133.333
410	yes	PTPRC	145	2779	PTPRC[145](M)#2779_mIgG1Ar60_122	126.333	141.667	181.667	282	303.333	251.667	164	129.333	113	121	121	122.333	117.667	130.333	119	114.667	118	119.667	128	132.333	128.667	120	129.333	119.333	119.333	118.667	122	136.333	139.667	116.667	117.333	125.667	122.667	119	112.667	112	109.667	114.333	116.667	118.333	110.667	120	111.333	115.333
411	yes	BCL2	26	2845	BCL2[26](MitErNM)#2845_mIgG1Ar60_128	4415.67	3779.33	2483.33	1810	1310.67	956.333	729.333	752	746.333	694.667	748	722.667	593.333	497.667	438	392.667	350	330.333	309	292.333	247.333	227	212.667	160.667	1287.67	1469.33	1310	1094.67	940.333	884.667	772.667	680	646.333	648.333	699.333	736	632	506	407.667	346	325.333	302	253	232.667
412	yes	NME1	17	2975	NME1[17](CN)#2975_mIgG2bAr60_410	387.667	370.333	287	242.333	203.667	196	207.667	196.667	182	211.667	272.333	953.333	4596	9848.67	9183.67	5053.33	1917.67	584	281.333	219.667	174.333	150.333	135.333	123.667	246	292.667	309.667	236.667	200.333	191	209	270.333	393.667	328.333	308	623.667	1579	2476	1738.33	701	268.667	175.667	181	159.333
413	yes	AIFM1	56	321	AIFM1[56](CMitNM)#321_mIgG2bAr60_416	142	129.667	108	118	132	123.667	155.333	158.667	127.667	122.667	123.333	125	127.333	140	158.333	156.667	133.667	123.667	118.333	123.333	120	124	119.667	122.667	129.667	130	142.333	134.667	140	161.667	237.667	300.667	333.667	261.333	232	383.333	1245.33	1833.67	1331.33	685.333	314.333	171.667	139.667	132.333
414	no	BIRC2	70	2578	BIRC2[70](CN)#2578_mIgG1Ar60_50	116	117.667	120	120	120	120	120	120	120	115.333	116.333	120	120	120	120	120	120	120	115.667	118.667	113.667	114.333	115	117	129.333	131.333	137	125.667	110.667	109.667	117	117.333	120	120	120	120	117	120.333	108.667	114.667	120	113.667	107.333	117
415	no	CCND3	33	2599	CCND3[33](CNM)#2599_mIgG1Ar60_56	122	125.333	119	119	126.667	111.333	110.333	114.667	115.667	118.667	123	117.667	119	114.667	120	114.333	115.333	103	111.333	116.333	104	105.667	116.333	117.667	123.333	130	124.667	118.333	116.333	117	130.667	124.333	106.667	112.667	115.667	114	107	111.667	120.667	119	111	105.667	114.667	108
416	yes	CHEK2	61	300	CHEK2[61](N)#300_mIgG2aAr60_338	1283.67	1253.67	927.333	714	511	523.333	527.333	487.667	483.667	743	2285.33	4289.67	3869	2122.67	850.667	359	261	230.667	254.667	214.667	174	156.667	161	165.667	553.333	572.333	496	391.667	340.667	325	499	399.333	328	418	886.667	1056.67	708.333	379.667	268.333	214.667	186	174.667	203	181
417	yes	MCM6	93	307	MCM6[93](N)#307_mIgG2bAr60_344	7435	4342.33	2250	1189.67	655.333	470.667	299.333	279.333	302.667	303.667	311.667	332.667	290	294.667	293.667	243	207.333	196	197.667	198.667	189.333	176	186.333	176	1382	952.667	637	493.333	388	327	301	305	344.667	314.667	351.667	363	441	744.667	936.333	642.667	339	241.667	202	184.667
418	yes	NVL2		1332	NVL2[]()#1332_mIgG2aAr60_267	115.333	123.333	120	113.667	108.667	116	120	120	120	120	120.667	116.333	115.333	120	120	120	115	101.333	118.667	107	113	111.667	117.667	118.667	115	118.333	115	115.667	118.333	115.333	120	117	113.667	110.667	120	109.333	104.333	113.667	109.333	108.333	115	110.333	112.667	114.333
419	yes	STAT3	88	A093	STAT3[88](CN)#A093_mIgG1Ar60_273	1004.33	1005.67	798.333	716.667	518.667	592.333	399.333	258	243.667	303.667	426	428.333	258	201.333	158.667	135	127.333	128	133	133.333	119.333	118	112.333	142.667	970.667	1012.33	647.667	343.333	256.333	203	180.333	168	179.667	189.333	251	214	173.667	177	173	155	134.667	122.667	122.667	124.667
420	yes	RIPK2	61	HPA015764	RIPK2[61](C)#HPA015764_rbtpolyAr60_555	305.667	338.333	270	229	209.333	187	206.333	280	390	416.333	345	275.667	253.333	215	166.333	143.333	130.667	123	128	142.667	131.667	130.333	124.667	123.333	177	229	263.667	218.333	171	146.333	157	178.333	169.333	158.667	149.667	151.667	157	149	142.333	132	123.667	117.333	120.333	125
421	no	YOD1	38	HPA028400	YOD1[38]()#HPA028400_rbtpolyAr60_561	226	268	229.333	230.333	220	227.667	232.333	206.333	182.667	185.667	174.333	162.667	152	155.333	184	257.333	266	209.667	159.667	150	144	137.333	130.667	126.667	173.333	221	279	230	216	252.333	288.667	271.333	220.667	173.667	156.333	158	148	145	148.333	140	132.333	130.333	134.333	140.667
422	yes	BUB3	37	3063	BUB3[37](N)#3063_mIgG1Ar60_195	438.333	363	243.667	211.333	199.667	215	456.333	1369.67	1733.33	1049.33	445	232.333	163.667	155.667	145.667	129.333	145.333	199.667	198	157.667	124	115	118	119.333	172.333	175.667	176	150.333	138.333	128.667	282.333	622.667	528	273.667	175.667	147	138.667	130.667	139	134.333	136.667	160	149	124
423	yes	IFIT3	56	3080	IFIT3[56](CMit)#3080_mIgG1Ar60_201	160	153.333	134	132	146.333	166.667	176.667	259.333	404.667	521	437	295.667	213.667	154.667	123.667	108	119.667	114.667	119	127.667	112.667	110	113.333	121	130.333	132.667	128.333	121	126.333	113.667	116	130.667	128.667	130.667	131.333	139.333	141	134.333	131.667	120	117.333	109	121.667	118
424	yes	CCND1	34	362	CCND1[34](CNM)#362_rbtpolyAr60_483	718	768	541.333	374.667	275.667	225.667	188.667	193	210.667	242.667	262.667	281	286.667	283	239	184.667	154.667	138.333	138.333	145.667	135.333	129.333	127.333	120	349.333	399	384.667	290.667	227	187.333	177	170.667	156.333	158	164	165.667	159.667	158	144.667	131	129.333	125.667	126.667	125.333
425	yes	PTK2	119	378	PTK2[119](CCsNM)#378_rbtpolyAr60_489	1441.67	1378.67	1013.33	782	743.667	865.333	930	2587.33	4811.67	4216.67	2758.33	2514	2656	2037.33	1037	464.333	274	204.333	183.333	180.667	158.667	154	150.333	128	392.667	517	574.667	452	361	339	477.667	719.333	756.333	829.667	530.667	410.333	394.333	309.667	229.333	178	154	143.333	143.333	149.667
426	no	PRKAR2A	45	2785	PRKAR2A[45](CM)#2785_mIgG1Ar60_123	1077.33	1066.67	803	663.667	534	520.667	473	512.333	552.333	586	552.667	506.667	417.667	453.667	456	477.333	450.333	406.667	406.333	396	321	282	352	317.333	366.667	411.333	323	237.667	198	182	192.333	228.667	337.333	311.333	371.667	324.333	257	253.667	248.667	216.667	179.333	164.667	171	159.333
427	yes	PRKAR2B	46	2846	PRKAR2B[46](CM)#2846_mIgG1Ar60_129	142.333	142	122.333	126.667	124.667	124.333	122	127.333	135	135.667	119.667	120.667	115.667	114	120	115	110.333	113.333	112.333	119.333	111.667	118.333	118	119.667	127.667	129	121	116	107.667	114.333	118.667	116	121.333	120	120	115.667	115.333	115.333	120.333	112.667	117.333	111.667	110.333	115
428	no	PRKCB	77	2984	PRKCB[77](CNM)#2984_mIgG2bAr60_411	120.333	123.667	122.333	123.667	125.333	119.333	240	165	114	115	118	107.667	111	105.333	111.667	110	114.333	111.333	118	119	110	109	115.667	122	118.667	117	122	121	119	119	117.333	123.333	110.333	990.333	493.333	117.333	125	124.667	121	113	109.667	109.667	125.667	122.667
429	no	zzzempty			zzzempty[]()#_mIgG2aAr60_417	109.333	125.333	119.333	110	119.333	112.667	2306.67	1055.33	115	123.333	126	122	114.667	112.667	112.333	115	116.667	106.667	118.333	123.333	120	120.333	116.333	123	124	116.333	129.333	121	124	120	115.333	122.333	122	307.333	462.333	230.333	128.333	126	120.667	117.667	115.333	116	144	136.667
430	yes	FADD	23	2579	FADD[23]()#2579_mIgG1Ar60_51	211.667	157	119	126.667	129.667	128	222	154.333	114.667	131.667	131.333	126.667	123.667	118.667	114	230.333	829	1151	795.667	347	154	117.667	114.333	120.333	131.667	126.667	138	130.667	127.667	117.333	124.667	128.333	123	128.333	128.667	136.333	126.667	122.667	121	120.667	132.667	134.667	130.333	126
431	yes	FADD	23	2604	FADD[23]()#2604_mIgG1Ar60_57	287	189	115.667	119	120	114.333	1081.33	527.667	109.667	121.333	122.667	118.333	115.333	120	116.333	135.667	307.667	431	315.333	185.333	128.667	113.333	113	119.667	121.333	121.667	135	116.333	110.667	112.333	110.333	126.333	119.333	117.667	114.333	116.333	113.667	121.667	132.333	118.333	112.333	109.333	111.667	115
432	yes	NFKB2	97	301	NFKB2[97](CN)#301_mIgG2aAr60_339	30376	29018	18955	12626	10049.7	10018	8191	7826	9020.67	7725	5775.67	4931.33	3018.33	3738.67	2110.33	988	829	760.667	1468	1002.67	622	547	604.333	872	9839	13859.7	11686.3	7534.67	5594	4368.67	4320	3705.67	4444.33	3949.67	4396.33	3762.67	2157	1470.33	985.333	788	657	563	677.333	558
433	no	SRC	60	308	SRC[60](CCsMitNM)#308_mIgG2aAr60_345	54887	51106.3	33975	22839.3	16869.7	13460	11366.7	12255.7	13224.3	10847.3	7643.33	5558.33	4051.33	3116.67	2393.33	2231.67	1851.33	1312	1173.67	1080.33	949	903.667	905.667	790.333	25163.3	23158.7	18546.7	13934.7	10413	8277	7324	8009.33	7655	4814.33	3081.67	2631.33	1879.67	1421	1266	1199.67	995.333	840	717.333	661.333
434	no	cd86	35	HLDA	cd86[35](M)#HLDA_206_mIgG1Ar60_268	155	139	122.333	138	142.667	135.333	123.667	122.667	122.667	136.667	128.333	130.333	126.667	122	119.333	108.333	112	120	126	128.333	126.333	119.667	117.667	120.333	167.667	160	158.333	148	151	136.333	138.333	148.333	146	140.667	135.667	140.667	143	140	138.667	126.667	125.667	124.667	116.667	122
435	no	STAT4	86	A094	STAT4[86](CN)#A094_mIgG1Ar60_274	216	194.333	152.333	156.667	153.333	153.333	138	143.333	150.667	160.333	152.667	149	137.667	131.667	136.333	139.333	131.333	133.333	138.333	139	128.667	125.667	127	121	163	200	217.333	194	168.333	147.667	155.667	155	145.667	134.667	138.333	142	141.667	126.667	130	125.333	127.333	128.667	125.667	127
436	no	SOX6	92	HPA003908	SOX6[92](N)#HPA003908_rbtpolyAr60_556	556	647.333	500.667	357.667	268.667	213.333	186.667	190.333	179.667	180	175.667	164	154.333	151	143	153.667	154	150.667	150.667	160	149	142.333	139	125	301.333	308.667	287.333	220.333	187.667	172	171.667	172.667	179	159	151.667	156.667	149.667	150.667	149.333	147.667	141.333	140.667	124.667	135.667
437	yes	ZDHHC13	71	HPA016759	ZDHHC13[71](CGolM)#HPA016759_rbtpolyAr60_562	183.667	228.333	214.667	204.667	182.667	179.667	175.667	176	176.667	181.667	179.333	163.667	145.667	145.333	150.667	139.333	129.667	134	149.333	157.333	147	139.333	131.667	121.333	163	207	246	207.333	175	160	175.333	179.333	163.333	147	140.333	145	149.333	151.333	147.667	141.667	139.667	138	140	144.333
438	no	zzzempty		3068	zzzempty[]()#3068_Ar60_196	3609.67	2336	1110.33	689	876.333	1837	3899.67	6492	7431	6515.67	4610.67	2646.33	1423.67	853.667	515.333	330.667	243	219.333	213.333	202.333	176	160.333	159.333	147	424.667	500	411.667	297.667	294	464.667	1966.33	3351.67	3258.67	1966.33	931.667	480.667	322.333	257	227.667	197	166	156.333	150.667	147
439	no	KHDRBS1	48	3081	KHDRBS1[48](NM)#3081_mIgG1Ar60_202	38718.7	40582	33137.3	23421	15739.7	10754	7597.67	8056.67	9296	7096.33	4704.33	3024	2176.33	1872.33	1735.33	1486	1303.33	1192	1032	828.333	731.333	605.667	540.667	702	12747.3	12055.7	6795	3109	1791.67	1301.67	1630	3951	5435.33	3403	1717.33	1190.67	829.667	700.667	610.667	600	571	523	463.333	409
440	no	CCND2	33	363	CCND2[33](CNM)#363_rbtpolyAr60_484	785	920	669	431	306.333	257.667	233.333	225	231.333	228	215.667	207.667	196.667	182	197	196.667	167.667	160.333	159.667	159.333	149.333	146.333	145.333	126	500	578.667	504.333	349.667	278.333	233	240.333	232.333	217	205.333	202.333	202.333	186	181.667	175.333	153.667	138.667	140.333	136	142
441	no	USP7	128	380	USP7[128](CN)#380_rbtpolyAr60_490	286	345.333	288.333	224	186.667	183.667	177	196.667	212.333	218.333	194.333	171.667	157.333	159	164.667	159	142.333	141	147	153.667	149.333	141.667	130	125.333	185.667	253	309	246	193.667	173	176	199	204	176.333	164.667	160.333	163.667	156.333	151.333	144.667	135.667	139.667	136.333	138.667
442	yes	MNAT1	36	2790	MNAT1[36](N)#2790_mIgG1Ar60_124	19205	14519	11805.7	10045.7	7811	5732.67	3327	3348.33	4723.67	5459.67	4263.67	2276	1174.33	790.667	583.667	495	444.333	393	370.333	367.667	313.667	293.333	287.667	268.333	9826	7793	5693.67	4325	3141	1934	1333.67	1399	2311.33	2505	1931.33	1652.33	807.667	409	384.667	319.333	278.667	261.333	252.333	242.333
443	yes	SPN	38	2847	SPN[38](M)#2847_mIgG1Ar60_130	697.667	714.667	473.667	300	219	172.667	215	179.667	155	161.667	163	167.667	162.667	151	148	150.667	140.667	144.333	143.333	138.667	129.667	120.667	117.667	123.333	285.667	401.333	376.333	279.333	221.333	185.333	177.667	175	167.333	151.333	151.667	164	162.333	155.667	159.667	145.667	131.333	133.333	131	130.667
444	no	CCND3	33	3067	CCND3[33](CNM)#3067_mIgG2bAr60_412	7464.33	5012.67	3690.33	1622.67	512.667	357.667	527	352.667	227.333	257.667	316.333	351.333	325	330.667	273.667	195.333	170.333	180.333	171.667	158.667	157	155	155.333	174.333	2669	1598.67	883.333	491.333	284.667	224.667	206	193.667	203	208.667	242.333	293	342.667	310.333	259.667	200.333	157.333	157	166	154.667
445	no	zzzempty			zzzempty[]()#_mIgG2aAr60_418	118.667	122.667	119.333	127.333	136.333	125	129.333	124	119.333	126.667	129.667	120.333	110	109.667	111.333	117	114.667	120	125	130.667	123.333	122.333	113.333	123.667	121.667	118.333	127.333	124.667	128.333	121.667	120.667	136.333	130	118	114	133	132.333	131.333	134.333	130	122.667	118.667	126.667	134.333
446	yes	CYCS	12	2586	CYCS[12](MitM)#2586_mIgG1Ar60_52	163	131	129	130.333	126.667	111	108.667	114	110.667	109	131	140	127.667	113.333	117.667	115	110	115.667	119.333	120	122.333	123.667	122.333	119.667	122.667	122	124.333	121.667	117.667	118.333	118.667	128.667	115.333	116.333	142	141.667	127.333	114.333	114.333	112.333	120.667	104.667	113.333	127.667
447	yes	TRAF3	64	2605	TRAF3[64](CMit)#2605_mIgG1Ar60_58	382	371.667	448.667	399.667	654.333	748.333	524.667	493.333	416.667	288.333	203.667	182.667	363.667	389.667	254	142.333	117.333	118	123.667	123	117.667	119.333	110.667	120.667	208.667	218.667	222.333	168.667	155.667	138.667	142	151	141	134.667	127	134.333	148.667	144.667	140	129	116.667	115.333	119.333	118.667
448	yes	EP300	264	302	EP300[264](CN)#302_mIgG2aAr60_340	8874.33	12359.7	13064.3	11652	7584.33	4140	2114.67	1334.67	1199.67	1064.67	934	789	610	442	320	241.333	200.333	185	183.667	176	163.333	160	155.667	134.333	701	1683.33	2680.67	2192	1250.67	639	363.667	284.667	269	232.667	207	193	186.667	180	169.667	145.333	135.333	138.667	143	138.333
449	yes	SYK	72	309	SYK[72](CM)#309_mIgG2aAr60_346	805.333	785	649	667	559.667	569	546.333	517	593.333	693.667	829.333	1185.33	1687	3983.33	5518.33	3958.33	1730.67	656	381.667	312	272.333	274.333	272.333	292.667	396.667	384.667	335.667	281	308	263	299	291	280	286.333	429	658.667	681.333	525.667	385	284.667	221	200.333	215.333	217
450	yes	cd247	16	A022	cd247[16](M)#A022_mIgG1Ar60_269	184.667	177.667	180.667	174	169.667	169.333	152.333	168	172	177.667	175	164.667	160.333	163.667	152.333	145	140	148	153.667	150	143.667	135	134	130	172	173	187	163	159.667	155.667	154.667	165	162.333	154.667	151	167.333	161.667	154	152.667	147.667	143.667	140.333	142.333	138
451	yes	STAT5B	90	A096	STAT5B[90](CN)#A096_mIgG1Ar60_275	171.667	159.667	169.333	187	169.667	175.667	168.667	177	214.667	382.667	446.333	338	234.333	216	204.667	172.667	155	150	148.333	153.333	146.667	141.667	139	128.333	180.333	168.333	173.333	159.333	164.333	167	163.333	169.667	179.333	176.667	173	182.667	175	168	160.667	148	140	143	151.333	153
452	no	SYTL4	76	HPA001475	SYTL4[76](CScrM)#HPA001475_rbtpolyAr60_557	253.333	269	254.333	235	224.667	225.333	211.333	212.333	198	193.667	192.667	181	172.333	174	163.667	172.333	167.667	159	158.667	162.333	166.667	152	146.667	130.333	193	220	259.667	242.333	221.333	207	205	202.333	188.333	164.333	154	167.333	160.667	151	164.667	170.333	168	167.333	158.333	156.333
453	no	ZMAT3	32	HPA028671	ZMAT3[32](N)#HPA028671_rbtpolyAr60_563	320.667	376.667	436	351.333	280.667	276.333	270.667	295	284.667	295.667	304	286.667	281.333	278.667	259.333	247.333	215.667	211	210.667	210.667	199.333	192	185	139.333	290.667	352.333	397.333	338.667	285	266.667	249	252.667	273.333	241	252.667	274	266.333	272.667	265	230	196.667	187.667	189	181.667
454	yes	PKN1	104	3070	PKN1[104](CNM)#3070_mIgG1Ar60_197	486.667	486.667	384	290.333	258.333	261.667	228.333	227.333	493	728.667	594.667	337.667	270.667	275.333	223	159.333	131	140	143.333	146.667	141.333	139.333	133	134.333	250.667	225.333	184	163.333	181.333	168.667	163.333	206.667	313.333	330	243.667	193.667	164.667	149	147.667	138	129.667	137.667	134.333	139
455	yes	EIF4G1	175	3084	EIF4G1[175]()#3084_mIgG1Ar60_203	715.667	615	1506	1983.67	1574	890	437	304.667	278	239.667	227	241.667	223	192.667	167.667	152.667	143.333	140.333	147	154.667	140	137.333	132.667	129	168.333	188	300.667	317	256.333	185	149.333	160	170	158.333	516.333	578.667	512	332.667	194.333	151.667	145.333	144	139	143.333
456	yes	CCND1	34	367	CCND1[34](CNM)#367_rbtpolyAr60_485	240.667	273.667	230.333	193.667	183.667	171	161.667	173.667	175.333	197.667	214	208.667	206.667	205.667	183	161.333	150.667	158	153.667	163.333	155	153.667	142.333	128	185.667	226.667	242.667	201.667	183.667	163	153.333	171.333	165.667	155.333	160	167	164.667	158.333	157	147	138.667	137.333	143.333	152.667
457	yes	MAPK1	41	381	MAPK1[41](CCsN)#381_rbtpolyAr60_491	845.667	895	645.333	443	357	325.333	281.667	288.667	317.333	313	320.333	347.667	343.333	392.667	650.333	2572.67	5299	4660.67	2757.33	1103.67	354.333	207.667	181	138.667	310.667	436	472.333	386.333	295	244.333	251.667	242.333	230	193	202.667	226.667	228	223.667	274	813.333	1399.67	997	439.667	229.667
458	no	XRCC5	83	2791	XRCC5[83](N)#2791_mIgG1Ar60_125	482.667	804.333	720.667	413.333	260.667	199.333	166	187.667	230.333	244	205	160.667	137.333	135.333	129	117.333	120.667	135	135.667	135	134.667	132.667	126.333	124.667	212.333	185.667	178	149.667	151	140.333	147.667	182.333	224.333	262.667	217	166.667	147.333	134.667	140	139.667	132.333	130.333	129.667	137
459	no	MSN	68	2853	MSN[68](CCsM)#2853_mIgG1Ar60_131	15664.7	15268.3	11782.3	7965.67	4792.33	3041.67	2263.67	2635.33	2710	2267.33	1495.33	1327.67	2011.33	1330	685.333	482	408.667	384.333	386.667	368.333	349.667	344.667	335	322.667	6344	4262.33	2317	1433.67	960.333	732.667	680.667	634.667	511	390	345.333	321.667	310	288	250.333	226.333	218.667	215	203.333	199
460	no	DNMT1	183	3085	DNMT1[183](N)#3085_mIgG2bAr60_413	248.667	271	241	219	189.333	199.333	377.667	267.667	175.333	200.667	201.667	207	177.667	184.667	169.333	162	149.333	152	159.667	163.667	155	146.667	147.333	148.333	220	240.333	235.333	215.333	202	184.333	184.667	191	180.333	180	201.667	201.667	183.333	184	176	162.333	151	151.667	147.667	151
461	no	zzzempty			zzzempty[]()#_mIgG2aAr60_419	140.667	129.333	128.333	146.667	151.333	144	174.333	160.333	137.333	136	132	133.667	129.333	133	133.333	121.333	122.333	138	141	147	140.333	141.333	140.333	131	158	149.333	164	150.667	155.667	145.333	143.667	155.667	153	144	140	151.333	152	148.333	152.667	143	140.333	135	139	152.667
462	yes	PARP1	113	2590	PARP1[113](N)#2590_mIgG1Ar60_53	146.333	122.333	114.667	131.333	137.667	131.667	124	138	189	209.667	188.667	152.667	138.333	127.667	136	129	123.667	130	127	134.667	124.667	127.333	122	123.667	139	126.333	133.667	130.333	123.667	121.667	134	157.333	152	142.333	137.667	131.667	136.667	142	148.333	139.333	135.333	133	135.667	133.333
463	yes	RB1	106	2609	RB1[106](N)#2609_mIgG1Ar60_59	201.667	186.667	204	217	220.667	211	284.667	242	230.333	244.333	213	173	149	145.333	138.333	138.667	142	149.667	146.667	151	138.667	139.667	130.333	127.333	192	173	175.667	164	178.667	188.333	213.667	242.333	219.333	174.667	157.333	157	154.333	155	155.667	146.333	138.333	129.667	137.333	135
464	yes	TP53	44	303	TP53[44](CMitErN)#303_mIgG2aAr60_341	3855.67	3049	1865.33	1422.33	1370.67	1400.33	1232	1432.33	1866.67	1629	1546.33	1888.67	1801	1150	558.667	290.333	203	179	168.333	166.333	152	153	147	129	432	478.667	503	545.667	740	789.667	820.667	1187.67	1251	802.667	717.333	848.667	628	363.333	234.333	183.667	162.333	158.667	154.333	154.333
465	yes	RASA1	116	310	RASA1[116](C)#310_mIgG2aAr60_347	1031.67	835.333	578	586.333	510	613.333	667.333	2163.33	5853	7511.67	5761.67	2962.33	1288.67	651.667	370.333	282.667	280.333	260.333	302.667	275.333	215.333	191.667	194.667	208.333	556.667	494.667	417.333	348.667	310.667	296.667	624	815.667	857.333	642.667	488.667	378.667	307.667	272	243.667	213	197	194.667	215	207.333
466	yes	cdk1	34	A024	cdk1[34](CCsMitN)#A024_mIgG1Ar60_270	1918	1294.33	662	495	417.333	568.333	448.667	345.333	300.333	309.333	339.333	338.333	273	251.667	231	218	248	269	233.333	211	184.667	170.667	172.667	166.667	409.333	361.667	355	297	256.667	228	248.333	262.667	251.667	237.333	316.333	282.667	223	219.333	207.333	191.667	182.333	178.333	192.667	186.667
467	no	zzzempty		A040	zzzempty[]()#A040_Ar60_276	315.667	290	255.333	280	262.333	246.333	242	240	235.333	241.333	252	251	235.333	232.667	223	203.667	197.333	205.333	198.667	210.667	196.667	183.667	172.333	153.667	306	297.333	301.667	299.667	267.333	255.667	254.667	257.333	254.333	234.667	237	257	223.333	211	210.333	206.333	193.667	200.667	189.667	178.667
468	yes	TFRC	85	HPA028598	TFRC[85](ScrM)#HPA028598_rbtpolyAr60_558	275	278.667	242.667	204.667	213.667	215.333	205.333	214	211	225	214	208.667	209.333	200.333	185	184.333	184.667	179.667	183.667	197	190.333	190.667	188	134	212	247.333	279.333	258.667	223.333	207.333	218	228	232	191.667	194.333	188.333	192	200.667	194.667	182.333	182.333	165	161	172.333
469	no	zzzempty			zzzempty[]()#_mIgG2aAr60_564	296.667	370.333	313	293.667	278	254.333	264	271.333	288.667	293.333	300.333	298	278.333	264	253.333	230	227	221	214	223.667	217.667	208.667	198	147	277	370.333	412.333	339.667	287	265	271.667	285	281	264	281.333	291.667	269.667	241.667	243.667	236.333	211	203.667	205.333	206.667
470	yes	PDPK1	63	3071	PDPK1[63](CNM)#3071_mIgG1Ar60_198	209.667	279	329.333	371.667	323.667	283	244.333	266.667	267	245.667	241.333	323.667	402.333	398.667	303	213.333	189.333	183.667	182.333	185.333	175.333	171.333	173.667	180	269.333	534.333	717	621.333	397.333	259	227.333	228.333	217.333	185.667	184.667	196.333	193	188.667	185	173.333	168	169.667	164.333	168.667
471	yes	CAMK4	52	3087	CAMK4[52](CN)#3087_mIgG1Ar60_204	513.333	415	311.333	311.333	265	263.333	381.333	292	220	229.667	218.333	223	216.333	200	196	204	197	195.667	196.333	201.333	187.333	176	184.667	185.667	463	419	348.333	266.333	235	236.667	230	226.667	214.667	192.333	217.333	232.667	220.667	218	215.667	194.667	182.667	185.333	184	185.667
472	yes	E2F2	48	369	E2F2[48](N)#369_rbtpolyAr60_486	455.333	506.667	445.667	486.333	1840.67	2887.67	1726	820	420.667	262.333	225	212.333	205.333	198	198.333	193	184	187	197.333	199	178.333	184.333	176.667	147.667	294	380.667	448.667	466	668.667	640.667	440.333	297.333	226	183.667	191	194	194.667	199	191.333	179.667	179.667	176	173.333	185.333
473	no	HDAC2	55	392	HDAC2[55](N)#392_rbtpolyAr60_492	364.333	389.667	353.667	300.333	287.667	276.667	257.667	261.333	273	301.333	294.333	277.333	275	273	266	240.333	218.667	224	218	221.333	214.667	208.667	200.333	152.667	328	383	450.333	378.667	325.667	281.667	279	281.333	281.667	285.667	268.333	268.667	270	269	242.333	221.333	213.667	214	199.667	198
474	yes	CASP7	20	2795	CASP7[20](C)#2795_mIgG1Ar60_126	169.667	152.667	156.333	155.333	163	164.667	307.333	244.333	205	266.667	473.333	1869.33	3981.33	4150	4481.67	4835.33	3186.33	1357.67	485.333	229.667	165.667	158.333	164.333	146.333	160.667	155.333	159	148.333	150.333	145.333	153.667	167.667	163.667	156.333	194.333	282.667	383.333	353	315.667	262.333	196	179	167.333	167.333
475	yes	PLCG1	148	2854	PLCG1[148]()#2854_mIgG1Ar60_132	5318.33	5609.33	4339.33	2537.33	1338.67	922	576	492	762	2173.67	4009.67	3544.33	1981.67	1023	627	427	306.333	247.333	232.333	227.333	212.667	201.667	192.333	183	2469.33	3604	2466	1241.67	1106.67	1095	1431.33	1412.33	1470.67	1013	769.667	582.333	397.333	313.333	273.667	237.667	210	207.667	208.333	208.667
476	yes	CDC37	44	318	CDC37[44](C)#318_mIgG2bAr60_414	3011.33	2211.67	1644.67	1247	920.667	904.667	902.333	606.333	442	566.333	1701.67	4433	6106.67	4337.67	1857.67	647.333	310.667	234.667	239	222	195	174.667	188.333	189.333	1386	1290.33	744.333	416.667	359.333	296.333	469.667	335.333	235	250	403	738.667	865.333	551	313.333	229.667	201.333	193	202.667	199
477	no	zzzempty			zzzempty[]()#_mIgG2aAr60_420	175.667	187.667	180.333	184	186	183.333	1085.67	1023.33	376.333	184.333	181	170.333	170.667	167.333	169.333	161.333	158	160	161.667	172	171	167.333	166	134.667	203	208	226	205.333	189	181.333	179.333	189.333	187.333	192.667	258	212.333	183.667	185.667	183	170.333	170	170.667	184.333	187.333
478	yes	YWHAE	29	2592	YWHAE[29](C)#2592_mIgG1Ar60_54	4068.33	4513.33	3429	1960.33	1293.33	1315	1403.67	1528.67	1691.67	2259	2809.67	3182.33	4961	8324.33	7107.33	4469.67	2545.33	1151.67	501.333	322.667	248.667	217.667	209.333	195.333	583.333	579	475.333	376.333	333.667	310	316.667	324	480.667	850.333	1715.67	1631.67	2261	2779	1914.67	1230.67	759.667	430.667	251	228.667
479	yes	PTK2	119	2610	PTK2[119](CCsNM)#2610_mIgG1Ar60_60	193.667	205	342.333	472.667	425	327.667	233.667	363.333	582	528.667	342.333	230.667	191.667	185	168.333	158	161.333	167.333	173.333	175.667	169.667	165	156.333	128	190.667	191.667	210	197	187	171.333	189.333	213.333	205	177.333	163.667	159.667	178.667	173.667	182.667	172.667	165.333	162.667	156	163.333
480	yes	TP53	44	304	TP53[44](CMitErN)#304_mIgG2aAr60_342	6237.33	4468	2412.67	1749	1605.33	1627.33	1142	1588.67	2215.33	1864	1702.33	2261	2084.33	1345.33	678	355	263	215.667	207.333	206.333	192.333	182.333	180.333	153.667	596.667	596.667	556.667	600.333	855.333	913.333	908.333	1307	1399.33	939.333	839.667	940	728.333	427	271.333	212.667	191	191	173.667	177
481	yes	PCNA	29	313	PCNA[29](N)#313_mIgG2aAr60_348	37332.7	40199.7	32734	26357.7	18748	12416	7047	4806.33	4477.33	4240	4270.33	4855.33	4865.33	3983.33	3108.67	2586.33	2418	2097.33	1528.33	1117	916.667	751	773	1132	22635.7	20294	12446	6461.33	3395	1942	1365.67	1212	1267	1866.33	2331	3195.33	2244	1157.33	759.667	658.667	577.667	506.667	413	392.667
482	no	IL3RA	41	pr103	IL3RA[41](M)#pr103_mIgG1Ar60_277	2126.33	2309	2287.67	2231.33	2007	1782	1650	1778	1809.33	1931	2178.33	2078	1860.67	1650.67	1292	1157.33	1002	787.333	767.333	713	604.667	514.667	479.333	413	2182	2693	2740.33	2326.67	1853.67	1857	1764.33	1636	1950.67	2209	2370	2379.67	2014	1665	1236	1036.67	834.333	688.333	537.333	505.333
483	no	DNTT	59	pr135	DNTT[59](N)#pr135_mIgG2aAr60_283	308.667	320.333	269.333	299.667	292	244	200.333	208	211	222.667	214	191.667	197.333	187.667	193.333	177	165.333	172	172.667	158.667	138.333	130	125.333	117.333	310.667	301	304.667	271.667	246.333	240.667	215	216.333	225.667	190.667	207	219.667	200.667	178	171	160.333	155.333	147.333	139.667	133
484	no	LAT	28	1512	LAT[28](M)#1512_rbtpolyAr60_565	257.667	297.333	258.667	209.667	179.667	180.667	164.333	149.667	161.333	178.333	185	188.667	158.333	148.667	139.333	139.667	137	129	139.333	136.333	121.667	123	122.333	121	162.667	230	258	214.667	177	150.667	145	162	160.333	152.333	150.333	153.667	146.333	137.667	138	128.333	133.333	121.333	122	122.667
485	yes	STAT1	87	121	STAT1[87](CN)#121_rbtpolyAr60_571	1721	1779.67	1529.67	1661.33	1642.67	1958.67	2841.33	4252.67	6554	9328.33	11145	10191.3	6845.33	3036.67	1029.33	414	254.333	218.667	194.667	190	180.667	168.333	156.333	130.333	580	721.333	721	556.333	409.333	355.333	438	867.667	1954.67	2318	1754	981	465.667	263.667	207	187	170.667	161.667	155.667	164.333
486	yes	DFFA	37	3091	DFFA[37](C)#3091_mIgG1Ar60_205	567.667	663.333	620.667	614.667	530	453.333	391.333	415.667	559.667	807.333	1059.67	1941	3099	2830	1612.67	726.667	356.667	267.667	263	243.333	213.667	185	166.667	143	605.667	652	589.667	514.667	509.667	471.333	419.667	433	489.667	557.333	621.333	629	577.333	498.333	361.333	299	238.333	208	184	174.333
487	yes	MPO	79	3120	MPO[79]()#3120_mIgG1Ar60_211	598.667	413.667	260.333	197	162.667	148	139	135.667	132.333	131	140.667	147.333	147.667	139.667	135.333	139	144.333	137.333	129.667	125.667	121.333	115.667	112.667	117.333	174.667	176.667	145.333	121	134	120.667	127.667	135.333	121.667	132.667	135	134.667	133.667	134	133.333	125.333	126.333	113.667	119	117.667
488	yes	GMNN	24	397	GMNN[24](CN)#397_rbtpolyAr60_493	329.333	410	344.667	281	233.667	215.667	215.667	224	249	264.667	256.667	238	229.667	220	189.333	179	157.333	151	164	165.333	163.667	156	142	129.667	287.667	361.667	378.667	309.333	271.667	252.333	224	231.667	250.667	275.667	265	274.333	267.333	237.333	202.667	178.667	166.667	159	147.333	142
489	yes	BCR	143	418	BCR[143]()#418_rbtpolyAr60_499	375.667	556.667	1156.33	2146	2384.33	1879.67	898.333	447.667	321.333	242	195.333	181	175.333	166.333	158.333	151.667	141	144.333	157	167	151.333	148.333	151.667	144.667	204.667	311.667	459.333	515.333	474.667	367.333	289.667	238.333	188.667	166.667	162.333	158.333	160.333	152	152.667	141.667	133	132.667	132.667	139.333
490	yes	CTBP1	48	2855	CTBP1[48](CN)#2855_mIgG1Ar60_133	266	266.667	229.667	221.667	215.667	240.333	1263.33	636.333	231.333	421.667	630.333	792	1503.67	2149	1539.33	652.667	229	125.667	114.667	109.333	120	112.333	117.333	117	229.333	191.333	166.667	157.667	162.667	141.333	136	141.333	202	297	327.333	465.667	806	676.333	355.667	177	113.333	109.333	109.333	108.333
491	no	CBL	100	2875	CBL[100](CM)#2875_mIgG1Ar60_139	595.333	681	506.667	405.333	295.667	241.667	343	215	136.333	141	141	129.667	121.333	121	117.667	107.667	113	123	115	112	108.667	115.333	110.667	117.333	440	607	490.333	315	225.333	174.667	150.333	151.667	154.333	138.333	135	152.333	142.333	126.333	125.333	115.667	120	111	119	111.667
492	no	BAX	21	322	BAX[21](CMitM)#322_mIgG2bAr60_421	224.333	267	315.333	353	282.333	253.333	194.667	193	248	305.333	242	182.333	137.667	124.333	119	108.667	107.333	116.333	132.333	142.333	131.667	122.667	117.333	123.667	191	197	200	198	232.667	246	255.333	235.667	219	176.667	179.667	183.667	158.333	141.667	139.333	126.333	123	130	135.333	139.667
493	yes	LCP2	60	3579	LCP2[60](C)#3579_mIgG2bAr60_427	737.667	1119	1541.33	1623.33	1335.67	1039.33	688	486	430.333	402.333	413.667	399.333	403.333	452.667	438	422.333	412.667	434.333	445	446.333	442.333	431.333	440.333	448.667	309.333	358	375.333	417.667	427.333	361.333	283.667	250	239.667	239.667	246	255	258.333	285.667	286.333	282.667	279	280.667	277.333	287.667
494	no	HSP90AA1	85	2612	HSP90AA1[85](C)#2612_mIgG1Ar60_61	4897.33	6315.67	4311.33	2509.33	1730.67	1971	2345	1919	1341	939.667	689.667	631.667	525.667	452	399.667	339.333	269	239	251	269	272.667	241.333	164	149.333	2170.67	5309.67	5160.33	3443	1953.33	1327.67	1094	792.333	786.333	686.333	611	737	529.333	428.333	346.333	317.667	277.667	245.667	217	207.333
495	yes	CTTN	62	2627	CTTN[62](CCs)#2627_mIgG1Ar60_67	15585	13358	10990.7	5903.67	2411	1400.67	1627.33	3928.67	5108	3485	1555	586.667	268	192.667	144.667	126.667	132.667	133.333	141.667	137.333	119.667	113.333	114.333	121.667	5987.67	4643	2475	1202.67	772.667	581.667	721.333	1050	925.333	501.667	283.667	191.667	159.333	149.667	143.333	130.667	117.333	122.333	135.333	130.333
496	yes	PDPK1	63	315	PDPK1[63](CNM)#315_mIgG2aAr60_349	276	256.667	214.333	180.667	178	211	190	191.667	217	274.667	572.667	1332.67	2066	1956.67	1190.33	516	222	153	145.667	138.667	127.333	121.667	115.667	121	419	316	241.667	185	157.333	151	162.333	188.333	230.667	254	372.333	669.667	972.667	1048.33	682.333	315.667	171.667	134.333	126	126
497	no	PAG1	47	3577	PAG1[47](M)#3577_mIgG2aAr60_355	136.667	124	127.333	137.667	133	119.667	118	120.333	122	123.667	127	123.333	119.333	118.333	121.667	126.333	116	121.333	131	133.333	122.333	119.333	117.667	123.667	147.333	138	146	139	143	126.333	132.667	142.333	134.667	127	124	125.333	136.333	134.667	133.333	125.333	124.333	121.333	122	118.333
498	no	cd19	59	pr108	cd19[59](M)#pr108_mIgG1Ar60_278	107.667	117.667	120	120	120	120	120	120	120	118	118.333	116.333	120	120	120	120	120	113.667	116.667	120.667	107.333	111	115	117	114.667	112.667	120.667	110	114	114	118.333	120.333	112.333	113.667	120	109	118	109	106	109.667	116	115.333	120	111.667
499	no	IGHM	0	pr127	IGHM[0](ScrM)#pr127_mIgG1Ar60_284	115.667	118	115.333	115.333	116	120	120	120	120	119.667	118	115.333	120	120	120	120	120	114.333	119.667	121.333	109	112.667	117.667	118.667	123.333	119	123	115	118	116.667	119.333	120.667	118.667	114.667	120	115.333	114	109.667	106.333	109.333	115.667	110.333	110.667	109.333
500	no	PAG1	47	1513	PAG1[47](M)#1513_rbtpolyAr60_566	182.333	209.667	193.333	162.333	157.333	159.333	152.667	150	151.333	168.333	166.333	154.333	142.333	143.333	144.333	138.667	135.667	128.667	132.333	134	129.667	130.667	122.333	125.333	166.667	203	230	205.667	180	157.333	160.333	166	162.667	151.333	153.333	155.333	152	151	139.667	132.667	131	134.333	129	127.667
501	no	zzzempty			zzzempty[]()#_mIgG2aAr60_572	167	213.667	180.333	162.667	156.667	152.333	154	151	150.667	167.333	156.333	148.667	140.667	145.333	150.333	139.667	127.667	134.333	143	150.333	147.333	137.333	126.333	124.667	155.333	187	235.333	195	165.667	152	150.667	154	151.333	140	138.333	135.333	132	130.667	137.333	134.333	125.667	121.333	127.667	131.333
502	no	MAP3K3	71	3093	MAP3K3[71]()#3093_mIgG1Ar60_206	131	120.333	111.667	110.667	121	110.333	112	111.667	113.333	130.667	138	125.667	121.333	120	114	113.667	120	120	120	118	116.333	116.333	115.667	117.667	121	126.667	124.667	110.333	114	116	117.667	112.667	109.333	112.667	115	112	109	109.667	119.333	121	108.333	111	110.667	114.667
503	no	MSH2	105	3121	MSH2[105](N)#3121_mIgG1Ar60_212	179.333	204.333	194.333	182.667	203.333	243.667	249.333	239.333	254.333	271.333	234.667	197	163.667	317.333	247.667	151.333	122.667	116.333	120.667	120	105	112	112	119.667	142.667	149.333	153	138.333	133	126	142	174.667	179.667	173	167.667	149.667	148.667	183	200.333	151.333	115	112.667	121.667	109.667
504	yes	GRB2	25	398	GRB2[25](CGolN)#398_rbtpolyAr60_494	3014.33	3499	3604.67	3054.67	2309.33	1980.33	1693	1560.67	1537	1409	1348.67	1242.33	1187	1332	1309.67	1210.67	2088.67	6357	10945.7	11128.7	7315	3137.33	990.667	310.667	721.333	966	1028.67	816.667	649	627.333	669.667	633	713.667	584.333	492.667	463.333	411.667	370.333	328.333	349	1047	3428	5335	4576.67
505	yes	BCR	143	419	BCR[143]()#419_rbtpolyAr60_500	215.333	236	250	354	376	325	243.333	205.333	186.667	165	161.333	150.333	142.333	138.333	143.333	134.333	124.667	134	135	139	129	123	113.667	123.333	161	207	259.333	229.667	202.333	183	189.667	186.667	163.333	147.333	135.667	134.667	135	132	140.333	136	119.667	122	127.333	126.667
506	yes	DNAJA2	45	2861	DNAJA2[45](M)#2861_mIgG1Ar60_134	957.333	727.667	463.333	437.333	406.667	447	503.333	544.667	608.333	578	387.667	221.333	146.333	125	111.667	118	117.333	117.667	118	116.333	108.333	111.333	117	117	221.333	262	310.333	246	199.333	164	152.667	151.667	155.333	150.333	155	133	118.667	116.333	122.667	114.333	116	111.667	120	112
507	no	ARHGAP5	172	2878	ARHGAP5[172](CM)#2878_mIgG1Ar60_140	3671.67	3640.67	2837.67	2300.33	2117.33	2733.33	2415.67	1515.33	774.333	408.667	295.333	374	268	318.667	233	155.667	158.667	154.667	213.333	179.667	135.667	128	129.667	156.667	4990.33	3888	1986.67	969.667	646.667	589	718	432	244.667	210	237.667	251.667	207.333	191.667	172.333	143	127.667	131.333	146	143
508	no	CCND2	33	324	CCND2[33](CNM)#324_mIgG2bAr60_422	154.667	227.333	427.333	607.667	718	680	389.667	216	156.333	134.333	121.667	124.333	115.667	109.333	108.667	116.667	116.667	113.667	118	115	109.333	117.667	117	120	150	141	134.333	128.667	141	126	118.667	112.333	114	127.333	119.333	115.667	116.667	114.333	117	110	113.667	115	112.333	115.667
509	yes	ITGA4	111	HLDA	ITGA4[111](M)#HLDA_183_mIgG2bAr60_428	111	122.333	121.333	120.667	126	119.333	126.333	119.333	112.667	117	122	111.667	109.667	111.333	115.333	114	116.333	113.333	118.333	121.333	122	123.667	112.667	121.333	125.333	123.667	136	128.667	124.333	112	117.333	132.667	130	122.667	118.333	131	129.667	127	129	122	120	120.333	119.667	125
510	no	HSPH1	97	2617	HSPH1[97](C)#2617_mIgG1Ar60_62	4790.33	3542.33	2450.67	1758.67	1178	1473.33	1351.33	1196.33	960	697.333	583	515	408	400.333	354	285.667	241	214	212	196.333	165	152	147	152	4244.67	3245.67	1982	1072.67	682	702.333	1093	1183.33	848.667	539.333	546.333	503	389.667	348.333	329.333	269	212.333	193	185	165
511	no	MAPRE1	30	2629	MAPRE1[30](CCs)#2629_mIgG1Ar60_68	1164.33	880.333	575.333	476	330.333	311.333	243	224.333	219.667	222	226	274.333	247	234.333	207	187.667	174.667	171.333	173.333	164.333	150.333	139.667	137.333	138.333	407	467	424	311.667	266	226.667	230.333	210.667	198	192.333	218.667	234	215.333	189.333	182	158.667	148	144.667	147.667	141.333
512	yes	H1F0	21	317	H1F0[21](N)#317_mIgG2aAr60_350	19555.7	38940.3	38076	15615	3813.67	1037.33	519	653.333	673.333	749.667	509.667	447.333	557	408.667	402	319.333	207	286	304.667	260.333	227.667	204.667	215	160.667	2745.33	9467.67	8578.33	3784	2088.33	1235.67	710.667	855.667	739	502.667	449.667	583.667	493.333	421.667	314	259.667	256	271.333	235.333	206.333
513	yes	CD5	52	3613	CD5[52](M)#3613_mIgG2aAr60_356	1379.67	992.333	542.667	355.667	270	217	186	184.333	180.333	188	180	182	194	201.333	188.333	177.333	169.333	157	160.333	154.333	137	140.667	130	126.667	253	354	494	394	267.667	226.667	206	190	174	161.333	175	181	179.667	190.667	177.667	168	154	151.333	140	138.333
514	no	CD33	38	pr114	CD33[38](M)#pr114_mIgG1Ar60_279	250.667	197.667	188.333	177.333	149.667	139	126.667	126.333	133	137.333	129.667	132.333	120.333	119.333	119.667	121.333	131.333	121.333	120.333	125.333	122.667	119.333	120.667	121.333	172.667	185.333	211	189	160.333	129.667	125.333	141.667	157.667	143	135.667	141.333	146	136	127.667	132.333	134	121.333	130.667	124.333
515	no	CD40	28	hlda	CD40[28](ScrM)#hlda_170_mIgG1Ar60_285	124	122.667	113	117.333	123.333	112	104.333	106.333	113.667	124.333	117.333	111.667	109.333	115.667	111.667	120.667	113	121.333	124	123.667	117.667	108.333	115.667	119.333	114.333	111.667	119.667	111.667	111.667	115	119.333	113.333	114.667	121.667	112	118.333	118.333	113	116.667	114	111	112.333	117.333	118
516	no	LAT2	27	1514	LAT2[27](M)#1514_rbtpolyAr60_567	200	262	223.333	177	148.333	133.667	127.333	133	138.667	139	148.333	149	139.333	136.667	136.667	132.667	129	131	136.333	137.667	128.333	124.667	118.667	124.333	170	210.667	232.667	198.333	164	138.667	139.333	152.667	145.667	133.333	137.333	138	140.667	133.333	139.667	130.333	120.333	123.667	131.333	127.333
517	no	zzzempty			zzzempty[]()#_mIgG2aAr60_573	161.667	173.333	156.667	155	155.667	150.667	149	158.333	156.667	162.667	162	158.667	151	144.333	143.667	144.333	128	134.333	144	147	136	133.667	136.667	125.667	156.667	195.333	230.333	205	171.333	148.333	158.333	163.333	157	144.667	132.667	146.333	141.667	139	142	138.333	133.333	130	133.667	138
518	yes	RAP1GDS1	66	3095	RAP1GDS1[66]()#3095_mIgG1Ar60_207	6007	6045	3953	2638.33	1909	1532	928.333	565.333	427	391.333	465.667	816.667	1344.67	1375.67	791	383.667	226.333	182.667	176	159.667	147.667	148.667	141	121.333	1023.33	1043.33	882.333	684	498.667	392.333	358	292.667	247.667	275.667	307	318.333	271.333	234.333	229	209	185.667	165.667	164	153
519	no	Ubiquitin		705	Ubiquitin[]()#705_mIgG1Ar60_213	187.667	224.333	186	174	162.667	144	142.667	135	137	146.667	148.667	140	142.333	133.667	125.333	127.333	119.667	129.667	131	129	119	114.667	114.333	118.333	187.333	177	185.667	162.667	152.667	142.667	140	149	150.667	142.667	136.667	143	140	133.667	138.667	131.667	121.333	116	126.333	121.667
520	no	JAK1	133	401	JAK1[133](M)#401_rbtpolyAr60_495	2040.67	2273.33	2845.33	3379.33	3099	2082.67	1239.67	738.333	519	442	492.667	658.667	1095	1339.67	1039	560	268.333	178.667	168.333	165	145.333	142.667	135	124.333	660	883.667	1080	950	712.333	523.333	420.667	346.333	347	314.667	435.333	519	461.333	334.667	240	177	146.667	137	130.667	137.333
521	yes	MAPK1	41	420	MAPK1[41](CCsN)#420_rbtpolyAr60_501	393.667	464	377.667	293.333	238.667	226.667	198	194.333	206.667	210.667	212.333	219.333	226.667	243	387.333	1307.33	2573	2551.33	1467.67	607.333	245.333	153.333	145.667	130.333	299.667	435	481.333	362	252.333	201.667	194.667	191.333	175	162.667	159.667	170.333	163.667	165.667	201.667	411.667	673	540.333	271.333	172.667
522	yes	ITCH	103	2864	ITCH[103](CNM)#2864_mIgG1Ar60_135	4676	4253.67	3039.67	2049	1203.33	708.333	523.667	466.333	466.667	657.667	897	861	916	1144.67	1020.33	601	332.667	242.667	210	193	177.667	159.333	149	161.333	908.333	776.333	475.333	267.333	195.333	162.667	149.333	165.667	217.667	346.667	602.667	699.333	1165.67	1144	660.333	317.667	170.667	141.333	129.333	128.333
523	no	LAT	28	2884	LAT[28](M)#2884_mIgG1Ar60_141	244	213	172	183.667	203.333	232	187.667	167	156	151	139.667	130.333	133.667	163.667	193	160.667	124.333	116.667	122.333	128.333	115	112	118	122.667	204	194.333	183	149.667	150	139	148	162	159	144.333	133.333	141.667	137.667	133.333	130.333	118	120.333	110.667	121.333	118.667
524	yes	CTBP1	48	325	CTBP1[48](CN)#325_mIgG2bAr60_423	1347.33	1323	939.667	542	332	254.667	290.333	483	674.667	687.333	722	718.333	1055.33	1262	767	319.333	157	122.667	121	125	118	118	109.333	122.667	429.333	577	407.667	228	179.667	148	166	272.333	358.667	327.333	269.667	278.667	383	321.333	211.667	144.667	121	116	118	125.333
525	no	zzzempty			zzzempty[]()#_mIgG2aAr60_429	122.667	123.667	120.333	125	128.667	120.667	305.667	214.333	121	122	125.667	120.333	116	110.667	111.333	114.333	114.333	114.667	117.333	126.667	123	122	117.333	123.333	139.667	132.333	135.333	123.667	127.667	120	118.667	130.333	127.667	120.667	128.333	132	129.667	131.333	135.667	123.333	120.333	119	124.333	129.333
526	no	ARC	45	2621	ARC[45](CCsScrM)#2621_mIgG1Ar60_63	350.333	360	1051.33	626.333	264	390.333	480.333	534	444.333	324.667	290.333	300	209.667	219	195.667	148	154.667	149	177.333	158.333	129.667	126	125.333	135.667	246.333	205	186.667	165.667	165.667	172	386.667	271.333	191.333	206.667	546.333	389	196.667	162	146.667	127.667	114.667	117.333	141.333	136.667
527	yes	RHOA	21	2640	RHOA[21](CCsM)#2640_mIgG1Ar60_69	448.667	397.667	375	354.667	283	218.667	159.333	151.667	150.333	168	174.333	168.667	161.333	161.667	576.333	1642	1269.67	489	193.667	134.333	116.333	115.667	115.667	118.667	299.667	324.333	378	325.667	255.333	220	223.667	225.667	225	235.333	292.333	286	263.333	262	280.333	266.333	250	218	159	134
528	no	MAPK3	43	415	MAPK3[43](CN)#415_mIgG2aAr60_351	265.667	447.667	569.667	550.333	360	216.333	153.667	137.667	144	160.333	161.333	143	124	124.667	138	162.333	213.333	199	150	130.333	122	118.667	116.333	122.667	192	193.667	195.333	171.667	190	299.333	411.333	372.667	244	185.667	243.667	306.333	308	332	307.333	217	160.333	140	133	125
529	yes	TP53	44	3622	TP53[44](CMitErN)#3622_mIgG2aAr60_357	2178	2060.33	1406.67	1134.33	1165.67	1194.67	829.667	1155	1662.67	1427	1231	1540	1443.67	927.333	460.667	240.667	167	154.333	151	148.667	139	140.333	136.667	129.667	353.333	409.333	401.333	485.333	689.667	745.667	767	1025.67	1080	660.667	551.667	670.333	531.667	310.667	208	162.667	141	141.333	144	134.333
530	no	CD38	34	pr116	CD38[34](M)#pr116_mIgG1Ar60_280	168.333	138.333	125.333	127.667	129	125.667	119	108	115.667	126.333	125	133.667	122	119.667	116.333	114.333	116.667	124.333	125.667	130.667	124	115	112.667	120.333	127	130.667	147	130	123	113	126.333	133.333	130.667	129	129	130.333	133.333	134	138.333	123.667	116	120.667	113.667	119
531	yes	CD69	23	HLDA	CD69[23](M)#HLDA_200_mIgG1Ar60_286	112.333	114.667	118	113.667	115.667	106.333	120	110.667	110.667	117	122	119	120.667	110.667	110.333	111.667	117.333	107.333	112	123.667	122.667	117	113.667	117.667	130.333	122.333	126	125	116	120	114	125.667	122.333	111.333	115.333	111	119	118.333	121.667	120.667	115.667	110.667	116	121.667
532	no	LIME1	31	1515	LIME1[31](M)#1515_rbtpolyAr60_568	176	195	161.333	148	156.667	151	144.667	152	153.667	148	143.333	147.333	152.667	152	142.333	137.333	135.667	138.333	145.333	147	137.333	141	137.333	126	161.667	192	225.333	199.667	172.333	146	146	160.667	159.667	138.333	134.667	152.667	137.667	132.667	141	134.333	129.333	134.333	132	135.667
533	no	zzzempty			zzzempty[]()#_mIgG2aAr60_574	171.333	203	166.667	161	157.667	160.667	162.667	178.333	168.667	162	161	170.667	162.333	152.333	155.333	153	147	154	156	153.667	142.333	143	144.667	131.667	168.333	213.667	249.333	206	179.333	156.333	159.333	161.333	162.667	156.333	153	154.333	153.667	150.667	154.667	138.667	142	141.667	140	146.667
534	no	CCND1	34	3100	CCND1[34](CNM)#3100_mIgG1Ar60_208	129.333	121	126.667	162.333	213.667	278.333	205.667	153	136.667	142.667	139.333	140.333	164.333	335.333	437.333	298.667	169.667	127	118.333	116.667	113	111.667	115	118.333	155	138.667	138.333	126	149	142.333	132.333	135	137	134.333	129	134.333	128	137	148	137.333	120.667	118.333	111.667	122
535	no	multi-Ubiquitin		709	multi-Ubiquitin[]()#709_mIgG1Ar60_214	5140.33	6046.67	4715	3428	2835.33	2489.33	2464.67	2495.67	2623.67	2324	1889.67	1517.67	1345	1146.33	939	739	521	366	283.333	219	168.667	140.333	124.333	121.667	695.667	989.333	821	638.667	645.667	680.333	753	857	953.667	918.667	817.667	684	616.667	540.333	447	372	299.667	229	174.333	145.333
536	yes	JAK2	131	408	JAK2[131](CNM)#408_rbtpolyAr60_496	863.667	1034.67	820.333	586.333	404	368.667	503.667	759.333	1037.33	861.333	583	389.667	281	222	205.667	201	186.333	173.667	176.667	177.333	154	149.667	143.333	126.667	330	484	496.333	367.333	289.667	301.667	406.667	494	471.667	312.667	238	215.333	203.333	194.333	182.667	165	149	141.667	145	147.333
537	no	BCL2L11	22	2580	BCL2L11[22](MitM)#2580_rbtpolyAr60_502	324	398.667	343.333	292.667	289	311	241.333	215.333	218.333	232.667	218.667	209	175.333	161.333	161.667	167	157	159.333	161.333	162	154.667	155.667	146	131.333	237.333	291.333	325.333	274.333	236	215.333	221.333	225.333	220.333	191.667	189.333	196	187	172.667	169	159.333	143	155.333	154.333	153.333
538	yes	CFL1	18	2865	CFL1[18](CCsNM)#2865_mIgG1Ar60_136	117.667	119.333	124	131	151	220.667	178.667	133.333	121.667	124.333	123.333	120	111.667	117.333	127.667	127.667	135.667	315	871.333	602	219	123	115.667	120.333	142.667	121.667	124	127.667	129.333	114.333	120.667	128	128	123.333	116	123	125	124.333	131.667	122.667	123.667	113.667	121.333	123.333
539	no	RELA	60	2886	RELA[60](CN)#2886_mIgG1Ar60_142	362	528	620.333	680	556.667	488.667	337.333	230.333	189.667	175.667	182.333	270.667	201.667	245	176	129.667	143.667	146.667	203.333	165	132.333	131.667	131.333	133.333	428.667	540.333	596.333	511.333	377.667	267.667	467.333	296.333	178	175.333	192.667	225.667	193.333	169	157.667	151	139.333	132	168.667	158
540	yes	COPS5	37	331	COPS5[37](CN)#331_mIgG2bAr60_424	2539.33	2565.33	1688	1040.33	1209.33	1814.33	1210.67	678.333	457.667	342.333	341.333	359.667	303.333	261.333	259	324	314.333	349.667	475.333	339.667	205.333	181.667	180.333	175.667	635	664.333	557.333	418.667	430	447.333	405.667	336.333	290	258.333	298.667	299.333	269	253.667	225.667	216.333	203.667	189.333	219.333	201.333
541	no	zzzempty			zzzempty[]()#_mIgG2aAr60_430	133.333	129.333	120.333	128.333	133.667	134	124.333	122.667	124.667	140	132.667	127	122.333	124.667	121	119.667	116	121.667	131.333	136.667	130.333	128.667	121	123	151.667	144	159.667	149	146.333	135.333	134	147.333	145.333	134	125	138	144.667	145.667	147.333	133	127.333	131	134	139
542	no	PIK3R1	84	2622	PIK3R1[84]()#2622_mIgG1Ar60_64	519.667	2759	1345.33	350.333	292.667	420	647	863	777.333	489.667	328	328	235.667	219	200.333	178.667	174.667	164	157.667	156.333	141	134.333	133.333	117.667	506.333	430	336.333	255.333	239.667	295.333	586.667	666.333	517.333	319.667	259.667	237.667	209.333	219.333	204	174.667	159.333	141.667	151.333	143.333
543	no	PRKAR1A	43	2642	PRKAR1A[43](M)#2642_mIgG1Ar60_70	162	144.333	139	141.333	137	124.333	124	123.667	130	142.333	144.333	139	125.667	122	121	109.667	122.667	116.333	124.333	130.333	122	115.333	114	122.667	151.333	158	165	138.667	139.667	128.333	121	129.333	129	129.333	135.667	140.333	136.333	129.333	135.667	125	123	123	123	124.333
544	no	CD8A	24	3504	CD8A[24](ScrM)#3504_mIgG2aAr60_352	125.667	134.333	112.667	127.333	131.333	133.667	123	110.667	117	123.333	129.333	126.333	113.333	109.333	114.333	115	111	116.333	120	121.667	127.333	119	113	124	161.333	146	137.333	135.667	137	121.667	121.667	133.333	129.333	127.667	126.333	130	138.333	144	138.667	124.667	117.667	121.667	130.333	130
545	yes	XRCC6	70	3643	XRCC6[70](N)#3643_mIgG2aAr60_358	120.333	131	110.333	109.667	131.333	119.667	116.667	395.333	248	134	124.333	116.667	121.333	118.667	126.667	127	125	126.667	131	136.667	134.333	137	131.333	131	139.667	131.333	136.667	135	130.667	126.667	127.667	137.333	137.333	129.667	129	132.333	135	135.667	148.333	137.667	127.333	131.667	131.667	134.333
546	no	IGKC	0	pr128	IGKC[0]()#pr128_mIgG1Ar60_281	281.333	290	271.667	295.333	247	218	200	205	210.667	218	232	229.667	206.667	188	185	185.333	176.667	175.667	180	183	157	148	144.333	120.333	282	299	299.667	269.667	238	248.667	224.667	225	233.333	215.333	223	223	217	199.667	206.333	184.667	172	174.333	167.333	164
547	no	CD70	21	HLDA	CD70[21](M)#HLDA_201_mIgG1Ar60_287	169.667	180.333	160	161.667	151.333	153.333	148.333	161	152.333	157.333	156.667	146.333	143.667	146.333	142.333	122.333	130	141.667	152.333	158.667	140	142.333	136.333	131	168.333	179.333	186.667	158.667	158.667	151.667	154.667	158.667	156	151.667	140.667	148	153.667	154	164.333	156	145	139	142	148
548	no	zzzempty			zzzempty[]()#_mIgG2aAr60_569	267.667	298.667	262	213.333	189.333	176	157	161.333	158	184	184	172	165.667	168.333	172.333	182.667	222.667	275	250	191.333	170.333	154.667	150	126.667	204.333	266.333	301.667	248.667	211.333	177.333	177.667	185	175	162	170.333	178	174	168.667	172.333	160.333	159	167.333	155	161.667
549	no	zzzempty			zzzempty[]()#_mIgG2aAr60_575	358.333	426.333	372.333	366.667	346.667	334.667	319.333	330.333	363.667	369.333	399.333	367.667	329	291.333	282.333	273	248.667	229	239	232.667	221.333	215	199	143.333	351.333	421	445.333	378	335	309.333	302.333	290	334.667	339	373.333	381	341.333	318.333	284	257.333	227.333	200.667	197.667	204.667
550	no	CCNE1	47	3106	CCNE1[47](N)#3106_mIgG1Ar60_209	352.333	364.333	319.333	306	286	236.333	207.333	204.333	212	212.333	217.333	222.667	228.333	260.667	328	360	360	320	368.667	376.667	255.333	165.667	147.667	141.333	303.333	289.333	285.667	253	243	227.667	228.667	224	222.667	220.667	208.667	221.667	202	196.667	193	188.333	191.667	191.667	179.333	169.667
551	no	HMOX1	33	710	HMOX1[33](CErM)#710_mIgG1Ar60_215	216.333	189	200	206	202.333	184.667	177.667	186.333	184	186.333	182.333	177.667	176	177.667	163.333	160.333	162	161.667	158.667	162	145.333	136	135.667	122	208.667	213.333	207.333	180.667	173.667	170.333	170.667	182.667	188	193.667	205	201.667	191.333	183.333	178.333	169.667	157.333	149.667	142.667	146.333
552	no	JAK3	125	409	JAK3[125](CM)#409_rbtpolyAr60_497	422	460	386.333	325	267.333	279.667	325.667	346.667	339.667	407.667	458.333	409.333	273	232.667	218	194.333	187.667	188.667	183.667	185	174.667	157.333	153.667	124	276.333	356.667	415.333	335.333	252.333	231.333	320	337.667	294.333	265.333	387	324.667	230.333	206.333	185	178.667	163.667	150.667	149.667	158.667
553	yes	SHC1	63	2762	SHC1[63](CMit)#2762_rbtpolyAr60_503	418	475.333	343.333	256.667	229.667	226.667	210	214.333	290.333	415	443.333	349.667	245.667	203	189.667	165.667	154.333	164.667	178	174	167	169	150.333	131.333	215.333	300	323	258.333	227	195	195	215	215	265.333	231	186	179.333	178.333	179	163.667	164	161.667	163	162
554	yes	BCL2L1	26	2870	BCL2L1[26](CCsMitNM)#2870_mIgG1Ar60_137	3760.33	3540.33	3340.33	1685.67	698.333	464	554.667	434	331	296	304.667	308	263	236.667	217.667	204.667	191.333	200.667	203.333	195	169.667	166.667	157.333	132	925.667	868.667	650.333	454.333	384.333	344.667	321.667	312.667	351	558.667	710	605.333	417	286.333	231.667	212.667	197	191.667	181.667	176.667
555	yes	DIABLO	21	2889	DIABLO[21](Mit)#2889_mIgG1Ar60_143	357	419.667	395	367.333	338.667	307	285.333	292.333	277	276.667	292.333	329	337.667	292.333	239.333	220.333	209.333	201.333	196.667	200.667	190	173	167.667	145.333	372.333	396.333	385.333	330.667	295.333	279.667	265	281.333	309.333	275.333	688.333	4479	6882	4191.67	1579.33	551	246.667	193.333	177	172.667
556	no	MAD1L1		332	MAD1L1[](CCsN)#332_mIgG2bAr60_425	175.333	270	926	1599.33	1397	847.667	353.667	195.667	157.667	150.333	143.333	138.333	133.333	125.333	130.333	123.667	123.333	131.333	135.333	141	132.333	138	137.333	129.333	170	377.333	1858.33	2490.33	1626.67	736.667	342	212.333	173	153	141.667	155.333	151	143.667	150.667	143	136.333	140.667	141	141.667
557	no	zzzempty			zzzempty[]()#_mIgG2aAr60_431	161.667	145	157	162	169.667	165	980	1222.67	468	164.667	151	149	144.333	147.333	147.667	138	135.667	140.333	140	152.333	143.667	146	139.667	122.333	166.667	177	184.333	169	170	157.667	152.667	172.667	166.667	157.667	745.333	419.667	172.333	167	167.667	154.667	149.667	152	151	153.333
558	yes	DLG1	100	2623	DLG1[100](ErM)#2623_mIgG1Ar60_65	1764.67	7427.67	12541.3	13649	12391.3	9955.33	7188.33	4490	2292.67	979.333	496.667	351	303	268.667	246.333	225	188.667	180.667	187.667	186	177.333	167	150.333	129	429.333	504	1020	1267	1421.33	2620.33	3277.67	1798.67	674.333	314.667	244	252.333	238.333	217	199.667	193	181	179.333	170.333	166
559	no	MSH6	153	2643	MSH6[153](N)#2643_mIgG1Ar60_71	1203	1098.67	769.333	601	496	452	564.667	429	351	316	302	304.667	305	263.333	254.667	250	208.333	207	198.333	188.333	186.667	172.333	165.667	131	612.667	674.333	538.333	448.667	382.667	372.333	374.333	357.667	333.333	249.333	252.667	287.333	264	249.333	246.667	228	208	192	175.333	167
560	no	ENG	68	3509	ENG[68](M)#3509_mIgG2aAr60_353	195	157.333	130.333	148	157.333	159.667	140.333	134.667	138	148.333	144.667	139.667	129	131.333	129.333	129.667	126.333	133	135.667	152	139.333	139.333	142.667	130.333	160	160	170.333	154.667	154.333	141.667	144.333	154	151	143.667	147	155.667	154.667	145.667	148	142	133	137.667	139	139.333
561	yes	INPP5D	133	3656	INPP5D[133](CM)#3656_mIgG2aAr60_359	23656	20711	14727	9730.67	6616.67	4963.67	2667.67	1545	2036.67	1810.67	1440.67	1292	1262.33	1137.67	763.333	514.333	396.333	344.333	354	366.667	335	284.667	262	206.667	8140	6602	4227	2508.33	1723.33	2433	7372.33	8011	9070.67	5214.33	2186.33	1295.33	832.667	573.667	437	345	301.333	293.667	262.667	271
562	no	IGLC1	0	pr129	IGLC1[0]()#pr129_mIgG1Ar60_282	298.667	267.667	234.667	248	246	217.333	202.667	207.333	220	230.667	209.333	211.333	206.667	201.333	185	180	182	204.333	203.333	203.333	181.333	178.333	182.667	154.667	243.667	242	277.667	250.667	227.667	212	198.667	209	210	197.333	206	210	196.667	197.667	203.333	192	177	189.333	189.667	186.667
563	no	CD74	34	HLDA	CD74[34](GolErM)#HLDA_204_mIgG1Ar60_288	269	248.667	231.333	241	247	229	207.667	208	219.667	238.667	246	228	222	215.333	204.667	198.667	189	203	203.333	202.667	190.667	174	166.667	162.333	251.333	276	275.667	251.667	242.667	237.333	232	233.667	236.667	233.667	248	253.667	247.667	221	210.667	201.667	186	182.333	183	196
564	no	zzzempty			zzzempty[]()#_mIgG2aAr60_570	231.333	264	259.667	228.667	230	220.667	215	213.667	211.667	207.333	200.667	201.667	202.667	206	208	194	188.333	189.333	187.667	193.667	191.667	182.667	171	131.333	225.667	262.667	296.667	263.667	231.333	193	200.667	214.333	209	180.333	191	192.333	196.333	190.667	190	181.667	176.333	184.667	179.667	184.333
565	no	zzzempty			zzzempty[]()#_mIgG2aAr60_576	277	326	289.667	261	244.333	236.333	230.667	231.667	244	287	274.333	260	249	239	226.667	213	198.333	211	208	205.667	197	198	193	145.333	247.333	306.667	360.667	307.667	262	221	222	246.667	243.667	233.667	238	240.667	232	219	216	206.667	193.667	201.667	197.333	200
566	yes	IL6ST	101	3117	IL6ST[101](ScrM)#3117_mIgG1Ar60_210	143	142	134	147.667	162.667	158	155.333	158.667	159	157.333	159.333	153.333	147.333	148.667	146	142.667	145.667	157.333	166	176.333	170	161.333	167	132.667	177	164	167	157.333	160.333	153	152	170.333	162.333	161.667	153.333	160	164.667	172	179.667	167.333	151.333	159.333	164	165.667
567	no	CD74	34	712	CD74[34](GolErM)#712_mIgG1Ar60_216	229.667	205	206	210.667	209.333	205.333	188	185.667	199.667	206	199	182	181.667	192.667	185.333	179	186.333	197	185.333	184	172	179	176.333	140.333	208.333	230.667	227.667	194	198.333	185.333	173.667	187	197.667	172.333	175.667	198	207	193.667	183.333	179.667	178	178.333	173.667	172.667
568	yes	NFKB1	105	412	NFKB1[105](CN)#412_gtpolyAr60_498	263	436.333	1550	3451	4459	3969.67	2588.67	1756	1276.33	774	465.333	309.667	235.333	223	214.333	192	181.333	182	189	197	192.333	186.667	176.667	136.333	235	274.333	382.667	477	486.667	388.667	348.667	311.333	274.333	225.667	215	206.333	197.667	203.667	195.333	175	166.333	175.333	186.667	185.667
569	yes	DFFB	39	2848	DFFB[39](CN)#2848_rbtpolyAr60_504	737	862.667	803.333	792.333	817.667	1022.33	1278	1883.33	5536.33	10184.7	12020.7	11462.3	10447.7	7601	3716.67	1488.67	736.667	512.667	446.667	381.667	298.333	247.333	225	176.333	385	543.333	667.333	524.333	403	403	465.667	579.333	1094.67	1695.67	2166.33	3304	3573	2538.33	1354.67	717.333	432	337.333	280	256
570	no	LAT	28	2873	LAT[28](M)#2873_mIgG1Ar60_138	829.667	1209.67	1513	1431.67	1059.67	762.667	1249	717.333	384.333	394.333	375.667	363	335	304.667	289.667	283	276.333	258.333	247.667	243	227.667	213.333	212.667	228.667	1507.33	2292.67	2282.33	1699.67	1147	765.333	550.667	444	396	331	416	400	322.333	288.667	323.333	294.667	253.667	232.667	233	232
571	yes	MAP2K1	43	2890	MAP2K1[43](CCsN)#2890_mIgG1Ar60_144	1625	4338.33	5129.33	3877.33	2392.67	1464	894	795	774.333	682.667	657	1463.67	3202.67	4325	4820.33	4195.33	2656.33	1113	357.333	202.667	185.667	176.333	176.333	142	1478.67	2966	2364.67	1217.33	741.333	446.333	285	235.667	224.333	191	194.667	220	282.333	283.333	252.667	225.667	196.333	191.667	183.667	186
572	no	CD72	40	3652	CD72[40](M)#3652_mIgG2bAr60_426	181	188.667	182	194.667	199.667	195.667	181	194.333	203.667	214	211.667	187.667	183.333	187.667	185	167	156.333	171.333	179	178	177.667	170.667	170.333	134.333	219.667	216	207.667	210.333	209	203.333	198	220	224.667	212.333	212	206.333	214.667	212.667	206.333	192.333	184.667	181	178.333	187.667
573	no	zzzempty			zzzempty[]()#_mIgG2aAr60_432	283.333	289	266.333	283	284	263	240.333	244.667	255.333	277.333	277.667	261.667	264.667	252	241	228.667	207	201.333	206	204.333	196	193	193	167.333	328	310.333	325	306	277	267.667	253.667	253.333	275.667	267.333	270.333	294	280.333	269	258.333	231.333	204	198	197.333	199
574	yes	NCOA3		2626	NCOA3[](CN)#2626_mIgG1Ar60_66	10196.3	7845.33	3217	2314	3948.67	5220.67	4140.67	2502.33	1408.67	855.667	670	572	526.667	491	410.333	331.333	281	264.667	260.333	247	227	228.333	224	172.667	618.667	683.333	676.667	1056.67	2090	2670.33	1933.33	1095	625.333	394.667	383	410	374.667	350	304	268	251	237.333	213.667	214.333
575	no	BLNK	50	2645	BLNK[50](CM)#2645_mIgG1Ar60_72	246.333	247.333	224.333	232.333	234	217.667	186.333	201.333	213	234.667	228	218.333	216	203.333	193.333	185.333	188.333	190.667	196.667	192.667	181	175.333	174.667	132	254.333	257.667	248.333	225	220	200	204.333	218.333	224.333	204.333	188	214	211	200	201	193.333	183.667	185.333	177	174
576	yes	CD3E	21	3567	CD3E[21](M)#3567_mIgG2aAr60_354	195.333	180.333	167.333	166.667	178.333	169	153	155	158	165	160.667	161.667	152.333	161.667	162.667	153	153.333	155.333	176.333	179	178	166	166.333	144	199.333	200.667	201.333	193.333	184.667	165.333	171.667	186	191	163.333	166.333	183	184.667	176	175.667	170	168.667	171.667	161	170
577	no	LIME1	31	3669	LIME1[31](M)#3669_mIgG2aAr60_360	291.667	246.667	211.667	205.667	209.667	203.333	173.333	191	195.667	197	194	197.333	200	194.333	181.667	176	177.333	185.667	188.333	183.333	180.333	187.667	177.667	138	231	258.333	283.333	249	229.667	200.333	200	205.667	209.333	184	190.667	201.667	215.667	206.667	199.667	199	189.333	192	171.667	179
[truncated: 52 more columns]

## Sheet: keratinocytes confl nat
row	validated	Gene	mass kDa	antibody nbr	antibody	Dig_01	Dig_02	Dig_03	Dig_04	Dig_05	Dig_06	Dig_07	Dig_08	Dig_09	Dig_10	Dig_11	Dig_12	Dig_13	Dig_14	Dig_15	Dig_16	Dig_17	Dig_18	Dig_19	Dig_20	Dig_21	Dig_22	Dig_23	Dig_24	brij98_01	brij98_02	brij98_03	brij98_04	brij98_05	brij98_06	brij98_07	brij98_08	brij98_09	brij98_10	brij98_11	brij98_12	brij98_13	brij98_14	brij98_15	brij98_16	brij98_17	brij98_18	brij98_19	brij98_20
2	yes	CALR	46	713	CALR[46](CErScr)#713_mIgG1Ar60_217	14944	16267.5	14600	9812.5	5692.5	3242.5	2485.5	2254	2217.5	2715.5	3649.5	3835	2767.5	1483.5	797	518	416.5	356.5	387	389	373.5	336	367.5	404	9039	6627	3557.5	2016.5	1487.5	1392.5	1629.5	1913	2288.5	2993.5	4067.5	4211.5	2450.5	965	459	350	305.5	276	291	312
3	yes	PTK2	119	1451	PTK2[119](CCsNM)#1451_mIgG1Ar60_223	8663.5	6258.5	2677	1165.5	880	931	1446	3775.5	7581.5	7317	4571	1939	904	619.5	417	275.5	189.5	149	149	146	144.5	137	146.5	129	1209	777	491	486	737.5	811.5	686	782	749	466.5	324	262	243	209.5	177.5	171	140	136.5	145.5	146
4	no	LIME1	31	3571	LIME1[31](M)#3571_rbtpolyAr60_505	152	166	163	160.5	173.5	134.5	124	140.5	161	173	160	160.5	137.5	138	135.5	133.5	119.5	114.5	103	115	122.5	127	124	116.5	122.5	154.5	142.5	141	142.5	127.5	137.5	148.5	130	136.5	149.5	147	134.5	133.5	132.5	121.5	118.5	121	128	134
5	yes	PTPN6	68	3736	PTPN6[68](CN)#3736_rbtpolyAr60_511	120	120.5	119	117.5	128	127.5	128.5	139.5	157	160	263	568	940.5	1059	648.5	317.5	180	130	117.5	130.5	138.5	136	136.5	120.5	131	124.5	113.5	137	129.5	118	121	124	113.5	116	130	144	160.5	148	133.5	122.5	123.5	122.5	132.5	141.5
6	no	PAX5	42	2892	PAX5[42](N)#2892_mIgG1Ar60_145	135	175.5	189.5	169.5	160.5	114	118.5	109.5	109.5	114	114	121.5	104.5	112.5	109	116.5	109	120	113	107.5	114.5	106.5	115	120	241	179.5	137.5	143	129	126.5	127	126	131.5	137	126.5	121.5	121.5	116.5	116.5	115.5	121	119.5	111	112.5
7	yes	ERBB2	136	2923	ERBB2[136](CNM)#2923_mIgG1Ar60_151	735.5	591	332.5	203	170	126.5	111.5	123.5	130	137	144.5	155.5	141.5	151.5	156	155	145	131	115.5	116	114.5	115	118.5	112	229.5	209	183	189	183	158	159	154	142	153	171.5	170	155.5	155	150.5	142	132	118.5	122.5	126
8	yes	ARAF	68	81	ARAF[68]()#81_rbtpolyAr60_433	290.5	355.5	536.5	374	322	284	267.5	296	306	320	333	283.5	233.5	226	211.5	185	159	125	120.5	126.5	131	118	122.5	113.5	143	185	161.5	156	156.5	145.5	142	147	163	181.5	174.5	155.5	152.5	147.5	146.5	138	135	129	132	133
9	no	RAD17	77	99	RAD17[77](N)#99_rbtpolyAr60_439	133	143	131	142.5	164.5	144	146	158.5	140.5	135.5	126	131.5	121	141.5	237.5	440.5	550	588	568.5	519.5	376	219	152.5	121.5	130	130	127.5	147	141.5	128	142.5	143.5	118	122.5	123	128	121.5	127	175	249.5	315.5	264.5	196.5	158.5
10	yes	SERPINE1	43	2646	SERPINE1[43](Scr)#2646_mIgG1Ar60_73	11989	9966.5	5625.5	3700	3898	3752	2778	1663.5	864.5	576	447.5	394.5	268.5	204.5	210.5	191.5	161	155	141	140	140.5	131.5	145.5	128	3531	2295.5	1244	732.5	521	418.5	379.5	344.5	381	369.5	335.5	261	234	249	227	201	157	135.5	138.5	140.5
11	no	PARP1	113	2663	PARP1[113](N)#2663_mIgG1Ar60_79	120	120	295.5	183	114	112.5	120	120	115.5	164.5	219.5	191	142.5	123	113	111	120	120	120	112.5	113.5	114.5	115	114.5	119.5	119	111	108	111	120	106	112	112	117	109	115	106.5	108	120.5	116	117	118.5	117	109
12	yes	DNAJB1	38	877	DNAJB1[38](CN)#877_mIgG2aAr60_361	313.5	368.5	294	215	184	150.5	138.5	142.5	146.5	157.5	374	931	1422.5	1235	561.5	231.5	137	118	114.5	125	121.5	122	118.5	117	122	141	136.5	140	126.5	118.5	116	116.5	108.5	119.5	133	159.5	173.5	154	126	111.5	116	117.5	125.5	132
13	no	H1F0	21	HM1407	H1F0[21](N)#HM1407_mIgG2aAr60_367	1366.5	1073.5	536	295	229.5	162.5	116	128	116.5	121.5	111	123.5	121	142.5	150.5	148.5	124.5	112.5	119	133	127	122	133.5	116.5	307	246	186.5	154.5	135	127	129	135	134	131	140.5	155.5	143	137	130.5	126.5	118	124	128	127.5
14	no	BMI1	37	2	BMI1[37](CN)#2_mIgG1Ar60_1	10896	10820.5	7120	3987.5	2309.5	1408	922	725.5	689	580.5	524	498.5	432	406.5	372.5	337	286.5	270.5	295.5	259	243.5	241	259.5	232.5	1874	1275	715.5	482	337	256.5	241.5	268.5	274.5	249	218.5	187.5	186	172	182	185	186.5	172	167.5	188
15	no	CBLB	109	19	CBLB[109](C)#19_mIgG1Ar60_7	21210	21721	15332	8945	4835.5	2391.5	1406	980.5	681.5	480	367.5	348.5	280.5	248.5	251	226	208.5	176.5	162	168.5	166	155	172.5	164.5	22382	15635	8391.5	3923.5	1753.5	921.5	589.5	472	495.5	361.5	267	249.5	276.5	257.5	235.5	200	168.5	158.5	152	154.5
16	yes	MAPK8	48	2534	MAPK8[48](CN)#2534_mIgG2aAr60_289	2383	2457	1633.5	702.5	327.5	188	141	140.5	144	157	167	175	265	560.5	761.5	599.5	366	207.5	133	124	117.5	112	129.5	120	487	334.5	208.5	172.5	136	131.5	134.5	136	116.5	117	136.5	131	133	144.5	131	126	121	124	131.5	139
17	no	RBL2	128	2637	RBL2[128](N)#2637_mIgG2aAr60_295	7077.5	20118.5	13909.5	6001	3013.5	1661	1002	567.5	452	381	305.5	265.5	254.5	244.5	222.5	190.5	179	178.5	187	180.5	173	168	174.5	174.5	5980	3076.5	1771	1101	636.5	417.5	351	299	307.5	224.5	185	172.5	165	173	162	149.5	143	152	164.5	157
18	yes	PTGS1	66	717	PTGS1[66](ErM)#717_mIgG1Ar60_218	489	447	286	190.5	192	151.5	124	148	169	153.5	144	143	120.5	127.5	132.5	132	113.5	114.5	106.5	114.5	112	106.5	118	108.5	197	197.5	158	157	160	166	242	337	300	210.5	162.5	144.5	129	136	130.5	117.5	119.5	121.5	113	122
19	yes	SRC	60	1461	SRC[60](CCsMitNM)#1461_mIgG1Ar60_224	120	120	110.5	120	127.5	149.5	174.5	194.5	163.5	129.5	119.5	125.5	151.5	218.5	238.5	207	140.5	111	112.5	117.5	114.5	118	115.5	111.5	122.5	109.5	118	125.5	125.5	135	155	150.5	128.5	118	119	133.5	247	368.5	302	188.5	142	121.5	121	118
20	no	PAG1	47	3629	PAG1[47](M)#3629_rbtpolyAr60_506	120	124	126.5	122.5	131.5	114	120	116.5	117	126	116	113.5	121	118.5	112	114	120	116	111	108.5	112	114.5	122.5	114.5	126.5	117.5	120.5	138.5	132.5	113.5	119.5	127	115.5	117	120.5	121.5	117	121	118.5	120.5	112	120.5	119.5	124.5
21	yes	PTPN6	68	3738	PTPN6[68](CN)#3738_rbtpolyAr60_512	349	324.5	248.5	206.5	201.5	175	165.5	192	206.5	224	333	632.5	1122	1351.5	818	338	165.5	122.5	112.5	125.5	129	129	130	116.5	259	196	146	150	141	131	140	140	131	140.5	147	153	158.5	153.5	145	127.5	124	122.5	129	133
22	no	CASP9	46	2899	CASP9[46]()#2899_mIgG1Ar60_146	120	115	110.5	114.5	116.5	120	120	111	113.5	111.5	110.5	112.5	120	120	104.5	115.5	120	120	120	110.5	108	114.5	107	115	125	110.5	109	120	111.5	114.5	118.5	117.5	104.5	114	111	115.5	106.5	107.5	110.5	109.5	109	119.5	119	117
23	yes	TRIP10	68	2927	TRIP10[68](CCsGolM)#2927_mIgG1Ar60_152	17774.5	21728.5	13004.5	4822	5905.5	15145.5	23482	24407	17530.5	8421.5	3246.5	1585	979.5	751	547	419.5	338.5	288	259.5	278	278	222.5	239.5	238.5	4441.5	3169.5	1900.5	1537	4167.5	10682	12507	8191	4025	1665.5	763.5	484	398	375	337	273	255.5	249.5	239.5	222
24	yes	CDKN2A	17	88	CDKN2A[17](CN)#88_rbtpolyAr60_434	350	379	390	270.5	228.5	179	148	149	170.5	183	194.5	212	305	900.5	1558	1532	951	618	783	1113	844.5	390	187	125	133.5	172.5	158	154.5	136.5	118	126.5	133.5	120	126	137	133.5	131	152.5	164	147.5	142.5	156.5	219	219.5
25	yes	BBC3	26	101	BBC3[26](Mit)#101_gtpolyAr60_440	135.5	162	157.5	179.5	200.5	163	129	124	117	116	124	124.5	119	115.5	113.5	112	106	106.5	104	115.5	126.5	114.5	116.5	118.5	122.5	136	151.5	179	172.5	160	211	276	231	165	139	136	125.5	124	124	122.5	124.5	121	132	136.5
26	no	ARPC3	20	2647	ARPC3[20](CCs)#2647_mIgG1Ar60_74	2993.5	2457	1704	1091	680	503.5	507.5	577.5	788	1189	1163	695	328	217.5	196.5	168	138	122	135.5	152.5	154	127.5	134	133	1207.5	839	490.5	381.5	320.5	341	402.5	532.5	628	553	543.5	632.5	604.5	594	520.5	323	193	149	143	145
27	yes	RPS6KB1	59	2667	RPS6KB1[59](CMitNM)#2667_mIgG1Ar60_80	11517	15292.5	11453	5745	2852	1608	1045	954	1015.5	1009	1282.5	3118	6730.5	7239.5	4282.5	1679.5	568.5	259	182.5	169	173	162	162	130.5	24700	19710.5	11916	6392.5	3269	1713	1077	744.5	624	497.5	397.5	388	391.5	340.5	264.5	230.5	204	189.5	187	173.5
28	no	HSPA1A	70	888	HSPA1A[70](C)#888_mIgG2aAr60_362	959.5	804.5	434.5	249	205	131	113	115	123	118.5	109.5	119	106	123.5	125.5	135.5	127	109.5	124	118.5	113	109.5	118.5	117	320.5	322.5	263.5	234.5	199	165.5	166	170.5	146.5	134	129.5	143.5	138	142	138	126.5	124	125	124.5	128.5
29	no	BIRC5	16	HM1361	BIRC5[16](CCsN)#HM1361_mIgG2aAr60_368	1771	1345.5	660.5	360.5	261	182.5	145	139	127.5	132	121	134	221	335	374.5	324.5	201	135.5	127.5	131	127	121	129	121	442.5	290	206	185	146.5	124	133.5	141.5	135	136.5	141	156.5	150.5	147.5	142	129	123.5	132	124.5	127.5
30	yes	BCL2	26	4	BCL2[26](MitErNM)#4_mIgG1Ar60_2	8292	10885.5	7686.5	3661.5	1823	1015.5	811.5	610.5	456	342	254	187	160	157.5	153.5	151.5	146.5	132	122.5	138	138	133	131	121.5	3702	2299	1346	740.5	434.5	391.5	349.5	299.5	305.5	244.5	193	167	139	142.5	133.5	131	121.5	120.5	123	126
31	no	cdc14a	67	20	cdc14a[67](CCsN)#20_mIgG1Ar60_8	49938	53677	60550.5	53757	39573	24188.5	12995.5	6752	4514	3163	2794.5	2165	1915.5	1575.5	1182	953	813	747	701.5	623.5	564.5	533.5	535.5	510	10771	19194	26211	19504	10371.5	5587.5	2921	1569	1410	1110.5	840.5	760.5	570.5	486	470.5	411.5	402.5	384	396.5	344.5
32	no	CCND1	34	2544	CCND1[34](CNM)#2544_mIgG2aAr60_290	1382.5	1712.5	1362.5	714.5	592.5	527	497.5	432	362	333	334.5	371.5	430	613	553.5	324	216.5	162.5	138.5	139.5	147	128.5	141.5	125.5	1418.5	1239	803	445	248	201	198.5	221.5	258.5	244	220	216	222	221	205.5	195.5	191.5	168	185.5	172
33	yes	CASP3	17	2639	CASP3[17](C)#2639_mIgG2aAr60_296	38072.5	48891.5	26838.5	6585	1818	996	616	591.5	710	800	887.5	2707.5	15830.5	31342.5	37849.5	27556	12487	3808.5	1014	392.5	257.5	215	186.5	208	4794.5	2792.5	1364	850	535	411.5	418	436	509.5	388	279.5	341.5	1195	2174.5	1785	829	348	199	168	169
34	yes	H2AFX	15	721	H2AFX[15](N)#721_mIgG1Ar60_219	1101	2145	1527	624.5	345	226.5	180	181.5	196	219.5	232.5	212.5	203	256.5	334	332.5	239	166	139.5	137.5	134	125	134.5	141.5	447	329	241.5	211.5	199	193.5	203	288	425.5	422	295	242.5	223	232.5	231	199	175	152	146	147
35	no	zzzempty		1526	zzzempty[]()#1526_Ar60_225	120	120	120	120	120	120	120	120	120	120	120	120	120	120	120	120	120	120	120	120	120	120	120	120	120	120	120	120	120	120	120	120	120	120	120	120	120	120	120	120	120	120	120	120
36	yes	ERBB2	136	3663	ERBB2[136](CNM)#3663_rbtpolyAr60_507	112.5	135	152	155.5	171	131	123	118.5	109	114	117	125.5	116.5	126.5	136	126.5	108	114	110	117	119.5	119	128.5	119	134.5	140.5	151.5	166	142.5	120	117.5	124.5	115.5	130	133	134	127.5	131	130.5	122	122.5	116.5	126.5	128.5
37	no	ANK1	206	HM1010	ANK1[206](CCsM)#HM1010_rbtpolyAr60_513	164.5	207.5	196	201	197.5	174.5	149	149	145	145	143	166	149.5	143.5	143	133	125	109	118	128.5	135.5	132	136.5	120.5	131.5	136	139	153	137	125.5	130.5	131	125	128.5	137	142.5	131.5	137.5	132	126	131	121.5	127.5	134.5
38	yes	PRKAR2A	45	2900	PRKAR2A[45](CM)#2900_mIgG1Ar60_147	4350	3392	1620.5	699.5	437.5	393	382	406	429	379	286	216	146	138.5	146.5	140.5	120.5	111.5	115	117.5	128.5	123.5	119	111.5	959	622	314	194	151	119.5	118.5	136	126	120.5	122.5	119.5	118.5	125	124	116.5	112	121.5	120	123
39	no	APEX1	35	2928	APEX1[35](CMitErN)#2928_mIgG1Ar60_153	15294	16851	14661	11657.5	8789.5	6765	5417.5	4576	4046	3533	3360.5	3030.5	3025.5	2686	2524	2196.5	2003	1960.5	1830.5	1702.5	1492	1438.5	1434.5	1438.5	9074	6361	4373	2858.5	1736.5	1423	1654.5	1495	1634	1476	1337.5	1225.5	1193.5	1235.5	1095	1116	1097.5	941.5	913.5	783
40	yes	PRKCD	78	93	PRKCD[78](CMitErNM)#93_rbtpolyAr60_435	2355.5	3483.5	2653.5	1403.5	876	681.5	756.5	858	775	699	789	1644	4556	8092	7290.5	3920	1491.5	555.5	321	250.5	222.5	213	220.5	211.5	3474	2647	1467	842	589	497	516.5	678.5	1398.5	1542.5	1579	3199	4278	3348	1824.5	773	340.5	240	217.5	215.5
41	yes	PTK2B	116	102	PTK2B[116](CNM)#102_gtpolyAr60_441	590	477	330.5	300.5	349.5	333.5	427.5	939	1863	2062	1319	576	269.5	193.5	165.5	148	129.5	115.5	116.5	131.5	127.5	128.5	137	129	188	202	194	199.5	175	157.5	171.5	189.5	175.5	157.5	145.5	142.5	143	150.5	140	132.5	128	133	146	147.5
42	yes	SOD2	22	2648	SOD2[22](Mit)#2648_mIgG1Ar60_75	2383	1640.5	938.5	473	326.5	231.5	152	146	143.5	143	140.5	260	878.5	1242	707.5	237	117	113.5	107.5	117	114.5	112.5	119.5	116	757	408.5	225	197	147.5	121.5	128.5	138.5	127.5	120.5	120.5	133	195	191	146	116.5	115.5	116	120	123.5
43	no	MCM2	102	2670	MCM2[102](N)#2670_mIgG1Ar60_81	7729	6913.5	3812.5	1601.5	1020.5	752	585	536	642.5	799	712.5	511.5	286	206	211	196	169	145	134.5	140.5	139.5	136	141.5	123.5	2386	1359.5	709	473.5	354	291	302	343	433	401.5	310.5	258	251	267	243	207	163	154.5	157.5	147
44	yes	TRADD	34	889	TRADD[34](CCsN)#889_mIgG2aAr60_363	7806	7475.5	3684.5	1337.5	672.5	394.5	297.5	327	293	275	309	332.5	339	1180.5	4294.5	6519	5081	2295.5	740	269.5	179.5	145	161	144	1348.5	989	583	401	283.5	237.5	215	227.5	266	240.5	234.5	216	204.5	234	250.5	258	202	156	153	152.5
45	no	CASP14	NA	436	CASP14[NA](CN)#436_mIgG2aAr60_369	1220.5	947.5	513.5	409.5	254	154	131.5	154.5	138	130	120.5	140.5	130.5	152	150.5	157.5	134	126.5	122	131.5	129.5	120	129.5	116	333	249	201	166	140.5	125	132	146.5	124	126.5	148.5	144.5	137.5	126	134.5	129	122	128.5	136.5	139.5
46	no	AURKB	39	8	AURKB[39](CCsN)#8_mIgG1Ar60_3	120	127.5	135	131.5	150.5	124	120	130	135	131.5	134	141	128	131.5	125	117.5	115.5	118.5	108	113	110.5	103.5	116.5	112.5	135.5	128	121	137.5	122	109.5	121	131	122	122.5	121	126.5	126	123	119.5	114.5	115.5	115.5	123.5	126
47	no	E2F5	38	31	E2F5[38](N)#31_mIgG1Ar60_9	4954.5	4610	2993	1829.5	1206	779.5	534	398	297.5	237.5	192	160	144	144	138	134.5	118.5	111.5	110	110	123.5	120	120	110.5	1153	832	606.5	438.5	299	243	209	204	165.5	148.5	164.5	226	250	216	170.5	136	117.5	119.5	124	129
48	no	EPCAM	33	2573	EPCAM[33](M)#2573_mIgG2aAr60_291	5650	5383	2938	1222.5	752.5	454	336.5	308.5	271	277.5	333	344	200	169.5	222.5	198.5	155.5	140	127	124	140.5	126.5	152	141.5	6717	4571.5	2270	943	450.5	277.5	234	216	276	263.5	235.5	218.5	240	246.5	282.5	268	184.5	151.5	162	171
49	no	CAV1	20	2653	CAV1[20](GolM)#2653_mIgG2aAr60_297	4604.5	6310.5	4435	3097.5	2155.5	1188.5	619.5	423.5	404.5	394	396.5	342.5	254	218	188	171.5	134	127.5	131	137	152.5	135.5	138	120	6641.5	3638	1727.5	959	485.5	329.5	367.5	554.5	705.5	572	389.5	240.5	196	172	174.5	157	139.5	140	154.5	149.5
50	yes	HSPB2	20	726	HSPB2[20](CN)#726_mIgG1Ar60_220	16583	13144	9743	7987.5	8477.5	8802	9306	9014.5	8390.5	7762	7497	7695.5	9567	11709.5	11269.5	10373	9329.5	7189	3798	1445.5	596	416.5	379.5	354.5	5265.5	3183.5	1626	1064.5	813.5	737.5	717.5	784	1532.5	1426	1308	3045.5	5510	5654.5	4004.5	3106	2360	1085.5	430.5	280.5
51	yes	PARK7	20	1530	PARK7[20](CMitN)#1530_mIgG1Ar60_226	47642	50090.5	51804	48058	39536	29670.5	19811	13641	10550.5	8121.5	7668.5	6857.5	6181.5	5394.5	5228.5	5640	8674	10309.5	8497	5700.5	3413.5	2566.5	2274.5	2048	37824	38724.5	29046.5	17251.5	8575.5	4447	2878	2537.5	2443.5	1958	1762	1590.5	1578.5	1474	2098	6398.5	8675.5	7481.5	4770.5	2278.5
52	yes	MAP2K1	43	3671	MAP2K1[43](CCsN)#3671_rbtpolyAr60_508	381.5	787.5	747	506	343	215.5	159	157.5	169	178	167	173	191	498	1141	1463.5	988.5	415	190	145	135.5	133.5	131.5	115.5	196	200	174	170	163.5	139.5	143.5	147.5	132.5	148.5	153.5	146	142	152	163	150.5	135.5	126	139.5	139.5
53	no	ETS1	50	HM1138	ETS1[50](CN)#HM1138_rbtpolyAr60_514	120	141	134	132	135.5	111	110.5	134	131.5	120	119	129	118.5	123.5	123	132	113	119.5	115.5	130	137	130	138.5	126.5	136.5	132.5	134	150	141.5	127	134.5	138.5	124	125.5	138	137	131.5	132.5	130	129	128	129	141.5	142
54	no	REPS1	87	2902	REPS1[87](M)#2902_mIgG1Ar60_148	38130	45387	49902.5	44897	37758.5	27806	18895	15073	12422	9486.5	8314	6638	6262	5198.5	4765	4124.5	3487.5	3152.5	2895	2519.5	2468	2302	2006.5	1734	42629	37481.5	28352	18192.5	11077.5	7302.5	6991	5852	4518	2998.5	2190	1607.5	1539.5	1514.5	1376.5	1445	1335.5	1253	1111.5	1017
55	no	NDC80	74	2929	NDC80[74](N)#2929_mIgG1Ar60_154	120	120	111.5	117	130.5	113	114.5	114	117	114.5	113.5	110.5	117.5	109	106.5	116	112	115	115.5	112.5	119	129	127	119.5	128	121	122.5	134.5	123	117	125	132	121.5	118	119	124	123	121.5	116.5	115.5	119.5	116.5	129	127.5
56	yes	PRKD1	102	94	PRKD1[102](CGolM)#94_rbtpolyAr60_436	1990.5	1837	1485.5	1072.5	1043	1739.5	3152.5	3769.5	2691	1525	844	464.5	286	249	206	184	161	141	135.5	141	142	136.5	144.5	126	320	336	289.5	306.5	468	1164.5	1895	1563	949.5	582.5	389.5	262	207	190.5	198.5	186.5	164.5	141	151.5	157
57	yes	RELB	62	105	RELB[62](CCsN)#105_rbtpolyAr60_442	3563	2733	1947	2066	2023.5	1573	1123	732.5	466	327.5	249.5	201.5	155.5	156.5	150.5	140.5	134.5	126	126	133.5	144.5	137	145	124	735.5	517.5	379	331.5	263.5	200.5	176.5	189.5	168.5	159.5	151	148.5	149.5	154	152	140	135	126	133.5	148.5
58	yes	AKT1	56	2650	AKT1[56](CNM)#2650_mIgG1Ar60_76	2141	1444	650	440.5	312	207	183.5	198	197	215.5	226	255	708	3134	5704	5473.5	2661	795.5	258	151.5	125	118	126	119.5	990.5	554	292.5	222	150	117	124	132	120	125	132.5	138.5	139.5	173	198.5	162	132	122	116.5	114
59	yes	GSK3B	47	2671	GSK3B[47](CNM)#2671_mIgG1Ar60_82	2338.5	2409.5	1626	945.5	663.5	526	474.5	451	474.5	501.5	586.5	718.5	1241	3904	7459.5	7724.5	4595.5	1836.5	675	351	232	170.5	159	129	670	451	275.5	208.5	176	152.5	164	173.5	164.5	193	190.5	168.5	202.5	631	1116.5	880	426	203.5	157.5	146.5
60	no	HSPD1	58	890	HSPD1[58](Mit)#890_mIgG2aAr60_364	1360	923	449	243.5	192.5	150	124	123	113	120	123	137.5	129	151.5	166.5	155	138	124	124	126	130.5	122.5	131	110	255.5	224	200	196	169.5	160.5	185	193.5	186.5	210	206.5	203.5	233.5	211.5	164.5	132.5	129.5	121	123.5	122
61	no	zzzempty			zzzempty[]()#_mIgG2aAr60_370	1374.5	906	515.5	323.5	231.5	154	121	314.5	219	122.5	117	135.5	125.5	147	163.5	166.5	139	124	122.5	141	141.5	127	133.5	118	372.5	274	208	175	148	137.5	145	144.5	137.5	131	135	149	135	141	140.5	125.5	127	135	143	136.5
62	yes	BAD	18	10	BAD[18](CMitM)#10_mIgG1Ar60_4	191	209	190	148	154	147	164.5	293.5	421.5	437.5	605	928	1068	721.5	343.5	189	143.5	127	128	131.5	124.5	116	123.5	117.5	142.5	151.5	140.5	149	137.5	142	389	1967.5	2681.5	1431	546	314	239.5	209.5	178	162.5	167.5	159	152.5	143
63	no	E2F6	32	32	E2F6[32](N)#32_mIgG1Ar60_10	18829	18612	9444.5	2345.5	622.5	344	286	310	304	256	205.5	199	211	244.5	239	193	157	137.5	123	134	124	119	131.5	126.5	829.5	577	368	268	212	192	209	222.5	180.5	153.5	158	147	148.5	166	159.5	137.5	129.5	127.5	135	139.5
64	no	IRS1	132	2591	IRS1[132]()#2591_mIgG2aAr60_292	120	120	117	129	138	115	120	110.5	120	113	110.5	107.5	120	109	101.5	122	106.5	113.5	120	116.5	116	117.5	120.5	116	146.5	156	134	138	128	113.5	118.5	129.5	109.5	115	111	116.5	110.5	116	117.5	112.5	114	115	117	124
65	no	GIT1		2656	GIT1[](C)#2656_mIgG2aAr60_298	10899	14443.5	13463.5	9124	5446.5	3024.5	1554.5	840	564.5	422	366.5	307	259	238.5	234	209.5	189	182	168.5	156	170.5	172	185	173	3861	2668.5	1534	882	515	337	290.5	242	250.5	222.5	175	184	187.5	182	185.5	175.5	160	156	153.5	160
66	no	CENPA	16	744	CENPA[16](N)#744_mIgG1Ar60_221	8190	6297	3218.5	1732	1241.5	795.5	448	294	241.5	197	165.5	148	127.5	143.5	149.5	139.5	133.5	113	119	133.5	131.5	119.5	129.5	110.5	611	577	558.5	471.5	307	210	176.5	157.5	133.5	141.5	136.5	146.5	147	136	128.5	113.5	119	126.5	136.5	131
67	no	GOSR1	29	1538	GOSR1[29](GolM)#1538_mIgG1Ar60_227	538	724.5	477.5	277.5	284.5	204	162	179	167.5	171	177	169.5	145	160.5	164.5	170	161.5	148.5	140	141.5	145.5	134.5	143.5	133.5	381	321	243.5	227	190	170.5	164	167	153.5	151.5	153	157	146.5	156.5	146.5	135	130	137	143	140.5
68	yes	PIK3R1	84	3722	PIK3R1[84]()#3722_rbtpolyAr60_509	174.5	210.5	261	323.5	415	495	1283.5	3591	5470	5162	3493	1502	642.5	415.5	306.5	238.5	188	166.5	162.5	164.5	156	154.5	155	131	135	146.5	138.5	161	157	163	229.5	317.5	299.5	246	210.5	175.5	158.5	158.5	158.5	137	137.5	137.5	146.5	148
69	yes	EZR	69	HM1139	EZR[69](CM)#HM1139_rbtpolyAr60_515	140.5	159	162.5	223	349.5	637.5	1115.5	1267	940.5	707.5	1041	1741.5	2017.5	1724.5	1038.5	507.5	252.5	169	144.5	147	145	136.5	149	131.5	140	145.5	154.5	179.5	169.5	180	213.5	215	176	199	316	400.5	339	241.5	187	157.5	143.5	138.5	142	153.5
70	yes	UBE2E1	21	2912	UBE2E1[21](N)#2912_mIgG1Ar60_149	2711	3075.5	2393.5	1413.5	930.5	598	500	570.5	555	443.5	320.5	240.5	195	202	190	213.5	298.5	939.5	1272	2378.5	3112	1694.5	440	136.5	398.5	393	313.5	261	232.5	193	191	217	218	201	182	174	161.5	151.5	140.5	128	131	132	141.5	137
71	yes	MST4		2930	MST4[]()#2930_mIgG1Ar60_155	178.5	210.5	260	257	273.5	255	255	278	350.5	689	1885	3631	4428.5	3214	1538	650	311	187	149	144	148	144.5	132	124	171.5	211	191	186	178	172	187.5	196	224.5	278.5	328	383.5	342.5	248.5	196.5	166.5	156.5	146	148.5	137.5
72	yes	PARP1	113	95	PARP1[113](N)#95_rbtpolyAr60_437	120	138	137	143	155.5	123	119	147.5	192	212.5	186.5	165	139.5	140.5	157	171	182	178.5	187.5	191.5	172.5	147	140	126	132.5	128.5	123.5	145	136.5	125	141	151.5	148	156	148	135	129	143.5	145	143.5	150.5	156	152	153.5
73	yes	RPS6KA1	83	106	RPS6KA1[83](CN)#106_rbtpolyAr60_443	11578.5	12667.5	9338.5	5218	3731	2957	2331	2199	2992	4888.5	9867	17291.5	23755.5	23345.5	15928.5	7730.5	3132	1480	818.5	538.5	402	343.5	364	294	2276	2401.5	1540.5	942.5	692	512.5	442.5	524	788.5	989.5	1208	1637	1844.5	1220.5	566	327	283	256.5	265.5	247
74	yes	CASP8	18	2657	CASP8[18](C)#2657_mIgG1Ar60_77	8909.5	12409	7823	2641.5	1066.5	583.5	362	310.5	310	325.5	300	473	1052.5	1457	1204.5	710	419.5	243	157.5	151	141.5	133	148.5	149.5	1279	840	455.5	323	264	192	177.5	174	172	172	171	175	163.5	160	155.5	147.5	137	130	135.5	138
75	yes	PPP2CA	36	2675	PPP2CA[36](CCsN)#2675_mIgG1Ar60_83	552.5	666	753.5	515.5	388.5	320	288.5	311.5	404	768	1068	1038	878.5	605	375	285.5	291	397	479.5	365	222.5	152	147	115.5	233	269.5	229	222	204	198	207.5	203	201	219	223	214.5	200.5	194	194	203	278	332.5	274.5	203.5
76	yes	CRKL	34	1458	CRKL[34]()#1458_mIgG2aAr60_365	1378.5	882	445	316.5	229.5	151	130	137	138.5	142.5	151.5	166.5	196	558	1086	1224.5	991	670.5	333	192	158.5	139	136	119.5	274	213.5	196	174.5	145	143.5	138	139.5	137	136.5	140.5	145.5	145	163	189	186.5	152	138.5	141.5	145
77	no	zzzempty			zzzempty[]()#_mIgG2aAr60_371	1351.5	736.5	369.5	284.5	238	177	140.5	205.5	157.5	133	128	146.5	140.5	153.5	164	168	149	142	133.5	141.5	152	141.5	145.5	126	333	245.5	183.5	177	158	141.5	151.5	155	143.5	140	212.5	227	162	140.5	138	124	130	136	133.5	147.5
78	yes	CDK5	33	13	CDK5[33](CNM)#13_mIgG1Ar60_5	16388.5	19788.5	18213	13120.5	8368	5121	3390.5	2699	2373.5	2201.5	2227.5	2060.5	1803.5	1606.5	1434	1384.5	2126	3082	2994.5	1736.5	912	702	596.5	658.5	6409	4453	2445.5	1400	866.5	688	669.5	650.5	765.5	702.5	578	562	532.5	489	499.5	547.5	483	447	424	379.5
79	no	FANCD2	166	33	FANCD2[166](N)#33_mIgG1Ar60_11	120	117	158.5	153.5	151.5	122.5	116	124.5	123	127.5	128	132.5	127.5	139.5	137.5	132	118.5	110	112	116.5	122	121.5	130	132.5	128.5	137.5	134	139	127.5	121	136	139.5	123.5	126.5	122.5	116.5	125	134.5	137	128	130.5	134	134	141.5
80	yes	BUB1B	120	2615	BUB1B[120](CCsN)#2615_mIgG2aAr60_293	1188	1075	613	326	292.5	292.5	307.5	284	224	172	132	133.5	123.5	128.5	128.5	129	117.5	116	118	117.5	127	123	134.5	120	817	553.5	319.5	247	195	218.5	300.5	337	270	192	154	144.5	131.5	142.5	150	125	123.5	128	133.5	136.5
81	no	Phosphotyrosine		2673	Phosphotyrosine[]()#2673_mIgG2aAr60_299	3183	5214	5320.5	3628.5	2424.5	1648.5	1240.5	1170.5	1054.5	875.5	783	909	693	530.5	437	367	291	254.5	223	200	220.5	195.5	210	198	4840.5	4968.5	3621	2135	1309	1065.5	981	991.5	904	750.5	630.5	461.5	427	447.5	420.5	443.5	343.5	282	260.5	254.5
82	no	EXOC2	104	749	EXOC2[104]()#749_mIgG1Ar60_222	120	162	156	155	196	170	157	154	155.5	162	142.5	180.5	183.5	197	171.5	169.5	157.5	164.5	158.5	158.5	159	153.5	153	128.5	289.5	328	269.5	214	178.5	156.5	161.5	170	176	156.5	165	148.5	142.5	162	156	146.5	150	140.5	148	151.5
83	yes	MT1A	6	1540	MT1A[6]()#1540_mIgG1Ar60_228	2258.5	2396.5	1342	678.5	418.5	255.5	297	457	615	724	541.5	364.5	342	306.5	232.5	191.5	198	194	453.5	1219.5	1614	1007.5	373	197	978	754.5	463.5	347	248	194.5	217.5	259	226.5	214	204	190	181.5	183	181.5	176.5	173.5	163	170	161.5
84	yes	HIST1H3A	15	3735	HIST1H3A[15](N)#3735_rbtpolyAr60_510	145	151	165	178	195	153.5	137.5	142	151.5	160	152	175.5	208.5	188.5	163	180.5	167.5	162.5	169.5	165	192.5	194.5	212	164	174	189.5	186	185.5	171	154.5	150.5	159.5	148.5	146	158	161	172	171.5	165.5	150.5	149.5	159	167	214
85	no	PSMD10	24	HM1419	PSMD10[24](CN)#HM1419_rbtpolyAr60_516	120	141	142.5	150	176	170.5	155.5	162.5	152	155.5	167	176	162	156	163.5	182.5	147.5	150	154.5	162	161.5	151.5	159.5	129.5	131.5	165	180	176.5	158.5	160	167	181.5	176.5	173.5	174	171.5	181	169	163.5	148	167	162.5	162	177.5
86	yes	MTOR	289	2922	MTOR[289](CMitGolErM)#2922_mIgG1Ar60_150	3197.5	3553.5	3173	2603	6789.5	10034.5	9573	3738	714.5	320	246.5	209	167.5	180.5	182	188.5	168	149	138.5	159	158.5	147	154	152	892	746.5	598	543	595.5	529.5	397.5	291.5	241	211	199	203.5	194.5	192.5	184.5	164	143.5	155	157.5	151.5
87	yes	COPS5	37	2933	COPS5[37](CN)#2933_mIgG1Ar60_156	28515.5	34004	19294	4524.5	990	997	958.5	630.5	365	301	292	245.5	235.5	245.5	266	310.5	264	199	160.5	166.5	167.5	160.5	152	139	1792.5	1392	832	462	314.5	277.5	275.5	228.5	222	219.5	216	217.5	197.5	193.5	187.5	166	165.5	161	152	150
88	no	RAD1	32	98	RAD1[32](N)#98_gtpolyAr60_438	120	120	127	134.5	161	132.5	127	146	147	154	180.5	201.5	164	171.5	190.5	212	223.5	169	134	140	146	141.5	153.5	130	140.5	143.5	146.5	153.5	145	146.5	151.5	156.5	150.5	158	171.5	172	162	158.5	175	166.5	144	143	153	166.5
89	yes	RPS6KA3	84	107	RPS6KA3[84](CN)#107_gtpolyAr60_444	136.5	155	194	208.5	225.5	205.5	195.5	222	221.5	272	441	872.5	1349	1416.5	850.5	415	227	166.5	159	164.5	162.5	155	172	144.5	188	240.5	254	292.5	271	236.5	231.5	225.5	204	218	229.5	229.5	227	211	201.5	190	180.5	178.5	185.5	187
90	yes	ITK	72	2661	ITK[72](C)#2661_mIgG1Ar60_78	2028	1650	1156.5	766	510	298.5	207	192	177.5	175	184	174.5	151	155.5	165	168.5	157.5	151.5	150	171	163	139.5	153.5	152	1152.5	653	350.5	258	210	180.5	186.5	199	178	171	166	164.5	149.5	159.5	167	157.5	149.5	138.5	149.5	154.5
91	yes	BCAR1	93	2676	BCAR1[93](C)#2676_mIgG1Ar60_84	27889	35316.5	25179.5	17010	20620.5	22151.5	17467	10726.5	5521.5	2614	1391	888	667	521.5	427.5	371	338	317	303.5	297	275	249.5	237.5	222	8868	5262.5	2647	1988	1824	1624	1139	744.5	588.5	445	349	291.5	253.5	256	243.5	233.5	237	221.5	219.5	231
92	yes	ACTB	42	1510	ACTB[42](CCs)#1510_mIgG2aAr60_366	15381.5	15224	11887.5	7022.5	3668.5	1944	1153.5	734.5	487	398	294.5	283	287.5	409.5	1027.5	2051	2317	1222	382	214.5	210	186.5	209.5	214	13364.5	8526.5	4437	2317.5	1231.5	800	616	479.5	449.5	357	294	249.5	280	300.5	341.5	372	281	218	226	212.5
93	no	zzzempty			zzzempty[]()#_mIgG2aAr60_372	993.5	1004	694	454.5	370.5	348.5	302	401.5	326.5	270.5	242	253	234	249	255	272	259	241.5	215	207	199	174	165.5	166	430	354	297	283	233.5	204	231	248	222.5	226	269.5	259.5	240	227.5	202	183	179	176	185.5	181
94	yes	CDC25C	53	15	CDC25C[53](N)#15_mIgG1Ar60_6	120	120	114.5	117.5	133	112.5	119.5	132	131	132.5	138	145	138	152	141	145	137.5	136	138.5	141.5	149	140	136.5	124.5	134.5	147	145	152	153.5	140	146	147.5	131.5	148	140	131	136.5	147.5	143	138.5	135	138	146.5	148.5
95	no	YES1	61	34	YES1[61](CCsM)#34_mIgG1Ar60_12	6001	7853.5	6090	4268	3605.5	2445.5	1487.5	1038.5	1204	1449.5	1177.5	742.5	536	499.5	1404.5	4263.5	6514	6208	3750	1359.5	384.5	205	174	152	7540.5	4333	1874.5	1030	641.5	441	348	315.5	357.5	428	567.5	564	389.5	272	225.5	200	196.5	174.5	170.5	166.5
96	yes	CDK2	34	2634	CDK2[34](CCsN)#2634_mIgG2aAr60_294	22133.5	20896.5	12151.5	7440.5	6216.5	3761	2292	1237.5	732	758.5	705.5	700.5	633	553	452.5	392	697.5	1230	1170	650	323	220.5	210	208.5	4609	2958	1658.5	973	647	458	386	430.5	480.5	384	273	252.5	233.5	215.5	204	190	201	187.5	198	189.5
97	yes	ZAP70	70	2674	ZAP70[70](CM)#2674_mIgG2aAr60_300	5083	7760.5	7708.5	3939	1832	1169.5	875.5	534.5	607	716	746	814	885	760.5	555.5	412.5	341	299	264	183	231.5	236.5	223.5	176	2650	2042	1416.5	1042.5	791.5	675.5	645	635.5	643	602.5	457	440.5	458.5	477	429	354	316.5	298	286.5	277
98	no	Phosphotyrosine		1543	Phosphotyrosine[]()#1543_mIgG1Ar60_229	572	571.5	382.5	271.5	292	237.5	250	329	352.5	266.5	201	184	174	191	185.5	162	135	118	114.5	113.5	112.5	112	115.5	108	441	342.5	272	240	232.5	220	245	282.5	250.5	198.5	160	151.5	150	170	182	180.5	145	128	123.5	124
99	yes	TFRC	85	3525	TFRC[85](ScrM)#3525_mIgG1Ar60_235	10671	7719.5	3752	1618.5	911	527	347	292	240.5	210.5	186.5	174	160	167	158	150.5	115	128	132.5	131	128	120	144	123	2366.5	1414.5	880	853	1063.5	1501	1204	669.5	437.5	297.5	221	187.5	170.5	146.5	131.5	132.5	126	114.5	121.5	133
100	no	IL2RG	40	HM1188	IL2RG[40](M)#HM1188_rbtpolyAr60_517	120	120	123	112.5	132	115.5	104.5	105.5	113	117.5	112	126	117	128	125	115.5	106.5	115.5	105.5	114.5	121.5	113	120.5	114	124	124	124.5	139	124.5	109.5	113.5	121	116	114	122.5	126.5	131.5	125	128	124.5	125	128.5	124.5	128
101	no	NCK1	43	HM1233	NCK1[43](CErN)#HM1233_rbtpolyAr60_523	120	120	115.5	117	138	113.5	110.5	109	123	127.5	121	133.5	117.5	122.5	126	120	122	116.5	116	137	131.5	129.5	134.5	124	130.5	126	130	143	125	113.5	129.5	144	115	122	137	135	134.5	138	129	122	126.5	124	132	138.5
102	yes	BAG1	39	2934	BAG1[39](CN)#2934_mIgG1Ar60_157	31867.5	22885	29281.5	16213.5	4656.5	2308	1968	2355.5	3364.5	6293	8965	11280.5	12715.5	12821	12841.5	11041.5	7229.5	3251.5	1188	589.5	379	257.5	227	187	9566.5	6062.5	2972.5	1909	1449	1619	2068	2257.5	2044	1522	1070.5	781.5	814	1020.5	1046.5	736.5	461.5	318	291	254
103	yes	CASP2	17	2955	CASP2[17]()#2955_mIgG1Ar60_163	10166.5	12471.5	8129	3674.5	1982	1095.5	695.5	509.5	452.5	424	394	388	330	339	322	280.5	194.5	153.5	158.5	172.5	164.5	157	156	135	5001.5	2968.5	1606	973.5	554.5	369.5	364	330	348.5	282.5	239.5	201	187	212	185.5	182	164	145.5	145.5	141
104	yes	RAF1	73	108	RAF1[73](CMitNM)#108_rbtpolyAr60_445	151	152.5	192.5	191	230	218	213	234	261	278.5	284	259.5	199.5	165.5	148	131.5	122	116.5	114	123	124	121.5	126	115.5	127	140	145.5	153	143.5	137.5	155.5	169.5	164.5	172	163	138.5	135.5	137	122.5	117	117	119.5	129	132.5
105	no	SUMO1	11	127	SUMO1[11](CNM)#127_rbtpolyAr60_451	120	120	120	112	106.5	120	111	120	104	103.5	112	127.5	112.5	104.5	108	120.5	120.5	119	115	144	146.5	131.5	124.5	113.5	124	121	112.5	135	121.5	114.5	129	140	129	136.5	126.5	129.5	133	131	134	126.5	121.5	125	130.5	132.5
106	yes	XIAP	57	2677	XIAP[57](CN)#2677_mIgG1Ar60_85	5370	7993.5	6077	2578	1064	1568.5	3449.5	3689.5	3826	4164.5	4606.5	5453.5	7875	8141.5	5526.5	2525.5	937.5	523.5	421	280.5	185.5	144	135.5	113.5	1280.5	858	439	279.5	223.5	226	327	342	451.5	560	590.5	524.5	390	288	215.5	155	142.5	134	125.5	126.5
107	yes	ARNT	87	2688	ARNT[87](N)#2688_mIgG1Ar60_91	120	120	120	118.5	148	199.5	361	816	1211.5	1001	563.5	278	149.5	122	119	118	112	120	110.5	116	105.5	104.5	116.5	112	120	119	110	121	115.5	113.5	139	205.5	210	162.5	133.5	122.5	109.5	110.5	116	103.5	114.5	118.5	117	115
108	no	ICAM1	55	1305	ICAM1[55](M)#1305_mIgG2aAr60_373	120	120	120	120	117.5	120	120	115	113.5	120	112	119.5	105	117.5	120.5	114.5	105.5	120	115	111.5	110	113	119	115	123.5	122.5	113.5	131	120.5	120	140	143.5	116	112.5	113.5	105.5	114	115.5	120	115	114.5	126	127	130.5
109	yes	B2M	12	1319	B2M[12](Scr)#1319_mIgG2aAr60_379	1508.5	990	456.5	270.5	208.5	153	132.5	138.5	153.5	155.5	145.5	147	132	144.5	176.5	222	237.5	211.5	277	1054	2834	3614	2549.5	1284.5	517	403	286.5	238	221.5	237.5	650	4137.5	5899	2849	709.5	296.5	200.5	186	281	321	274.5	250	746.5	2374
110	yes	CCND3	33	37	CCND3[33](CNM)#37_mIgG1Ar60_13	583	647.5	391	214.5	210	158	132	134.5	128	141	161	173	178	165	138	121.5	108	118	118.5	114	106	111	119.5	111.5	135	154	142.5	147	131	125.5	124.5	134	120	135	136.5	122.5	125	129	123.5	113	115.5	115.5	115	119
111	yes	SMAD4	60	62	SMAD4[60](CN)#62_mIgG1Ar60_19	120	113.5	122.5	129	137	109	111.5	116	116.5	147	284.5	374.5	301	199	127	108	120	120	120	102	116	112	111.5	114.5	120.5	121	119	131	120	109.5	112	122	115	110	125.5	116	117	116	121.5	106.5	118	117	114.5	115.5
112	yes	PTPN1	50	2694	PTPN1[50](CErM)#2694_mIgG2aAr60_301	890.5	838	584.5	414.5	326.5	227.5	184.5	180	169	165.5	201.5	374	508.5	395	232.5	164	124.5	117	103.5	113.5	124.5	115.5	127.5	117	1068	912	598.5	352.5	223	176.5	163.5	158	154	149	175	246.5	271	226	163	128.5	121.5	125	130.5	129
113	no	BTK	76	2753	BTK[76](CNM)#2753_mIgG2aAr60_307	11296.5	20856	27791	24924.5	20118.5	15366	11616	8608	6707.5	5289	4540.5	3731.5	3336.5	3014.5	2532.5	2074	1792	1512	1304	1228.5	1161.5	1200.5	1141	1168	8853	12004	11265.5	8463	5634.5	3767	2796.5	2255	2046	1692	1467.5	1378.5	1249.5	1120	1018	842	694.5	629	559.5	515.5
114	no	RAD54L	84	1544	RAD54L[84](N)#1544_mIgG1Ar60_230	11233	10746.5	6009	2666	1375	769.5	450	306.5	241	230.5	228.5	208.5	190	178.5	166.5	170	164	152	142.5	138.5	137	133.5	145	136	3101.5	1834	1017.5	540	310	230.5	192.5	172.5	168	166	158	151.5	142	133.5	133.5	118	124	124	128.5	127
115	yes	LAMP1	42	3537	LAMP1[42](M)#3537_mIgG1Ar60_236	6357	5818.5	3434.5	1711	1150	800.5	715.5	531.5	402.5	330.5	375	400	500	916	1841.5	3305	3843.5	3108	1513.5	514.5	209.5	144.5	153	128.5	3805.5	2480	1781	2096	2918	5134.5	6845	5912	3488	1687.5	1051	1186	1853.5	2706	4184	5201.5	4268	2166.5	777.5	285.5
116	no	IRF2	39	HM1200	IRF2[39](N)#HM1200_rbtpolyAr60_518	120	120	112	104.5	135	121.5	117.5	111.5	110.5	109	115.5	126	110	119.5	125	117	106.5	116.5	109	117	111.5	109	118.5	120	124	117	121	138	127.5	116	128.5	133.5	117	114.5	114.5	130.5	121.5	116.5	121	114	118	115	124.5	124.5
117	no	BNIP2	36	HM1251	BNIP2[36](C)#HM1251_rbtpolyAr60_524	120	120	122.5	129.5	140.5	118.5	113.5	113	115.5	117.5	120	129	110.5	128	131.5	118.5	112	112	101	119	122	120	129.5	121	128	121.5	126.5	136	131	120	130	132.5	117	117.5	132	133.5	128.5	134	124	118	118	121	131	132.5
118	yes	MCM5	82	2935	MCM5[82](N)#2935_mIgG1Ar60_158	120	122	123.5	133.5	144	123	115.5	133.5	266	509.5	659.5	464	262.5	188.5	149	142.5	122	114.5	108.5	116	113	117.5	117	122.5	129	140.5	127	137	124.5	110.5	129.5	152.5	165.5	175.5	163	141.5	117.5	121.5	126.5	117	111.5	119	120.5	122
119	yes	XRCC6	70	2958	XRCC6[70](N)#2958_mIgG1Ar60_164	17814.5	25050.5	16308	7737	4701.5	2875	1863	1474	1361	953.5	585	394	338.5	296	247	216	214.5	214.5	253	287	248.5	180.5	144	122.5	3038	2225	1156	577.5	338	250	286	387	497.5	439	286	200	173.5	154	145.5	140	132.5	130.5	144.5	146.5
120	no	RASGRF1	145	110	RASGRF1[145]()#110_rbtpolyAr60_446	131.5	163.5	225	259.5	415.5	366	355	294.5	219	177	132.5	133	117	120	116	116.5	105.5	114.5	112.5	109.5	117	113	118.5	115.5	138.5	137	135.5	153	137.5	121.5	125	132.5	116.5	112.5	122.5	130	131	132.5	129	115.5	119	117.5	123	125
121	yes	STAT5A	91	131	STAT5A[91](CN)#131_rbtpolyAr60_452	253	275.5	281.5	257	223	168.5	159	171	171.5	204.5	236.5	208	162	141.5	124	126.5	128	114.5	113	124	129	123	128.5	120.5	135	171	165.5	171	157.5	148	159.5	173.5	149	144	141	139.5	144.5	151	145	134	130.5	128.5	136.5	137.5
122	yes	CSK	51	2678	CSK[51](CM)#2678_mIgG1Ar60_86	120	120	120	112	126.5	113.5	111	117.5	107	117.5	109.5	118	108	122	161.5	194	157.5	121	111.5	106	111	102.5	109.5	110.5	125.5	116.5	117.5	131.5	118.5	111	117.5	123.5	112.5	111.5	118.5	119	109	113	116	114.5	119	110	115.5	117.5
123	yes	CTNND1	108	2689	CTNND1[108](CNM)#2689_mIgG1Ar60_92	342	448.5	422.5	325.5	340	280	275.5	398.5	781.5	1043.5	980.5	552.5	294.5	201	159	150.5	131	126	127	140	133.5	125.5	134	122	259.5	258.5	231.5	204.5	194	236.5	360.5	614.5	855.5	767.5	475	254	186	162.5	152.5	141	131.5	135	143.5	156.5
124	yes	MHCIIDR,DPb		1308	MHCIIDR,DPb[]()#1308_mIgG2aAr60_374	4122	4665	3704.5	2070	1028	527	352	309.5	260	219	204	190	172.5	158	157	149	154.5	156	174	150	137	137.5	154.5	128.5	2017.5	1159	666	386	258	176.5	179.5	174	174.5	158.5	148	136	129	138	143	132.5	126	124	139	136.5
125	yes	TRAT1	21	1321	TRAT1[21](M)#1321_mIgG2aAr60_380	3993.5	2653.5	1323.5	789.5	466	249.5	205	225	200.5	177.5	164	160.5	129	147.5	165.5	168	150	136.5	135.5	141	142	129.5	140.5	124.5	1418	957.5	542	337	225.5	203	215	268.5	293	242	213.5	224.5	200	207.5	206.5	177	152.5	136.5	140.5	142
126	yes	H1F0	21	41	H1F0[21](N)#41_mIgG1Ar60_14	128	177	244.5	186	175.5	128	114	119	118.5	119.5	118	135.5	138.5	131.5	122	124.5	115.5	125.5	204.5	403.5	630	586	383.5	221.5	155.5	185.5	155	140	120.5	109.5	116	122	109	114	118.5	119	121.5	124.5	123.5	113	147	230.5	449	654
127	yes	RB1	106	64	RB1[106](N)#64_mIgG1Ar60_20	120	111.5	133	139.5	176	189	199.5	242.5	326.5	320.5	254.5	183	136	134.5	123.5	118.5	104.5	120	120	105	108	102.5	116.5	113.5	126	120.5	113	136	139	152.5	219.5	321	417.5	341	205	170.5	151.5	158	159	125.5	122.5	113	118.5	120.5
128	yes	PRKCE	84	2698	PRKCE[84](CCsNM)#2698_mIgG2aAr60_302	27339.5	34224.5	22496.5	8903.5	4186.5	2469.5	1620.5	1208	981	759.5	578.5	508.5	432	374.5	338	296.5	196.5	156.5	151.5	157	150	138.5	141	126	7794	4305	2502.5	1558.5	977.5	797.5	2031	3642	3711	1414	689	588	578	469	311.5	233.5	184.5	161.5	160	163
129	yes	ING1		2778	ING1[](N)#2778_mIgG2aAr60_308	6017.5	6227	3468.5	1955	2372	2402.5	1596	853.5	652.5	708	641.5	493	375.5	405.5	582	683.5	548.5	353.5	236.5	202	187.5	169.5	179	146	1307.5	1084.5	697.5	545.5	481.5	397	317.5	306.5	337.5	308	263	242.5	244.5	256	275	241	204.5	179.5	179.5	172.5
130	no	EXOC4	110	1545	EXOC4[110]()#1545_mIgG1Ar60_231	120	1327	737	205	184	139	127.5	137.5	131	138.5	136.5	142.5	121.5	129	139	135	111	114	106	119	117.5	118.5	127.5	124.5	120.5	139.5	148	146	127.5	118	129.5	144.5	126	117	119.5	124.5	129	137.5	130	118.5	116.5	125	126	131.5
131	yes	ITGB2	83	3539	ITGB2[83](M)#3539_mIgG1Ar60_237	120	122.5	161.5	145	151	125.5	121	124	126	128	126	143	130	127.5	128.5	125.5	116	109.5	117.5	121.5	113	113.5	119	114.5	137.5	141	146	152	146	133	137.5	149.5	126.5	123	131.5	130	129.5	131	136.5	121.5	119.5	126.5	122	123.5
132	no	MAD2L1	23	HM1215	MAD2L1[23](CCsN)#HM1215_rbtpolyAr60_519	120	120	108	115.5	127.5	111.5	120	111.5	111	113.5	122.5	126	116.5	123.5	119	118	115	122	106	119.5	118.5	120	131.5	125	127	122	128	143	137.5	118.5	121	126	113.5	117.5	135	139	129	137.5	130	122.5	126	118	121.5	133.5
133	no	NR4A2	67	HM1258	NR4A2[67](CN)#HM1258_rbtpolyAr60_525	120	120	115.5	113	124	120	118.5	115	113	111.5	115.5	134.5	116	120	115	114	115	106	117.5	127	130.5	124	127.5	117.5	123	130	126.5	135	129	115	117	129	112.5	117.5	124.5	127.5	132	130	128	121	125.5	118	127.5	129
134	yes	BCAS1	62	2936	BCAS1[62](C)#2936_mIgG1Ar60_159	1858	1701	848.5	346	204.5	140.5	131.5	139	142.5	159	143.5	133.5	119	112.5	113	113	107	119	115	128.5	118.5	108.5	120.5	109	258	180	137	142	138	117.5	110	130.5	124.5	119	120	130.5	120	121	131	118	124	113.5	119.5	126.5
135	no	PRKCQ	82	2959	PRKCQ[82](CM)#2959_mIgG1Ar60_165	127	225.5	215.5	166.5	162	134	138	150.5	143	140	135.5	149	135	140	140	140.5	131	114.5	115.5	115	119.5	112	129.5	106.5	127	135.5	128.5	141	138	124	128.5	141.5	140.5	131.5	131	139.5	136.5	136	136.5	125	121	116	123	125
136	yes	STAT5A	91	118	STAT5A[91](CN)#118_rbtpolyAr60_447	120.5	146	143	137.5	141.5	127.5	113	130	192.5	396.5	610	450.5	249.5	168.5	131	119	118.5	121.5	104.5	113	121	119.5	124.5	116	138	124.5	126	146.5	134.5	125.5	131.5	130.5	124.5	138	141	138.5	134.5	134.5	125	118	118	117.5	131.5	133
137	yes	STAT6	94	133	STAT6[94](CN)#133_rbtpolyAr60_453	359.5	375.5	440	337	311.5	339	522	1571.5	3572	4437.5	3635.5	1817	689	322	212	182	160.5	131.5	120.5	129.5	131	122.5	136.5	126	158.5	197.5	196	198	172	161.5	209.5	260	233	196	201.5	196.5	171	154	150.5	142	137	139	138.5	143
138	yes	PTPN11	68	2680	PTPN11[68](C)#2680_mIgG1Ar60_87	120	120	127.5	108	132.5	129	127.5	140	159.5	214.5	638	1835	3707	4498.5	3147	1392.5	468.5	193.5	139.5	132	131.5	117	124	114	116	112	113.5	128.5	117.5	116	111	115	106.5	117.5	131.5	177.5	203	194.5	156	125	109	111	129	131
139	yes	PPP1R12A	115	2695	PPP1R12A[115](C)#2695_mIgG1Ar60_93	10673	11888	15544.5	20249.5	18075	13506.5	8896	5349.5	2998.5	1703.5	1170.5	859.5	689	596	483	421.5	388	349	330	367.5	614.5	721	542	300	1251	2000.5	4163.5	4633.5	3640.5	2689	1707.5	966.5	549.5	398	338	251	229.5	209.5	199	175.5	172	209.5	327.5	533
140	no	GNB2L1	35	HM1301	GNB2L1[35](CCsNM)#HM1301_mIgG2aAr60_375	1337.5	850.5	485.5	316	306	186	137	130	139	125.5	121.5	118.5	118	123.5	129	123	119.5	117	117	130.5	119	119.5	130.5	116.5	353.5	241	210	182	153	125	125	141	124.5	128.5	120.5	121	130.5	128	127	120	131	127	131	128.5
141	b	ITGA6	124	HLDA	ITGA6[124](M)#HLDA_184_mIgG2aAr60_381	1783	1023.5	470.5	288.5	210	155.5	135	124.5	124.5	120.5	118.5	135	117.5	132	147.5	155.5	144	128.5	125.5	138	130.5	129.5	144.5	117.5	430	288.5	224	216	174.5	145	143.5	161.5	155	149	142.5	129.5	127.5	130.5	136.5	128	125	125	131	128
142	no	MCM4	96	51	MCM4[96](N)#51_mIgG1Ar60_15	311.5	344	273	174.5	149.5	124.5	119	117	110.5	122	124.5	121.5	119.5	167	186	158.5	126	105.5	112	107.5	113	114	111.5	112	250.5	188.5	124.5	122	120	104	118.5	129.5	115.5	115.5	121	117.5	115.5	118	125.5	108	120.5	119	114	112
143	yes	MDM2	55	70	MDM2[55](CN)#70_mIgG1Ar60_21	9901.5	13009	13541	9437	5608.5	3278.5	2093	1592.5	1341	1035	784.5	537.5	402.5	365	355.5	354	326	275	236	199	178	174	188.5	163	7681.5	5565.5	4058.5	2629	1559	1132.5	897.5	640.5	580.5	457.5	302	246	222.5	218	196	182	181	165.5	157	149.5
144	no	MAD2L1	23	2710	MAD2L1[23](CCsN)#2710_mIgG2aAr60_303	27052	23553	18155.5	7103	1924	872	440	392	329.5	243	208	208	186	160	163.5	175.5	150.5	126.5	137.5	129	146.5	148.5	158.5	146	3853	2171.5	1172.5	660	427	297.5	247	217.5	264	199.5	162.5	172.5	168	158	156.5	158.5	143	128	147.5	148.5
145	no	TP63	77	2782	TP63[77](N)#2782_mIgG2aAr60_309	961.5	889.5	558.5	325.5	283.5	227.5	174	148	140.5	145.5	145	151.5	144	174.5	161	150	133	124.5	132	138	132	131.5	147	120	357.5	263.5	200.5	186.5	154.5	139.5	145	159	153	148.5	130.5	130.5	130.5	144.5	144.5	133	122.5	126	131	139
146	no	IGHM	0	3506	IGHM[0](ScrM)#3506_mIgG1Ar60_232	2518	1726.5	794.5	334	227.5	189	150.5	129.5	133	120	141.5	137.5	118.5	123	117	122.5	122.5	112	114	112	117	116	126	107	388.5	291	185.5	164	141	116	125.5	129	117	121	120.5	118.5	115	120	125.5	118	122.5	124	122	127.5
147	yes	PTPRC	145	3543	PTPRC[145](M)#3543_mIgG1Ar60_238	233	220	147.5	127.5	141.5	127	122.5	111	115	112.5	105	123	117.5	124.5	125	118	115.5	117	120.5	118	129.5	119.5	124.5	148.5	172	162	141	144.5	135	122.5	126	135.5	133	128.5	130.5	141.5	141	144.5	139.5	125.5	127.5	118	125	125.5
148	no	MAX	18	HM1217	MAX[18](N)#HM1217_rbtpolyAr60_520	120	120	136.5	127	138	116.5	114	127	125	125	136.5	136.5	125.5	128	132	133.5	126	112	113	131	128.5	122	127	123	140.5	137	136	143.5	137	125	124.5	135.5	128	130.5	140	133	124.5	130.5	132.5	122.5	129.5	140.5	136	135.5
149	no	PAWR	37	HM1276	PAWR[37](CN)#HM1276_rbtpolyAr60_526	120	120	127	114.5	136	118	114.5	131.5	135.5	128	119.5	140.5	132.5	140	127.5	129.5	121.5	112	112.5	126.5	136.5	128	127	120.5	131	127.5	138	150.5	137	122	124	132	115.5	131	144.5	142	134.5	144	145	125.5	121	129	138.5	144.5
150	no	AP3M1	47	2937	AP3M1[47](Gol)#2937_mIgG1Ar60_160	24691	20566.5	16078	11349.5	8092	6135	5479	5053.5	4759.5	4542	3983	3085	2666.5	1942	1020.5	584.5	452.5	323	240	220.5	207	188.5	204	209	5365	3551.5	2205	1429.5	1028	729.5	540	457.5	475.5	378.5	309	277	242	229	211.5	194.5	173	169.5	157.5	153.5
151	yes	EIF2AK2	62	2971	EIF2AK2[62](CN)#2971_mIgG1Ar60_166	26525	21924	18967	11722.5	6941	4540.5	3731.5	3166	3384	4039	5659.5	7534.5	10821	9933	5436	2379.5	1239.5	731.5	498.5	373	284	249	269.5	229	7984	6266.5	3881	2511	1422.5	1318	1304	1111.5	1061	1387	2346.5	3306.5	3223.5	2014.5	925	566.5	497.5	337	280.5	232.5
152	yes	STAT4	86	120	STAT4[86](CN)#120_rbtpolyAr60_448	296.5	358.5	444.5	299.5	236	194.5	160	164	170	174.5	182	194	189	205	214	232	232	184	144	136	127	124	140.5	123.5	194.5	191.5	181	187	170.5	153.5	180.5	171.5	186.5	172	205.5	176.5	158.5	169	169	152	146	153	152.5	145.5
153	no	TERT	127	141	TERT[127](CN)#141_gtpolyAr60_454	120	286.5	269	173	220	187.5	157.5	169	156	139	137	154.5	146	153	140.5	137	130.5	120.5	123	138	136	137	132.5	123	132.5	155.5	190	218.5	212	185	182	183	167.5	166.5	177.5	168	154.5	160	160.5	148	146.5	149.5	153.5	158
154	no	PTPRZ1	252	2682	PTPRZ1[252](M)#2682_mIgG1Ar60_88	6551.5	7335	7769	7394.5	8491	7754.5	5018.5	5718.5	9600.5	11318	8259.5	3426	1189	589	357.5	286.5	245.5	225	211.5	203.5	174	149	164.5	143	2807	2086	1791.5	2562.5	2545	1750.5	1286	1109.5	866.5	570.5	379	270	218	197.5	205.5	216.5	213.5	205	180.5	152.5
155	no	CCNA2	49	2696	CCNA2[49](CN)#2696_mIgG1Ar60_94	134	134	274.5	198	161.5	132	115	124.5	131.5	145	137	140.5	117	127.5	127.5	130	121.5	112	119	115	119	120.5	129.5	117	231	199	145.5	153	141.5	122	124	129.5	117	118.5	123.5	122	122.5	133	135	117.5	116.5	119	126	123.5
156	no	NCAM1	92	1310	NCAM1[92](ScrM)#1310_mIgG2aAr60_376	931	678.5	322	192.5	215.5	149	129.5	114.5	106.5	116.5	110.5	119.5	111	125.5	131	133	113.5	113.5	124	118.5	124.5	119.5	129	117	124.5	146	139.5	151.5	143	126	124	125	114.5	126	132	131	122	136.5	152.5	140.5	128.5	121	127.5	129.5
157	no	zzzempty			zzzempty[]()#_mIgG2aAr60_382	2009.5	1107.5	442	289	227	161.5	134.5	164	144.5	140.5	132.5	138	124.5	152	152.5	156.5	142.5	122.5	125.5	137	139	120.5	137	127.5	291	255.5	193	175	147	133	133	149	143	142.5	165	197.5	167.5	142	136	133	134	129.5	134	148.5
158	yes	PLK1	68	53	PLK1[68](CCsN)#53_mIgG1Ar60_16	1390.5	966	441	256.5	192.5	145	130.5	135	137.5	139.5	127.5	135.5	133	159	151	135.5	125	114	108	110	123	126.5	134.5	119	194	195	164	159	140.5	123.5	123	123.5	124.5	120	134	135	146.5	147	132.5	123	121.5	125	123	128
159	no	TRAF1	46	71	TRAF1[46]()#71_mIgG1Ar60_22	162.5	278.5	361.5	395	436	336	252.5	200.5	167.5	164	173	176.5	153	148	149	139.5	119.5	113	111.5	116	125	115	121	116	457.5	332	229	224	206	182.5	166	167	143.5	148	144.5	130.5	134	147.5	142	119	124	132	129	127
160	yes	JUP	82	2724	JUP[82](CCsM)#2724_mIgG2aAr60_304	39754	45960.5	31517.5	13351	5519	4365.5	5620	7282	5980	4900	4756	3626.5	2241	1349	1094	788.5	593.5	541	418.5	480	535	460.5	438	409.5	19957.5	12731.5	7153.5	4802.5	3216	2821.5	2463.5	2367.5	2443	1756.5	1352.5	1240	810.5	790	813	806	713.5	656.5	603.5	512.5
161	yes	BLNK	50	2784	BLNK[50](CM)#2784_mIgG2aAr60_310	44309.5	63814.5	48160	17286.5	4484	1770.5	1078	1178.5	1161	1369	1397.5	998	592.5	437.5	383	327	253	220.5	208	220	222	195.5	196	204	11130	6213	2507	1244	735	625	624.5	703	857	761.5	558.5	465	421.5	415	403.5	344	272	245.5	224.5	223.5
162	b	CD44	79	3508	CD44[79](M)#3508_mIgG1Ar60_233	1360.5	1310.5	724.5	466.5	395.5	277	224.5	203	214.5	201	192	192	185	207	200.5	206.5	182	149	137.5	135.5	138	133	132	165.5	556	505.5	463.5	449.5	398	326	305	290.5	278.5	263.5	242	229.5	225	236.5	230	183	164.5	141.5	134.5	142
163	no	MME	85	3545	MME[85](M)#3545_mIgG1Ar60_239	120	120	130.5	152.5	142.5	141	142.5	143.5	141.5	141	139.5	148.5	132.5	140	145	140.5	135.5	119.5	123	138.5	146.5	138	144	128	127.5	157	149.5	167	158	134.5	143.5	155.5	142	141.5	148.5	162.5	146	140.5	142.5	142.5	135.5	135	138.5	142.5
164	no	MEF2A	55	HM1221	MEF2A[55](N)#HM1221_rbtpolyAr60_521	120	119	123	139	158	136.5	123	122.5	132	129.5	132	138.5	129	134	124	122	113	124	113.5	128	133	124.5	137.5	132.5	130.5	127.5	131.5	148	144.5	132.5	130	146.5	133.5	137	142.5	141.5	145.5	141	142	129	134.5	138	143.5	153
165	no	PTPN11	68	HM1294	PTPN11[68](C)#HM1294_rbtpolyAr60_527	120	116	125	123.5	159	146	131.5	143	134.5	128.5	140	151	129	144.5	139.5	145	135.5	124	126	137.5	141	142	149	128.5	130	138.5	141	152	151	133.5	147	146	123	135	146	145.5	134.5	143	148	143	140.5	129.5	141	154.5
166	yes	LCP2	60	2948	LCP2[60](C)#2948_mIgG1Ar60_161	14256	15893.5	9579.5	3278.5	1166	570.5	347	294.5	265	260.5	221	236.5	208.5	215	204	181.5	153.5	142	145.5	151.5	143	139.5	155	144	4105.5	2597.5	1224	641.5	403	316.5	268.5	274	298	240.5	211	214	224.5	284.5	291	313.5	216	155	160.5	158.5
167	yes	LIMK1	73	2972	LIMK1[73](CN)#2972_mIgG1Ar60_167	5378	3085.5	2231	1597.5	962.5	631.5	535	712	892	797	583.5	423.5	327.5	279.5	218.5	206.5	200.5	174.5	157.5	157.5	153.5	144	156	158.5	2757.5	1647.5	908	548.5	339	298	366	418	491.5	409.5	349.5	273.5	263	274	256.5	190	150	145	154	154.5
168	yes	STAT2	98	123	STAT2[98](CN)#123_rbtpolyAr60_449	664.5	625.5	657	650.5	1271.5	3263.5	5035.5	5921.5	6548.5	5434.5	3165	1263	472	259.5	177.5	181.5	204	205	167.5	151.5	149	141.5	147.5	131.5	145.5	158.5	143	165.5	169.5	177	307.5	473	491.5	348	219.5	160.5	152.5	146	145	140	142	133.5	142.5	146.5
169	yes	CCND2	33	145	CCND2[33](CNM)#145_rbtpolyAr60_455	133.5	155.5	231.5	199	195	142.5	145.5	161	165.5	197.5	234	269	220	181	203	198.5	173.5	155	157	151.5	170	170.5	163	136.5	141	168	175	183.5	166	160	159	172	177	211.5	202	186	184.5	182.5	181	166	158	152.5	160.5	173
170	yes	NONO	54	2684	NONO[54](N)#2684_mIgG1Ar60_89	2268.5	2220.5	1863.5	2697.5	5855	7955	6122	3146	1416	835.5	779	575.5	395.5	289	213	194	168.5	159	159	164	147.5	145.5	153.5	133	138	193.5	199.5	679	2145	2403	1563.5	755	393	387.5	426	325	231	190.5	164.5	153.5	141	140	153	152
171	yes	HCK	59	2697	HCK[59](CCsGolM)#2697_mIgG1Ar60_95	120	113	118	131.5	149	125	117	119	118.5	120.5	120.5	133	123	128	123.5	124	121	117.5	113.5	125	128.5	115	124.5	116	129	128	140.5	160.5	134.5	128.5	148.5	154	135	134	135.5	142.5	136.5	134.5	144.5	131.5	128	129	134	138
172	yes	CD46	40	1314	CD46[40](CScrM)#1314_mIgG2aAr60_377	120	120	120	105.5	130.5	108	113	114	120	115.5	118	118.5	109.5	120	135	129	126.5	124	110	119.5	133.5	127	136	120	132	141.5	138	158.5	149.5	137.5	146	152	139.5	130.5	137	145.5	133.5	137	136	130.5	133	126.5	150	141.5
173	no	zzzempty			zzzempty[]()#_mIgG2aAr60_383	1252	977.5	499	278.5	227.5	190	167	282	204.5	143	146	154.5	148.5	156.5	163.5	183	153	149	147	172.5	154.5	144	155.5	136.5	366	269	220.5	208.5	172.5	145.5	157.5	163	157	157.5	173.5	239.5	180	152	159.5	146	138	139.5	139	148.5
174	yes	CDKN2D	18	57	CDKN2D[18](CN)#57_mIgG1Ar60_17	1258	882.5	490	310	209.5	158.5	126	121.5	122.5	122.5	121	138	128.5	158.5	329	489	421	392.5	683	873	601	275	156	118	411	299.5	211	168	146	130.5	129	125	121.5	131	130.5	127.5	123.5	136	142.5	126	125	129	147	156
175	yes	CDC20	55	72	CDC20[55](CCs)#72_mIgG1Ar60_23	188.5	176.5	142	143	195.5	324	443	446.5	321.5	192.5	141.5	140	118.5	135.5	137	127	115.5	116	115	123	121.5	114	123	117.5	132.5	139.5	132	143.5	134	130.5	140.5	138.5	122.5	124	123	127	124	129	134.5	127.5	134	125	129	135
176	yes	RIPK1	76	2732	RIPK1[76](CM)#2732_mIgG2aAr60_305	1916	4025	2858.5	1585.5	1159.5	729	559.5	593.5	776	3043	7453	7217.5	4572.5	1955.5	681.5	324.5	231	215	213	225	225	181.5	160.5	134	1844.5	1038	546	335	205.5	167.5	168.5	179	182	293	431	339	228	175	155	147	146	143	145.5	149.5
177	yes	JUN	36	2812	JUN[36](N)#2812_mIgG2aAr60_311	3637	3504.5	2784.5	2485.5	2708.5	4054.5	5959.5	7244	6140.5	3902.5	2380.5	1805.5	1443	1169.5	876	619.5	453	346	278	272.5	282	239.5	239	223.5	1092	1128	1034	1110.5	1181	1809	2417	2183	1693.5	1043.5	789	587.5	484	469	426.5	328.5	275.5	256	239	236
178	no	CD22	93	3514	CD22[93](M)#3514_mIgG1Ar60_234	141.5	172.5	193.5	190.5	188.5	147	135.5	155.5	151.5	151	147.5	162.5	158	155.5	143.5	146.5	161	138	126	153.5	151.5	141	158	138	173.5	181	170	168.5	155.5	139	147	171.5	157.5	157	159.5	157.5	152	151.5	160	149.5	150	143.5	141.5	154.5
179	yes	CD14	37	3547	CD14[37](M)#3547_mIgG1Ar60_240	120	167.5	225.5	201	203	168	161	179	173	165	159.5	166.5	159.5	161.5	166.5	157.5	158.5	156	152.5	159.5	162	153.5	162	144	190.5	192.5	179	175.5	176	162	166	182	163.5	169	181.5	171	169.5	176	177	163.5	163	157	161.5	170.5
180	no	MAP3K2		HM1224	MAP3K2[](CN)#HM1224_rbtpolyAr60_522	120	138	145	162.5	171.5	158	134.5	175.5	166	163	169	185	157	182.5	175.5	154.5	147	152.5	150	160	159.5	164.5	171	142.5	156	176.5	159	158.5	180.5	160.5	157	149.5	167	176.5	188	178.5	165	161	157	158.5	162.5	173.5	160.5	178
181	no	TIAL1	42	HM1372	TIAL1[42](CN)#HM1372_rbtpolyAr60_528	123.5	145.5	151.5	159	173	148.5	140	174.5	166	157	170.5	188	160	175.5	175	173.5	151.5	146.5	143	170.5	170.5	164.5	171	140	135	168.5	171	177.5	169.5	184.5	191	173.5	156	166	176.5	180.5	159.5	179	174.5	162	152.5	149	166	182
182	no	PRKAR2B	46	2950	PRKAR2B[46](CM)#2950_mIgG1Ar60_162	4933	5563	4695	3037	2501.5	2337	2200.5	1501	861.5	482	321.5	255	236.5	214	191	189	175.5	156.5	155.5	166	166.5	150.5	163	144.5	5019.5	5686	4161	2721	2113.5	1582	1067	617	374	276.5	248.5	227	206.5	194	183.5	169	171.5	167	169.5	177
183	c	MAP2K5	50	2973	MAP2K5[50]()#2973_mIgG1Ar60_168	120	141	240	240	270.5	242	204	196	190.5	183.5	179	176.5	174	198.5	213.5	197.5	183.5	163	160	166.5	187.5	185.5	186	159.5	157	186.5	184	193	176	159.5	175	183	190	188	181	167	176	178.5	179	173	159.5	163	188	200.5
184	yes	STAT3	88	124	STAT3[88](CN)#124_rbtpolyAr60_450	239.5	265	339	268	271.5	257.5	325	597	1035.5	1670.5	2445	2355.5	1609.5	794	336.5	207	173	156.5	155	170	168.5	174	166	134	156	174	183	187	180.5	175	238.5	305	289	226.5	187	368.5	266.5	176	164.5	162	161	157.5	168	175
185	no	HDAC1	55	169	HDAC1[55](N)#169_gtpolyAr60_456	1592.5	1898	1893.5	1279.5	823	541.5	370	292.5	244.5	223	225	226.5	210	224	215	207	193.5	180	168.5	172	175	179	193	150	651.5	762	677	563.5	436	338	300	294	256	249	238	218.5	221.5	219.5	226.5	219	214.5	215.5	221.5	215
186	yes	PXN	65	2686	PXN[65](CCs)#2686_mIgG1Ar60_90	13200.5	15951.5	13096.5	8725	8804	11549.5	18470.5	27429	31753	29476	26416	21159.5	14654	8693.5	4130.5	1739	833	516.5	380	329.5	290	261.5	264	250	3432	2404.5	1373	1023.5	986.5	1378	3026.5	5986.5	7870.5	6067	3301.5	1660	909	515	348.5	271	219.5	199	199.5	194
187	yes	NCF1	45	2699	NCF1[45](C)#2699_mIgG1Ar60_96	674	3831.5	1753.5	235	240.5	241	253	280	203	151.5	148	158.5	145.5	145.5	157	170	157.5	153.5	145.5	161	161.5	145.5	154	134	363.5	273.5	192.5	188.5	185	194.5	202	193	159	177	191	206.5	190.5	171.5	176	159	155	153.5	165	170
188	yes	BSG	40	1317	BSG[40](M)#1317_mIgG2aAr60_378	19411.5	20141	14021.5	5451.5	1898.5	935	637.5	589	567	549.5	466.5	425.5	407.5	404	410.5	432	399	332	294	289	245	212.5	206.5	167	4004.5	2523.5	1427.5	996	795	842	1255	4840	10062.5	7197.5	2590	1629	2790.5	3731	5761	5650	2912	943.5	374.5	258.5
189	no	zzzempty			zzzempty[]()#_mIgG2aAr60_384	1083.5	923.5	493.5	353	271.5	205.5	178.5	197	183	180.5	156.5	166.5	164.5	178.5	187	185.5	164	162.5	155	174	175.5	164.5	168.5	164.5	426.5	293	214	221	185	166	170	183	188.5	169	179.5	183.5	170	180	174.5	162.5	155	158.5	172.5	163
190	no	STAT5B	90	61	STAT5B[90](CN)#61_mIgG1Ar60_18	11740.5	11839	8228.5	4935.5	3420.5	2475.5	1962.5	1641	1139	744.5	552.5	439.5	352.5	326	292.5	259	226.5	196.5	180.5	189.5	189.5	189	206.5	196	5143.5	3241.5	1797	1297	1017.5	815.5	712.5	551	445.5	315	251	262.5	244	237.5	220.5	192.5	182.5	175	188.5	191.5
191	no	PML	98	75	PML[98](CErNM)#75_mIgG1Ar60_24	1064	1078	1013.5	1119	1525	2044.5	1919.5	1495.5	1083.5	635.5	398	320.5	257.5	253	237.5	200.5	192	181.5	180.5	164	164	165.5	174.5	173.5	805.5	649.5	613	905	1162	1065	841	599.5	424	323.5	263	238	229.5	228.5	224.5	198.5	173	170	183	174
192	yes	RAN	24	2733	RAN[24](CN)#2733_mIgG2aAr60_306	37838.5	40506.5	28170.5	13599.5	6566	4066.5	3122.5	3939	3357.5	3424	4208.5	4388	5522.5	7626.5	8288	8218.5	10867.5	16799	21746	19891	12928.5	7349	4617.5	3566.5	13732.5	9846.5	5875	3738	2487	2095.5	1801	1576.5	1628.5	1533.5	1488	1583.5	1703.5	1792	1769	2223.5	3243	4805	5035.5	3145.5
193	no	STAT1	87	2813	STAT1[87](CN)#2813_mIgG2aAr60_312	1699.5	1396.5	831.5	459.5	337	244.5	221	182	171	169.5	189	181.5	164	152.5	159	176.5	169	160	145	147.5	173	165	160.5	174	919	566	341	268	206	179.5	179	186.5	171	159.5	162	150.5	160	170.5	166	168.5	171.5	168	164	163.5
194	yes	TP53	44	3552	TP53[44](CMitErN)#3552_mIgG1Ar60_241	4996.5	6823.5	5212	3177.5	2678	2340	2217	2652	3877	3209.5	2090	1438.5	892.5	498.5	295	229	200.5	169	152.5	166.5	151	141	158.5	145	11381.5	9546	5655	3049.5	1936.5	1364	1046.5	1382	1657.5	1151.5	1301	1860.5	1089.5	420.5	252	239.5	202.5	176.5	174.5	167.5
195	yes	TNFRSF10B	42	3588	TNFRSF10B[42](M)#3588_mIgG1Ar60_247	1523	1282	653	319.5	297	185.5	123	136.5	130.5	123.5	123	136.5	115.5	120.5	116.5	135	146	244.5	602	849.5	635	301	162	116	409.5	274	219.5	213.5	189.5	199	262.5	290	278.5	215.5	160	134.5	127	137	134	121	126.5	181.5	327	308.5
196	no	ASB9	32	HPA000403	ASB9[32](Mit)#HPA000403_rbtpolyAr60_529	113	152.5	158.5	164	170.5	134	123	123	138	128	118	135	126.5	131.5	117.5	103.5	105	104	104.5	115	123	118.5	121	115.5	122.5	144.5	139.5	147.5	138.5	122	127	138	117	115.5	124.5	123	129.5	133	132	121.5	117	123	127	130
197	no	DHODH	43	HPA011942	DHODH[43](MitM)#HPA011942_rbtpolyAr60_535	120	120	117.5	119.5	139	116.5	113.5	110	113	109	111.5	129	120	119	115.5	121.5	121.5	119.5	126	131.5	126	121.5	127.5	120.5	128.5	122	117.5	132	124.5	111	126	140.5	118	122.5	135.5	129.5	126	133.5	134	121.5	123.5	123.5	128	129
198	yes	DAPK3	53	2981	DAPK3[53](CCsN)#2981_mIgG1Ar60_169	585	994	683	359	287	263.5	269	335.5	299.5	220.5	207.5	262.5	240	190	163	145.5	132.5	110.5	115.5	109	114.5	111	115	113.5	250	235	202	209	171.5	137.5	151.5	169.5	152.5	142.5	144	145.5	133.5	137.5	129.5	119.5	119.5	110	118.5	114.5
199	yes	EIF5A	17	2992	EIF5A[17](CErNM)#2992_mIgG1Ar60_175	3872	5822.5	4467	2689.5	1922.5	1489	1463.5	2066	2184	2478.5	2980	3096.5	3289.5	4603	8612	18173.5	30406.5	33991.5	30433.5	26821	19294.5	9191	3931.5	1698	1021	830.5	553.5	459	377.5	340	362.5	365	391.5	494.5	525	510.5	985.5	2151.5	3280	4320	6936	7704	5116	2130
200	no	HIST1H2AG	14	171	HIST1H2AG[14](N)#171_rbtpolyAr60_457	120	120	115	108.5	124.5	120	120	111.5	111.5	117	115	112.5	115	111.5	110	110	111.5	120	120	110	114	107	116	114	116.5	121	120	130	118	117.5	120	115.5	117	112	114	121	112.5	113.5	112	112.5	116.5	118	111.5	114.5
201	no	BAX	21	251	BAX[21](CMitM)#251_rbtpolyAr60_463	4897	3993	2605.5	1594.5	990	680	566.5	497.5	490	547	589	514	425	354	330.5	321.5	255	215	203.5	216.5	283	330	324	244	1650	1188	788.5	626.5	582	605.5	693	778.5	1300	1264.5	705.5	408	350	309	277.5	243	217.5	236	293.5	444.5
202	yes	RAP1A	21	2700	RAP1A[21](CM)#2700_mIgG1Ar60_97	13480	18513	30434	16808	4044.5	809.5	260.5	238.5	279.5	276	204	180.5	182	170	145	127.5	114.5	120	118	107.5	114	112.5	115	111.5	1299.5	1907.5	837.5	226.5	153	128	138.5	136.5	191.5	288	264	300.5	347	431	520.5	493	349	205	143.5	124
203	yes	NFKBIA	36	2712	NFKBIA[36](CN)#2712_mIgG1Ar60_103	111.5	124	121	148.5	324	539	721	605.5	411.5	277.5	192.5	152	133	142.5	127.5	112	113	120	120	112.5	118	103.5	116	120	735.5	443	207.5	151	130.5	118	123.5	132	114.5	109.5	110.5	115	112.5	113	113.5	105	116	115	108	126
204	no	LAT2	27	1324	LAT2[27](M)#1324_mIgG2aAr60_385	120	120	111.5	110.5	120	112.5	114.5	114	126	121.5	119	118.5	120	120	115	106.5	120	120	111.5	106	110.5	111	113.5	111.5	121.5	114.5	113	130	122	107	115	125	111.5	108	114.5	112	111	113	118.5	108	117	119	118.5	121.5
205	no	PRKCI	68	2625	PRKCI[68](CNM)#2625_mIgG2bAr60_391	867.5	777	429	240.5	188	136	117.5	128.5	139.5	135	124.5	140	136.5	148	158	146.5	131	132	139	139	145.5	134	143.5	132.5	298	216	180.5	168.5	142	129.5	138.5	158	149.5	153.5	157.5	145.5	138	139	138.5	133	133	135	139.5	155
206	no	MCM7	81	76	MCM7[81](N)#76_mIgG1Ar60_25	193	300.5	374.5	298.5	305.5	271.5	262	259	263	250.5	252.5	239	212	196.5	175.5	153	134.5	121.5	121	113	111.5	111.5	113	110.5	256.5	278.5	248.5	239	236	217.5	215	220	196	189.5	189.5	167	162	164	155	141.5	127	118.5	125	123.5
207	yes	ZAP70	70	237	ZAP70[70](CM)#237_mIgG1Ar60_31	1065.5	1259.5	1545.5	1483	1402.5	1225	1045.5	634	300.5	166	132	136	112	104	113	114.5	112	120	120	106.5	116	113	112.5	120	134.5	164	184.5	187	164	153.5	146.5	137	114.5	116.5	115.5	119	114	111	113	111	116.5	117	113	114
208	no	CD247	16	2814	CD247[16](M)#2814_mIgG2aAr60_313	459	601	670.5	580.5	519.5	376	291	298	282.5	259.5	275	321	310	273.5	235.5	184.5	148	135	133	149	152	133	156	136	579.5	515	387	364.5	308.5	284	250	230.5	217	220.5	218	233.5	209.5	194	177.5	156.5	152	152	146.5	152.5
209	no	CCND2	33	2920	CCND2[33](CNM)#2920_mIgG2aAr60_319	1467.5	1449	807	429.5	337.5	217.5	173	145	140.5	164.5	223	256	230.5	190.5	168	148	135	138	141.5	137	138.5	131	139.5	133	964	505	276.5	229.5	179.5	153.5	149.5	154	136.5	135	143	145	139.5	143	136.5	128	129.5	123	137.5	141.5
210	no	CD34	37	3553	CD34[37](M)#3553_mIgG1Ar60_242	6935	5246.5	2769	1341.5	673	442.5	297	268.5	264.5	213	209	190.5	196	165.5	154	156	146	124	123	134	135	121.5	130	145	1356	751.5	464	310	222.5	208.5	199.5	187.5	186.5	167.5	161.5	157	143	152.5	140.5	126	114	122.5	121.5	121
211	yes	FAS	35	3593	FAS[35](ScrM)#3593_mIgG1Ar60_248	126.5	112	120	120	114	113	120	113.5	112	120.5	129.5	165.5	188	199	180	171	166.5	152.5	128.5	120	117	103.5	122	110.5	127	143.5	146	171	175.5	193	273.5	437	563	434	315	344	411	350	234.5	176	148.5	134.5	126.5	117
212	no	ASB9	32	HPA001019	ASB9[32](Mit)#HPA001019_rbtpolyAr60_530	120	139.5	293	269.5	229	168.5	132	127.5	118.5	112.5	109	116.5	115	113	112	108.5	120	115	112	110.5	113.5	108.5	116	115.5	134.5	125	115.5	128.5	126.5	115	117	124	112	112	111	111.5	124	124.5	125	113.5	116.5	122	111	121.5
213	yes	DHRS7B	35	HPA016873	DHRS7B[35](M)#HPA016873_rbtpolyAr60_536	120	139	157.5	164	164	130.5	112	127	122.5	124.5	123	128.5	117	132.5	130	121	116.5	119.5	110.5	125.5	132	128.5	128	118	130.5	132	132.5	153.5	135	119.5	139.5	148.5	148	188	202	171.5	155.5	148.5	135.5	125.5	125	122.5	137.5	139
214	no	BAG3	61	2986	BAG3[61]()#2986_mIgG1Ar60_170	852	1255	1487	1558	1550.5	1907.5	1787	1522	967.5	481	301	260.5	234.5	213.5	181	174.5	165	143	135.5	135	127	117	131	231.5	1745.5	1315	722	483.5	326.5	289.5	323.5	276.5	207	165.5	161	161	155	157.5	150	135	125	120	128	126
215	no	BMX	78	2995	BMX[78](C)#2995_mIgG1Ar60_176	7404.5	8159.5	5086.5	2487.5	1436	934.5	779	835	802	678.5	568	517	463	353	233.5	180	151.5	126.5	119.5	135	131.5	127	132	115	6757.5	4798	2612.5	1407.5	789.5	515	442	483.5	537.5	388.5	311.5	296	237	189.5	164.5	145	137	126	130	131.5
216	yes	LYN	58	179	LYN[58](CGolNM)#179_rbtpolyAr60_458	267	280.5	348	256.5	204	155.5	166	189	166.5	143	127	133	113	129	129.5	124	109	113.5	120	110	111	106.5	115.5	114.5	133	154.5	139.5	143.5	132	115	126.5	145.5	125	115.5	124.5	126.5	124.5	131	133	122.5	114.5	115.5	127	125
217	yes	REL	69	259	REL[69](N)#259_rbtpolyAr60_464	2743	2628	1941	1024	660	634.5	670.5	486.5	304	215	185	192.5	173	165	149	141	124	117.5	106.5	123	123.5	121.5	127	116.5	235	302	266	217.5	206.5	247.5	264	234.5	186.5	168	156	145	144.5	142	138	132.5	128.5	124.5	136	139
218	no	RAD23B	43	2702	RAD23B[43](CN)#2702_mIgG1Ar60_98	10067	9760.5	7994.5	5433	3029.5	1730.5	982.5	700.5	834	1479.5	2149	1675.5	887	439.5	244.5	194	166	147	128	125.5	134	130	126	119	2238	1787	1449	994	573	382.5	278.5	242.5	271.5	397	352.5	257.5	195	169.5	151	135.5	132	128.5	129	128.5
219	yes	MAPK14	41	2715	MAPK14[41](CN)#2715_mIgG1Ar60_104	433	399	255.5	178.5	166	124.5	117	120	111.5	116.5	112	126	117.5	124	122.5	125.5	122.5	113	114.5	106.5	104.5	102	114.5	116	316.5	251	190	173.5	140.5	124.5	133.5	138.5	127	120	123	118.5	119	123	120.5	120	120.5	112	114.5	120
220	no	SIT1		1330	SIT1[](M)#1330_mIgG2aAr60_386	24570	25095	15783.5	7113	3989.5	2965	2361	1790.5	1314.5	974.5	715.5	583	513	477.5	454	416.5	367.5	293	245.5	248.5	225	220.5	217.5	210.5	6168	3796.5	1866	1415.5	1313	1277.5	1086.5	766	540.5	367	298	251	245	233.5	210	220	199.5	183.5	186.5	172.5
221	no	CDC27	92	2628	CDC27[92](N)#2628_mIgG2bAr60_392	1144	1049	600.5	311	259	171.5	145	133	124	122.5	122	131.5	119.5	131	143	141	135.5	132.5	124	125	124.5	119.5	140.5	130.5	322	241	186	168	150.5	142.5	160.5	162	145.5	132.5	130.5	137	135.5	137	135.5	123	120.5	121.5	131	137.5
222	no	ubiqiutin		78	ubiqiutin[]()#78_mIgG1Ar60_26	1386	1342.5	897	579.5	399	245.5	190	176	175.5	237.5	292.5	315.5	248.5	211.5	233.5	352.5	654	691	376.5	174.5	135	117	119.5	115	157	171.5	141	142.5	138.5	121	122.5	123	114	107	116.5	115.5	109	110	115.5	111	110.5	119	121.5	118.5
223	no	MAPK8	48	430	MAPK8[48](CN)#430_mIgG1Ar60_32	120	112	113	130	138.5	120	117	115.5	120	126	120	126	118.5	126.5	123	121	112.5	106	116.5	116	113	105.5	112.5	111.5	120	129.5	130	133.5	117	117.5	116.5	123	120	122	120.5	123	120	127	117.5	107.5	118.5	119.5	112.5	118
224	yes	CRK	34	2831	CRK[34](CM)#2831_mIgG2aAr60_314	1758.5	1569	814	540	363.5	219	175	225	298	464	678.5	652	789.5	4996.5	11468.5	18312.5	17717	12835	9397.5	5654.5	2228	744.5	360	206	443	308	214.5	177.5	137.5	125.5	143	153	134	133	146	142.5	147.5	377	1356.5	1673	1395	938	481	239.5
225	yes	BAIAP2	61	2957	BAIAP2[61](CCsM)#2957_mIgG2aAr60_320	120	112.5	114	114	111.5	120	120	118.5	114.5	113	111	115.5	120	112	112	110	109.5	118	111.5	109	118.5	116.5	123	117.5	129.5	128	124.5	135	120	112.5	130.5	138.5	119	120.5	122	118.5	121	125.5	124	119	120.5	121	127.5	134
226	no	ANPEP	109	3565	ANPEP[109](CM)#3565_mIgG1Ar60_243	3173	2204	1077	540	387.5	271.5	182.5	165.5	154.5	150	146	141.5	126	139.5	130	137.5	131	114.5	117	123	118	118.5	124.5	125	759	434	257.5	200.5	145	117	138.5	136	129.5	130.5	135.5	142	122.5	127.5	134	124	116	113	122.5	126.5
227	yes	SELL	38	3599	SELL[38](M)#3599_mIgG1Ar60_249	120	120	120	120	126.5	112.5	120	110.5	120	120	120	119.5	116.5	120	113.5	111	117.5	112.5	112.5	111.5	121	115	120	114	119	119	113	119.5	116	118.5	115.5	120.5	111	115	112	114.5	118.5	125.5	118	107.5	119.5	120	115	122
228	yes	C1orf55		HPA028467	C1orf55[]()#HPA028467_rbtpolyAr60_531	841.5	889	725.5	539	510	525	624.5	691	1157.5	2316.5	3407	2869	1701.5	859.5	471.5	306	244.5	200	188.5	169.5	153	145	150.5	128.5	255	244.5	223.5	232	235	255.5	307	335	493	918.5	1003	671.5	373.5	254	211.5	191.5	176.5	177	179	158.5
229	no	GIMAP8	75	HPA014474	GIMAP8[75](CMitGolEr)#HPA014474_rbtpolyAr60_537	159.5	192.5	290.5	208	183	141	128.5	148	158.5	160.5	144.5	150.5	127.5	131.5	143.5	141.5	137	120.5	114.5	127.5	134	129	139	121	136	155.5	146	159.5	159	135	135.5	141	130	136.5	142	140	138.5	138.5	144	129.5	134	141	149.5	141.5
230	yes	PRKCSH	58	2987	PRKCSH[58](Er)#2987_mIgG1Ar60_171	2286	1575.5	708	316	230.5	161	164.5	182	206.5	193.5	170.5	183	170.5	174.5	151	138	121.5	113.5	111.5	120.5	123.5	118	122.5	116.5	213.5	212	178.5	176	175	195.5	277	303	249.5	198	174	162.5	183.5	174	143	123.5	115.5	116	125	119
231	no	RPS6KA1	83	2997	RPS6KA1[83](CN)#2997_mIgG1Ar60_177	2099.5	1881.5	1109	612.5	399	241.5	197	173.5	167.5	177	206.5	272	352.5	330.5	224	162	125.5	112.5	118	123	127	117	126	122.5	849.5	575	337.5	217.5	173.5	157.5	161	160.5	219	322	621.5	880	942.5	990	831	461.5	226.5	151.5	145.5	138
232	no	CDC16	72	201	CDC16[72](CCs)#201_gtpolyAr60_459	157.5	232	314.5	298	246.5	195.5	205	210	186	157	125.5	131.5	116	132	129	125.5	114.5	113	112.5	114	121	115.5	123.5	122.5	138.5	178	189.5	189.5	169.5	156	150	153.5	130	137.5	143.5	142.5	137.5	141	134.5	130	135.5	130.5	135.5	137
233	no	RAD51	37	264	RAD51[37](CMitN)#264_rbtpolyAr60_465	120	111.5	118.5	130.5	146.5	118.5	115	124.5	115	114.5	110.5	117	120	120	115	126.5	108.5	116	112.5	115	116.5	110.5	123.5	123	131	120	124	144.5	136.5	117.5	130	134.5	116	119	128.5	128.5	130	130	129.5	120.5	119	117	129.5	130.5
234	yes	SMAD2	52	2703	SMAD2[52](CN)#2703_mIgG1Ar60_99	120	120	145.5	119.5	141	112	113.5	127.5	152.5	173.5	178	228.5	516	1176	1288.5	709	270.5	135	112	113.5	113.5	110.5	117	113.5	119.5	140	121.5	129	125.5	119.5	117.5	120.5	109	116.5	117	124.5	154.5	179.5	167	125.5	112.5	112	116	114.5
235	no	CSNK2A1	45	2716	CSNK2A1[45]()#2716_mIgG1Ar60_105	2050	1552.5	737	482	433	320.5	210.5	160	130.5	120.5	115.5	126.5	107.5	112.5	114	120.5	122	111.5	106.5	114	117.5	107.5	125.5	117	393.5	311.5	231	203	169	129	136	145.5	133.5	123.5	126.5	123.5	119.5	125.5	125	112.5	110	113.5	117.5	125
236	yes	LST1	11	1334	LST1[11](GolM)#1334_mIgG2aAr60_387	1182.5	781.5	509.5	561.5	642	413.5	216	152	148.5	136	128.5	118	115	126.5	128	134	119.5	111	113.5	118.5	114	105	119.5	119.5	188.5	157	165	229.5	210.5	164	141	142	135.5	121	117	131	121	119	122.5	121	117	116.5	123.5	126.5
237	yes	STAT1	87	3096	STAT1[87](CN)#3096_mIgG2bAr60_393	1274	1068.5	576.5	350.5	282	199.5	187	236	313	379.5	430.5	425.5	355	239	167	149	131	117.5	123.5	141.5	136.5	133.5	134.5	122	432.5	281.5	202	184	141.5	126	137.5	151.5	150	144	149	175	148	141	140	131	125.5	121	127.5	136.5
238	b	PRKDC	469	152	PRKDC[469](N)#152_mIgG1Ar60_27	1650	1014	527	373	293.5	220	283	267.5	179	140.5	121.5	115.5	111.5	116	114.5	118.5	111	120	120	105	117.5	111	114	111.5	181.5	164.5	142	147.5	124.5	112.5	130	131.5	109.5	104.5	116.5	116	118	127.5	121	117	121.5	122.5	117.5	116.5
239	yes	BTK	76	2513	BTK[76](CNM)#2513_mIgG1Ar60_33	3529.5	2780	1364.5	601	371.5	256.5	213	231	196	167	155.5	159	144.5	141.5	144.5	145	134.5	124	125.5	130.5	137	126.5	136.5	131	900	569.5	317	237.5	178	149.5	147.5	156	167	157.5	141.5	137	137	152	141	131.5	136	128	132	131.5
240	yes	UBE2I	18	2856	UBE2I[18](CN)#2856_mIgG2aAr60_315	37026	42554	34610.5	19031	11383	8266.5	8447	8696.5	6423.5	3714.5	1960	1313.5	870	609	568	468.5	356.5	346	735	2439	2795	1251.5	376.5	246.5	18189.5	11462.5	5978.5	3653	2307	1803	1910	2185	2041.5	1399	1039.5	787	568	477.5	451	452	520.5	456	317	247.5
241	yes	RPS6KA1	83	2968	RPS6KA1[83](CN)#2968_mIgG2aAr60_321	11602.5	7658.5	2926.5	1169.5	889	791.5	664	742.5	916	1431	3280.5	6552	11034.5	11347	6297	2449	856	353	233	202	199.5	177.5	180.5	161	1964.5	1329	804.5	571.5	428.5	327.5	329.5	343.5	399	381	442.5	529	590	416.5	277	204	186	190	178.5	173.5
242	no	IGKC	0	3580	IGKC[0]()#3580_mIgG1Ar60_244	120	120	129.5	120	110	114	111	114	120.5	116	118.5	119.5	116.5	103	115.5	114	116	115	114.5	129	129	123.5	118	111	121.5	127.5	126.5	130	127	115.5	117.5	121	115.5	125.5	129.5	138	122.5	122	129	116	117	117	116.5	121.5
243	yes	ITGA2B	110	3601	ITGA2B[110](M)#3601_mIgG1Ar60_250	700	423.5	207	151	163	139	120.5	119.5	119.5	106.5	120.5	124.5	123.5	122.5	115	115.5	111.5	112	107.5	114	125.5	124	127	124	150	142.5	129.5	134.5	121	113.5	123.5	130.5	113	117.5	132	135	120	122	123	120.5	122	120.5	127.5	132.5
244	yes	CALB2	32	HPA007305	CALB2[32]()#HPA007305_rbtpolyAr60_532	113	175.5	190.5	166	163	137.5	125	122	117	115	129	142	124.5	127.5	153.5	381	575	585	375.5	194.5	143.5	128.5	131.5	122	135	145.5	139	146.5	127.5	117.5	133	135	129.5	126	130	134.5	135	133	138	140.5	136	130.5	137	131
245	yes	GPSM2	77	HPA008408	GPSM2[77](C)#HPA008408_rbtpolyAr60_538	120	144	141	133.5	139.5	121.5	113.5	120	121.5	125.5	146.5	170	191	165.5	131	134.5	126	116.5	117	130.5	131.5	128.5	125.5	119.5	134	128	128	145	138.5	127	130	143	131	132.5	131.5	144.5	137	140	146	131	125.5	124.5	136	146
246	yes	DNM1	97	2988	DNM1[97](CCs)#2988_mIgG1Ar60_172	120	132	199.5	289	471.5	752	859.5	898.5	1241.5	1623.5	1461	736.5	297.5	174	133	131	128.5	113	114.5	119	122.5	112.5	116.5	118.5	122.5	119.5	126	151.5	135.5	125.5	145.5	229.5	258.5	178	133.5	130.5	129.5	138	127.5	128.5	127	118	129	124
247	no	PLCG1	148	2999	PLCG1[148]()#2999_mIgG1Ar60_178	4477	3003	1413	615	389	260	182	180.5	164.5	171	162	158	133	144	157	162.5	151	124	115	131	140.5	122	126	112	630	480.5	328	246	183.5	148.5	141.5	152.5	139.5	137.5	144.5	140.5	136.5	153.5	145	129.5	119.5	119.5	123.5	130.5
248	yes	CDK1	34	202	CDK1[34](CCsMitN)#202_rbtpolyAr60_460	470.5	392.5	370.5	216.5	189	205.5	359.5	496.5	515	468.5	500.5	448.5	351	230	165.5	154.5	167.5	228	234.5	176.5	142	116.5	125	119	133.5	147	137.5	143	131.5	126.5	137.5	172.5	187	169	161	151.5	134.5	141.5	139.5	127.5	128.5	126	132	131
249	no	WEE1	72	265	WEE1[72](N)#265_rbtpolyAr60_466	185	200	265	233.5	191.5	145	139	145.5	142.5	150.5	151	165	155	157.5	153.5	148	131	122.5	127.5	135	140.5	134.5	143	128.5	139	173	178	167.5	154.5	138.5	147.5	142	136.5	151	157.5	148	155.5	159	149.5	146	145.5	143.5	144.5	147.5
250	yes	PPP1R10	99	2705	PPP1R10[99](N)#2705_mIgG1Ar60_100	824	894.5	1068	1004.5	823.5	628.5	601.5	610.5	790	1122	1576.5	1227.5	877	580	316	209	167.5	151.5	146.5	136	133	129	130.5	122	126.5	288	422	393.5	340	312	282	217	216.5	422	593.5	480.5	318	236.5	172	138.5	145	140.5	146	144
251	yes	XIAP	57	2717	XIAP[57](CN)#2717_mIgG1Ar60_106	120	113	119	125	168	402	1017	1223.5	1051	863.5	768.5	777	1178	1332.5	840.5	378.5	190.5	136	120.5	125	124.5	115.5	119	111.5	117	121.5	112	131	118.5	126.5	158	168	146.5	149	156.5	155.5	137.5	131	124	119	118.5	125	119.5	122
252	yes	RELA	60	2516	RELA[60](CN)#2516_mIgG2bAr60_388	1151	1045	776	1005.5	1425	1492.5	1207	749	391.5	208	152.5	144.5	129.5	149	151	150	127.5	112.5	114	126.5	131.5	128.5	130	121.5	530	325	208	181	167	162	159.5	158	137	128	143.5	147.5	137	133	127	124	117	118.5	128	128
253	no	zzzempty			zzzempty[]()#_mIgG2aAr60_394	1079	931.5	472.5	269.5	197	143.5	124.5	134	130.5	124	118	126.5	120.5	128.5	137.5	151	130.5	114	128	134	130.5	124.5	136	125.5	282.5	230.5	173	160	144.5	121.5	133	145.5	138	137	145.5	159	148	147.5	141	132	126	125	143	145
254	yes	CTBP1	48	159	CTBP1[48](CN)#159_mIgG1Ar60_28	23023	18880	23836.5	15796	7091.5	3894.5	2558.5	2275	2516	2627	2857.5	2516	3039.5	3808.5	2902.5	1392.5	553	291	207.5	196.5	181.5	165.5	164.5	123	5664	4259	2329.5	1343	1025.5	1037.5	982.5	1088	1472	1457.5	1247	1001	867	754.5	483	284	194.5	159.5	162	152
255	yes	BAK1	23	2519	BAK1[23](MitM)#2519_mIgG1Ar60_34	283	301.5	281	274.5	296	293	312.5	407.5	726.5	889	669	350	171	132	116	110	113	120.5	110.5	114.5	123	109	113.5	117	291.5	315	289.5	325.5	469	716.5	1002	1702	2436.5	1329	414	186.5	134	136.5	128.5	117	115	121	127.5	127.5
256	yes	RALA	23	2871	RALA[23](CM)#2871_mIgG2aAr60_316	27221.5	36801.5	21524.5	5861.5	1699.5	988.5	730.5	792	704	665	607	709.5	549.5	386.5	322	272	232.5	209.5	198	211	206.5	179	180.5	174.5	6708	3730	1924.5	1266.5	827.5	654	578.5	516.5	563	499	406.5	372.5	348	341	336.5	306.5	267.5	247	231	225
257	no	CAMKK2	65	2991	CAMKK2[65](CN)#2991_mIgG2aAr60_322	3852	3356	1825.5	1109	826	468.5	322.5	285	260.5	262	265.5	288	280.5	242	200.5	191.5	173.5	152.5	148	154	162.5	150.5	154.5	124.5	657.5	532	414.5	363	266	243	216.5	229.5	240.5	219.5	212	190	166	181	188	168	168	169	181.5	173.5
258	yes	ITGB1	86	3584	ITGB1[86](M)#3584_mIgG1Ar60_245	411	386.5	296	202.5	183	129	121	132.5	141.5	153.5	148.5	153	127.5	129	116.5	124	115	123	112.5	116	125	121	127.5	120	655.5	485.5	363	370.5	333.5	268.5	280	331	360.5	298.5	230.5	194	158	145	136	133.5	123.5	118.5	132.5	144.5
259	no	CD33	38	3603	CD33[38](M)#3603_mIgG1Ar60_251	120	120	113	113	127	120	118	128.5	128	123	118	126.5	113.5	120.5	128	126.5	115.5	107	113	128	131	117.5	134.5	122	128	138	142.5	149	131.5	127.5	131	135.5	131.5	129.5	133	141	141	137	139.5	133	139	138.5	142.5	144
260	no	CBLB	109	HPA018327	CBLB[109](C)#HPA018327_rbtpolyAr60_533	120	126	131	140.5	156.5	143.5	137	153	156.5	147	136	147.5	137	127.5	124	132.5	128.5	121.5	125	137.5	136	126.5	137	127.5	130	135.5	146.5	154.5	141.5	122	136	127.5	130.5	142.5	148	157	146.5	139	147	137	135.5	140	154	136.5
261	yes	GPSM2	77	HPA008613	GPSM2[77](C)#HPA008613_rbtpolyAr60_539	115.5	148	157	170	179	148	136.5	149	140.5	156	181.5	225.5	235.5	208.5	166	155	142.5	127	120	142	144	138.5	144.5	125.5	144.5	147.5	160.5	172	157.5	143	144.5	152.5	138.5	144.5	151	153	145	150	160	144	140.5	141.5	151	154.5
262	yes	STK24		2989	STK24[](CNM)#2989_mIgG1Ar60_173	303	654	616	352.5	256	216.5	196	196.5	193	438	2309	4819	5182	3109	1223	472	245.5	165.5	137	139	136.5	128.5	135	118.5	1620.5	2418	2343	1465.5	720	369.5	245	214	189	191.5	276	301	234	182.5	164	143.5	128.5	129.5	140.5	141.5
263	no	NFKBIE	53	3000	NFKBIE[53](C)#3000_mIgG1Ar60_179	120	112.5	160.5	146	159.5	145.5	146	149	158.5	141	136	147.5	139.5	147	142.5	149.5	144	128.5	129.5	135.5	131.5	130	144.5	128.5	120.5	147.5	141.5	150	137	127	140	149	153	156	145	142.5	147.5	139.5	137	131.5	127	122	132	140.5
264	yes	SRC	60	225	SRC[60](CCsMitNM)#225_rbtpolyAr60_461	120	135.5	152	135.5	146	121.5	123.5	132.5	142.5	150	155	159	245.5	396.5	436	343	234.5	166	134.5	131.5	133.5	130.5	135.5	122.5	141	136	128	147	135.5	131	157.5	187	170.5	159	161.5	213.5	555	862	684.5	359	209.5	162	155	144.5
265	yes	RELA	60	266	RELA[60](CN)#266_rbtpolyAr60_467	301.5	463.5	1459.5	4287	7249	8151	6344	3605.5	1738	764	370.5	249.5	200	187	182	175	156.5	148	147	152	148	140	155	134	183	197.5	220	338	427	397	316	239.5	188.5	166	162	173.5	173.5	173.5	165	152	152.5	154.5	165	171
266	yes	BCLAF1	106	2709	BCLAF1[106](CN)#2709_mIgG1Ar60_101	20912	24173	13746.5	4549.5	2140	2094.5	2236.5	3927.5	3003.5	2299	2411.5	2536.5	2122	1886.5	1492.5	1189	929	781.5	694	746.5	728.5	634.5	623.5	527.5	4878	3708.5	3190	2914	2197	2157.5	2029.5	1930	1971.5	1612	1623	1473	1305.5	1151	989	980.5	861	701.5	661	636.5
267	no	STAT3	88	2718	STAT3[88](CN)#2718_mIgG1Ar60_107	120	120	120	111.5	128.5	112	116	115.5	110	103.5	113	126.5	117.5	110.5	126.5	132	130	123.5	112.5	116	126	119	133.5	124	128.5	119	121.5	138.5	129.5	122.5	131	136.5	116	121	124.5	135.5	132	132	136.5	128	125.5	131.5	136	144.5
268	no	EP300	264	2585	EP300[264](CN)#2585_mIgG2bAr60_389	1071	776	510.5	366	294	190.5	158	158.5	162.5	156	149	175.5	169	166.5	169.5	190	164	152	153.5	148.5	151	143.5	142	125.5	395.5	309	274.5	240.5	193	156	152.5	156.5	161	158.5	163.5	167.5	164	164.5	158	151	155	150.5	147	151
269	no	zzzempty			zzzempty[]()#_mIgG2aAr60_395	1035	810.5	466.5	278	229.5	157	138.5	146.5	149.5	148.5	136.5	149.5	139	164.5	175.5	167	138.5	129	141	145.5	154.5	144	147.5	128.5	296.5	245	193	190.5	163	140	157	166.5	149.5	150	156.5	161.5	158.5	159	153.5	141.5	142.5	134	149	145.5
270	yes	MAPK9	48	180	MAPK9[48](CN)#180_mIgG1Ar60_29	1845.5	2759	2807.5	1695	838	497	378	383.5	361	325.5	274	330.5	353	617.5	727.5	576	370	215	157.5	152.5	161	148	150.5	121.5	471	462	362.5	311	248.5	233.5	220	208.5	188.5	179.5	214.5	191.5	174.5	183	184.5	163.5	144.5	142.5	144.5	147.5
271	no	TFDP1	45	2520	TFDP1[45](N)#2520_mIgG1Ar60_35	26922	23746	32797.5	27186	15554	8365	4995	3757.5	3067.5	2430	2096	1795.5	1605	1286	1204.5	1001.5	800.5	712	611	546.5	550.5	522.5	527.5	456.5	23546.5	15316	8119.5	4122.5	2224	1537	1146.5	994.5	1084.5	850.5	571.5	538.5	487.5	438.5	376.5	350.5	337.5	318.5	293	299.5
272	yes	ABCC1	172	2877	ABCC1[172](M)#2877_mIgG2aAr60_317	120	120	105	111.5	131.5	108	117.5	123	114.5	108	117	125	116	125	131	130	123	115.5	112	122	135	129.5	135.5	123.5	141	149.5	141.5	156	141.5	133	130.5	145	128.5	122	140	164.5	147.5	138.5	141	129	133	133	136.5	134.5
273	no	GTF2B	35	3024	GTF2B[35](N)#3024_mIgG2aAr60_323	120	113	143	109.5	126	102.5	114	108	109	106	115.5	121.5	120	158.5	240.5	338.5	299.5	205.5	152.5	148.5	145	140.5	151	133	135.5	152	144	151	137	136.5	148.5	145.5	144	154	158	143.5	136	149	145.5	130	126.5	129.5	145.5	142.5
274	yes	PECAM1	80	3585	PECAM1[80](M)#3585_mIgG1Ar60_246	1059	4719	4309	1788	580	310.5	207.5	202.5	188.5	169	150.5	149.5	157	160	158	166	148.5	149	149.5	156.5	156	147.5	169.5	152.5	1143	635	328.5	229	183.5	147	160.5	179	182	172.5	157.5	161.5	177	155.5	144.5	144.5	150	133.5	141.5	167
275	no	CD4	48	3604	CD4[48](M)#3604_mIgG1Ar60_252	120	122.5	152	158	157.5	144.5	160	175	160	155.5	153	171.5	153.5	158	152.5	167.5	168.5	149	156.5	161	164.5	161.5	169.5	156.5	254	199.5	174	182	165	151.5	154	159.5	157	166.5	173.5	170.5	153.5	160.5	165	160.5	151.5	144	164	167.5
276	no	CBLB	109	HPA019880	CBLB[109](C)#HPA019880_rbtpolyAr60_534	111	156.5	180	199.5	235.5	222.5	214	210.5	177.5	179.5	171.5	178	164.5	170.5	174	167.5	153.5	145.5	150.5	156	154	153	166	136.5	163.5	186.5	187	187.5	176.5	169.5	166.5	171.5	170.5	163	165.5	167	169	179.5	184.5	159.5	144.5	151.5	166.5	176
277	yes	IGBP1	39	HPA000634	IGBP1[39](C)#HPA000634_rbtpolyAr60_540	256.5	312	466	578	591	491	451.5	443	471	511	726	1067.5	1429	1965	1960	1254.5	578	277.5	218	199.5	193.5	181	180	144	221.5	351	423	374.5	300	246	266	248.5	252	254	270	260.5	270.5	305.5	285	240	197.5	188	195.5	198.5
278	yes	MAPK13	42	2990	MAPK13[42]()#2990_mIgG1Ar60_174	19306	16645	8628	3683.5	1936	1074	669	572	463.5	435.5	411	477.5	373.5	294	283	348.5	525.5	496	291.5	197	183	178.5	187	172	6371	3662.5	1894.5	1232.5	801	593.5	502.5	423.5	463	413	360.5	313.5	294	284	251.5	242	237.5	213.5	208.5	198
279	no	BIRC3	68	3003	BIRC3[68](CN)#3003_mIgG1Ar60_180	6111.5	2404.5	1724.5	1158.5	603.5	463.5	337.5	302	275	285.5	317.5	438.5	454	305.5	229	202	191.5	179	184	179.5	175.5	175.5	174.5	219.5	1547	1044	720.5	540	336.5	279.5	301.5	318.5	367.5	344	320.5	375	290	231.5	204	195.5	195	183	179.5	183
280	yes	BAD	18	248	BAD[18](CMitM)#248_rbtpolyAr60_462	676.5	723.5	678	445.5	357	352.5	326	272	250.5	240.5	294	384.5	396.5	301.5	228	192	167.5	151	155	166.5	156	156	159.5	134.5	342.5	320.5	249	226.5	196.5	177	228	457.5	521.5	340.5	251	226	205.5	204.5	205.5	189	184.5	182	183	177
281	no	MCM4	96	269	MCM4[96](N)#269_rbtpolyAr60_468	120	141.5	162.5	168.5	183.5	158.5	170	192	195	185	170.5	161	149	164.5	164.5	161	162.5	153	140.5	154.5	163	165	166	138.5	146	169	177.5	184.5	176.5	171	175	176	176	189.5	187.5	190	178.5	178	175.5	152	159.5	159	171.5	184.5
282	yes	KPNA2	58	2711	KPNA2[58](CN)#2711_mIgG1Ar60_102	17212	19054	12214	6146	4258	3278	2821.5	2563.5	2368	1908.5	1833	2376.5	3748	4513.5	3149.5	1594	844.5	473	310	267	246.5	223	217.5	229.5	4515.5	3114	1800	1154.5	808.5	676	739.5	1158	1545	935.5	501	406	358.5	319.5	306	276.5	258	241	237	226.5
283	yes	BAX	21	2722	BAX[21](CMitM)#2722_mIgG1Ar60_108	2871	2303.5	1363.5	819	536	363	268.5	255	263.5	287	286.5	257	204.5	180	175.5	183.5	155	152	149.5	171	182	160	187	183.5	940	633.5	542	494	512.5	645.5	843.5	1213.5	3045	2643	1102.5	363	229.5	218	198	184.5	177.5	167.5	165	170
284	no	ABCB1	141	2597	ABCB1[141](M)#2597_mIgG2bAr60_390	1536.5	1551.5	1002	521.5	341.5	241.5	181	197	186	168.5	160	164	162.5	177.5	182	175.5	173	176.5	178.5	181.5	169.5	159	169	150	480.5	370.5	278	234.5	188	167	183.5	184.5	187	178.5	189.5	199.5	179.5	183	174	162	167.5	154.5	164.5	172.5
285	no	zzzempty			zzzempty[]()#_mIgG2aAr60_396	1394.5	1098.5	698	516	484.5	373.5	344	473	447	416	422.5	392	418	367.5	350.5	350	278.5	237.5	265	252	230	217	198.5	182.5	490	419	341.5	326	304.5	260	283.5	274	292.5	330	314.5	269.5	274	295	272.5	218	213.5	210	206	212.5
286	no	CDC25B	65	204	CDC25B[65](CCs)#204_mIgG1Ar60_30	23461	21993.5	20461	16059.5	12807	9141	7191.5	5640.5	5001.5	4433.5	4076	3264.5	3302	3340	2943.5	2674	2307	2136.5	1905.5	1747.5	1784.5	1706	1685.5	1817.5	17981.5	13100	8231	4683.5	2663.5	1979	1753.5	1725.5	2143	1688	1385	1296.5	1217.5	1187	1207	1088	956.5	992.5	963.5	873
287	yes	TP53	44	2528	TP53[44](CMitErN)#2528_mIgG1Ar60_36	2859	2953	2311	1500.5	1158.5	987	901.5	1146	1553.5	1295	857	479.5	292	232.5	218	201	188.5	176	176	185	176.5	178.5	191.5	164	1125	743.5	520	419.5	388.5	348	371.5	459	531	385	251.5	208	191	196	185.5	168.5	177	169.5	164.5	177
288	yes	RAP2A	20	2906	RAP2A[20](CM)#2906_mIgG2aAr60_318	17390.5	18932.5	10774	3876.5	1772.5	1066.5	755.5	656	593.5	558.5	549	600.5	881.5	2046.5	2691.5	1973	900	409.5	271	257	245.5	216	205.5	170	1951.5	1440	881	655	515	467.5	428	404	484.5	444	384	353.5	357	387.5	376	312	270.5	253	237	235
289	no	BRAF	84	3029	BRAF[84](CNM)#3029_mIgG2aAr60_324	20034	13009	12484	9571	5612	3150	2265.5	2227	2965	2955.5	2025	998	529	430	411	333	304	278	252	258.5	270.5	236.5	247.5	255	10299	5964	2811.5	1636	1089.5	956	896.5	884	847	657	412	253	273	302	274	240.5	227.5	207.5	212	205
290	no	CD48	22	3617	CD48[22](M)#3617_mIgG1Ar60_253	120	120	120	120	120	120	120	120	120	120	120	120	120	120	114	110.5	112	120	120	120	112.5	120	112.5	120	120	111	120	114.5	114.5	120	117	111	120	110.5	112	113.5	103	111.5	107.5	111	113	110.5	111.5	113
291	no	zzzempty		3651	zzzempty[]()#3651_Ar60_259	480	984	1278.5	718.5	339	177	131	131.5	126	121	116	129	121.5	125	120.5	121.5	111	111	111.5	114.5	107	103	121	119.5	259	241.5	192.5	179	145	119.5	123	133.5	123.5	115.5	119	128.5	126.5	131	129.5	109	115	109	113.5	120
292	yes	IGBP1	39	HPA005694	IGBP1[39](C)#HPA005694_rbtpolyAr60_541	1082.5	993	1078	1196	1213	942.5	728	655.5	726	824.5	1294	2088	3444.5	5318	5486	3238	1247.5	425.5	213	163.5	161.5	139.5	146.5	125.5	292.5	320.5	277.5	285.5	271.5	234.5	258.5	269.5	283.5	284.5	286.5	289.5	409	478.5	364.5	239	173	146	152.5	154.5
293	no	GAP43	25	HPA013392	GAP43[25](CM)#HPA013392_rbtpolyAr60_547	197.5	229	245	239.5	213.5	150.5	121.5	126.5	147	148.5	141	147	129	131	135	131	132.5	120	113	124.5	129.5	120	128	119	129	146	143	152	140.5	124	134.5	149.5	129	137.5	139.5	140.5	137.5	139	142	136.5	132.5	129	137	139.5
294	no	CASP2	17	3006	CASP2[17]()#3006_mIgG1Ar60_181	5523.5	5651	2729.5	1238.5	867	416	284.5	256	197	183.5	167	159.5	139	177	171	142.5	132	119.5	107	117.5	119	117	127	115.5	1280	850.5	529	317	194	175	163	143	148.5	144.5	125.5	139	132	136	136	123.5	113	105.5	112	120
295	yes	DGKI	117	3028	DGKI[117](CN)#3028_mIgG1Ar60_187	13259.5	16960	17935.5	13389	9409.5	5563	3707.5	2816.5	2842	3326.5	3408	2238	1282.5	918.5	811	660.5	534.5	441	411.5	385	403.5	455.5	409	347.5	7046	5143.5	3551.5	2506.5	1738.5	1229	916.5	832.5	1003	884.5	660	471.5	434	392	351.5	337.5	294	250.5	249	237.5
296	yes	PRKCA	77	274	PRKCA[77](CMitNM)#274_rbtpolyAr60_469	1379.5	1379	1498.5	1469.5	1402	1174	762	497	373.5	291.5	261	363.5	1007	2041.5	2014	1051	400.5	178.5	134	137.5	127	123.5	123.5	118	131.5	192.5	283.5	534	607	427.5	294	234	204	190	171	174.5	185	186.5	168	155.5	135	131.5	134.5	136.5
297	yes	BTK	76	337	BTK[76](CNM)#337_gtpolyAr60_475	120	518.5	333	125	133.5	117.5	118.5	117.5	134	128.5	133	143	130.5	141.5	136	132	114	119	115	125	132	133.5	140.5	123.5	132	142.5	149.5	159.5	144	131	136	147	128	137.5	147.5	141.5	148.5	151.5	141	127	131.5	137	141.5	146
298	yes	TGFB1I1	50	2726	TGFB1I1[50](CCsN)#2726_mIgG1Ar60_109	120	120	120	120	122.5	112	107.5	176.5	290	327.5	343.5	289.5	215	150.5	114.5	114.5	120	120	120	111.5	115	120	105.5	120	120.5	116	111	117.5	108	113.5	105.5	110.5	118	125	117	120	117.5	111.5	112.5	105	119.5	116.5	104	116
299	yes	CTBP2	49	2742	CTBP2[49](N)#2742_mIgG1Ar60_115	184.5	219	256	298.5	318.5	282.5	323.5	372	623.5	1231.5	2026.5	2316	3206	3565	2555.5	1137.5	393.5	182.5	142.5	131	131.5	123.5	121	111.5	200.5	241	216	211.5	201.5	196	207.5	218	312	474.5	547	528	904	953.5	566	261.5	163	132	135	136
300	no	NCK1	43	2687	NCK1[43](CErN)#2687_mIgG2bAr60_397	45844	35397.5	42518	27595.5	11626	5437	3139	2810.5	2055.5	1843.5	1715.5	1807.5	1368.5	1585.5	1838.5	1192.5	589.5	372	267.5	292.5	340	291	264.5	279.5	27323	18273.5	9511.5	4316.5	2209.5	1766	1537	1337.5	1544.5	1260.5	1121.5	942	843	881	834	650	437.5	359	334	350
301	yes	JAK1	133	2858	JAK1[133](M)#2858_mIgG2bAr60_403	413	544	387.5	243.5	199.5	146.5	125	135	157.5	170.5	168.5	147.5	123.5	127	125	117	112	122.5	105.5	118.5	119.5	117.5	127.5	119	223	183	155.5	159.5	141	135.5	155	169.5	154	147	143	154	138.5	138	136.5	122	120	122.5	127.5	132.5
302	yes	IRF3	47	2535	IRF3[47](CN)#2535_mIgG1Ar60_37	14467.5	12763.5	7379.5	3307	1902.5	1159.5	802.5	841	737.5	632	593.5	626	806	865	605	339.5	228	182	161	146	144	139.5	144.5	126	7700	4551.5	2264.5	1249	731	536	466	443	477.5	357	290	257.5	300.5	272	220	214	190	168	151	135.5
303	yes	CCNB1	48	2552	CCNB1[48](CCsN)#2552_mIgG1Ar60_43	1276.5	2081	3570	2216	889	466.5	249	209	220	204	179.5	154	110.5	109	116	107.5	120	111.5	120	108	110.5	109	109.5	120	353.5	484.5	705.5	526	290.5	185.5	142	134	127	124.5	129	129	120.5	115.5	116	114	110	111	114	112
304	no	LEPREL4	50	3031	LEPREL4[50](N)#3031_mIgG2aAr60_325	16768.5	14820	19307	12189	4345	1736.5	908.5	641	581.5	570	521	433	377	319	285.5	273.5	262.5	236.5	224.5	203.5	214.5	217	206	271	12110	6269.5	3003.5	1540	612.5	438	464	445	574	423	267.5	223	244.5	251.5	242	202	183	180	181	172
305	no	BRAF	84	239	BRAF[84](CNM)#239_mIgG2aAr60_331	18147	14637	16074.5	14612	11197	7757.5	4970.5	3829	4768	5074.5	3919.5	1903.5	903.5	564	567	533	440	322	275	247.5	263	247.5	245.5	229	27354	19804.5	11646	6736	3862	2138	1449	1329	1356.5	995.5	593.5	368.5	302	264	282	250	204	191.5	209.5	204
306	no	CLU	50	3634	CLU[50](CMitErScrNM)#3634_mIgG1Ar60_254	2316	1966.5	950.5	372	232.5	158.5	151.5	218	216	168	145.5	136	122.5	126.5	113.5	122	103.5	111	120	104	118.5	103	113	115	416	320.5	223.5	169.5	141.5	120	122.5	144.5	167	156	142.5	127.5	119.5	118	120	108	109	115.5	112.5	119
307	yes	HRAS	21	3657	HRAS[21](CGolNM)#3657_mIgG1Ar60_260	690.5	915.5	1254.5	1263	1000	699	513	416.5	375	374.5	382.5	356.5	289	278.5	295	392	672	1365.5	1644.5	1178.5	536.5	222	145.5	120	251.5	285.5	300	310.5	279.5	279.5	322	394.5	684.5	591.5	365.5	275	227.5	207	206.5	224	292.5	409	401.5	272.5
308	no	KHDRBS3	39	HPA001369	KHDRBS3[39](N)#HPA001369_rbtpolyAr60_542	150.5	161	144	146.5	145.5	121.5	116	145.5	153	164.5	159	158	121.5	113	119	115	105	120	111	113	113.5	117.5	116	114.5	122	123	120	126.5	122	111	116	132	138.5	140	139	134	120.5	117.5	115	116	125.5	116.5	121.5	133
309	no	PKP1	83	HPA027589	PKP1[83](N)#HPA027589_rbtpolyAr60_548	120	119.5	126	121	127.5	112	115	120	125.5	148	153.5	151.5	127.5	120.5	120.5	117	106.5	113.5	105	121	125.5	119	120.5	118	132.5	132	140.5	156	142.5	128	131.5	139.5	129.5	135.5	136	136.5	135	124.5	125	116	124.5	121.5	129	134
310	no	BRCA1	208	3017	BRCA1[208](CN)#3017_mIgG1Ar60_182	10346	10539	6732.5	2965	1388.5	809	617	1305	3014.5	3880.5	3036.5	1371.5	555	335	252	222.5	182.5	156.5	140.5	143.5	142.5	125.5	129.5	118.5	4168	2860	1348.5	646.5	401.5	294	258.5	343	495.5	445	325.5	240	197.5	165.5	162.5	147	135.5	128	141	137
311	yes	RIPK2	61	3032	RIPK2[61](C)#3032_mIgG1Ar60_188	382	435.5	561	453	338.5	233	214.5	360	843.5	1311.5	1137	699.5	524	416	307.5	226	155	119.5	116	117	110.5	102.5	110	120	130	171.5	158	170.5	154.5	136.5	146.5	162.5	170.5	178.5	174	172.5	152.5	142.5	125.5	112	122.5	125.5	122.5	116.5
312	yes	CDKN1B	22	275	CDKN1B[22](CN)#275_rbtpolyAr60_470	280	313	383.5	325.5	277.5	224	203.5	258	394	539	639	466	555	658	728.5	535.5	304	199	159	148	149	147.5	146.5	140.5	200.5	237.5	216.5	256	284	268.5	243.5	216	239.5	240.5	212	194	198	217.5	203.5	184.5	181.5	154	163.5	162
313	yes	CDK6	37	339	CDK6[37](CN)#339_rbtpolyAr60_476	1068	1349	1021.5	646	439.5	301	246	241	237.5	257.5	295	317	648	2186.5	3936.5	3626.5	1912	676.5	250.5	165	148	136	132	117.5	337.5	333.5	261	225	192.5	160.5	147.5	160	146.5	145	150.5	152.5	156	210	237.5	183	157.5	136.5	141.5	142.5
314	yes	CSNK1E	47	2727	CSNK1E[47](CN)#2727_mIgG1Ar60_110	120	129	138	128	135.5	130	192.5	471	1378.5	2121	2111.5	1146.5	536.5	375.5	281.5	218	153.5	120	117.5	118	114.5	110	119	116.5	120	109	106.5	113.5	105.5	114.5	106	134.5	197	271.5	213.5	146.5	136	160	157	125	105	108	113	110
315	yes	CBL	100	2743	CBL[100](CM)#2743_mIgG1Ar60_116	884.5	1125.5	957	724	659.5	1189.5	3708	6012.5	4493.5	1780.5	561	260.5	174.5	145.5	132.5	137	123	105	115.5	110	121	120.5	118.5	114	1277.5	1112	643.5	412.5	505.5	551.5	438	309.5	219.5	186.5	156.5	135.5	133	133	134.5	128	122.5	116.5	123	123.5
316	yes	PRKAR1A	43	2690	PRKAR1A[43](M)#2690_mIgG2bAr60_398	30754.5	31378.5	26851	18815.5	14834	13577.5	10350.5	7419	5180.5	3861.5	3093.5	2042.5	1797.5	1660.5	1396	1128	855	707.5	557	534	539.5	494	466	484.5	7256	5516	6275.5	8315.5	8061.5	5798.5	4186	2797.5	1967.5	1586.5	1206	863	911.5	965.5	822.5	676.5	604.5	565.5	515	463
317	no	DIABLO	21	2903	DIABLO[21](Mit)#2903_mIgG2bAr60_404	12852.5	11557.5	8239	4635.5	3070.5	2275.5	1710.5	1535	2294	3825.5	4422.5	2853.5	1700.5	1190.5	741	442.5	316	226.5	191	209	216.5	191.5	185	205	8291.5	5329	2723.5	1699.5	1180	926	858.5	1538.5	4004.5	4926	5625	7977	11877	10088	4778	1773.5	657.5	291.5	220	188.5
318	no	CD2	37	2538	CD2[37](M)#2538_mIgG1Ar60_38	120	120	120	120	120	120	120	120	120	120	120	111.5	120	120	120	120	120	120	120	120	110.5	112	116.5	120	111	111	120	111.5	104.5	120	116	113.5	120	120	111.5	113	113.5	102	107	111	112	114.5	118.5	111
319	yes	NFATC1	101	2554	NFATC1[101](CN)#2554_mIgG1Ar60_44	120	120	120	110.5	120.5	130	160.5	177	171	150.5	129.5	115.5	110.5	120	108.5	113.5	114	110.5	112	103	114	111	106	120	128	126.5	114.5	122	115	117.5	112.5	117.5	112	116	105	112.5	110.5	112.5	112	106.5	118	117.5	111.5	113.5
320	no	ITGA5	110	3043	ITGA5[110](M)#3043_mIgG2aAr60_326	13067.5	16699	13837	5665.5	1603.5	672.5	393	336	303	297	232	228.5	199.5	200	193	174	161.5	143.5	131.5	140.5	144	132	134	116	3950.5	2306	976.5	486	297.5	226.5	217.5	248.5	246	214	203.5	211.5	201.5	188.5	177	165.5	152	134.5	132	139.5
321	yes	CDC25A	59	289	CDC25A[59]()#289_mIgG2aAr60_332	11316.5	11167	15288	13927.5	8650	5024	2813.5	2283	1973	1454.5	1175	992	659.5	537.5	532.5	463	362	358	331	289	283.5	283.5	272.5	250.5	6036.5	6537	6464.5	4826	2877	1566	936.5	699	692	649	546	429.5	400.5	404	390.5	348	305.5	275	269	250.5
322	no	IGLC1	0	3635	IGLC1[0]()#3635_mIgG1Ar60_255	120	121	116	120	114	120	120	120	120	120	111	107	120	120	116	111	115.5	113	120	126.5	119.5	113	114.5	120	117	108.5	108.5	124.5	123	115	114.5	115	116.5	115	112	113	111	112	115.5	116.5	117.5	117	109.5	115.5
323	no	DAXX	81	3664	DAXX[81](CN)#3664_mIgG1Ar60_261	18220	12585	7585.5	5068	4045.5	3318	2979.5	2746	1955	1361	1114	1273.5	595	287.5	345	297.5	226.5	179.5	181	195	187.5	164.5	167	156	3746.5	2345.5	1451	912	571	717.5	873	695	515	558.5	597	477	439.5	401.5	407.5	391.5	272.5	227.5	220.5	211.5
324	no	MECP2	52	HPA001341	MECP2[52](N)#HPA001341_rbtpolyAr60_543	120	133	138.5	132.5	137.5	109.5	113.5	113	106.5	121.5	127	126	109	116	113.5	127.5	132.5	125	130.5	132	127.5	118	118.5	120	133.5	126.5	126	137	138.5	118.5	119	122	108	112	117.5	116.5	118.5	114.5	130	132	131.5	129	133.5	137.5
325	no	RPS19BP1	15	HPA027196	RPS19BP1[15](N)#HPA027196_rbtpolyAr60_549	142	175.5	219	149	154.5	116.5	115.5	127.5	122.5	126.5	117.5	130	116.5	116.5	121	120	122	119.5	117	125	133.5	126	130	119.5	130.5	138.5	131	141.5	126	121	127.5	136.5	123	128	137.5	133.5	130	133.5	137.5	128	129	125.5	140.5	147
326	no	MRE11A	80	3018	MRE11A[80](N)#3018_mIgG1Ar60_183	8210	5906.5	2749.5	1036	507	308	242.5	255.5	261	234	199	182.5	141.5	122	113	131.5	117.5	111.5	116.5	111	113	107	116	112	468	332	224	201.5	157	130	133.5	150.5	144	133	133	145.5	130	128.5	128	122.5	111.5	109.5	113	118
327	yes	GIT2	85	3034	GIT2[85]()#3034_mIgG1Ar60_189	4503	3306	3568.5	2995	1922	1158	801.5	567	382.5	307.5	268.5	269	231.5	222	215.5	202.5	182.5	155.5	151	150	144.5	133.5	152.5	131.5	3128	1838	1014	672.5	525	770	1693	3002	3462.5	2781	1884	1607	1426	1509.5	1353	737	324	190.5	164.5	151.5
328	no	AURKA	46	276	AURKA[46](CCs)#276_rbtpolyAr60_471	120	120	111	107.5	133	122	111.5	124.5	121	111	107.5	120.5	118	113.5	118	112	111.5	117	113.5	111	111.5	106.5	116.5	119.5	122.5	120.5	108	124.5	125	103	113.5	123.5	111	122	136.5	138	134.5	134	126	117	117.5	124.5	121.5	119.5
329	no	CDC25B	65	345	CDC25B[65](CCs)#345_rbtpolyAr60_477	120	111.5	122	119	136	109	113.5	106.5	119	117	117	120	119	114	118	116	109.5	115.5	105.5	117.5	122.5	120	127.5	122.5	126	131.5	128	136.5	131.5	117.5	123.5	124.5	111	119	125.5	124.5	127	130.5	131.5	124.5	130	122	128.5	136.5
330	yes	CTNNB1	85	2730	CTNNB1[85](CCsNM)#2730_mIgG1Ar60_111	1746.5	1408.5	980.5	804.5	879	951.5	1024	1019	813	729.5	729.5	756.5	414	311.5	333.5	254	182.5	148.5	139	149	139.5	123	135.5	151.5	1762	1594	1293.5	1045.5	793	636.5	506	387	378.5	366	377.5	318.5	314	329	315	280	218.5	227.5	241.5	200
331	no	APAF1	142	2746	APAF1[142](C)#2746_mIgG1Ar60_117	1795.5	1863	2095	3319	4750.5	4725	3015	1487	846.5	583	415	292.5	209	174	149.5	143.5	131.5	115.5	117	120.5	118	120	124	114	429	464.5	669	1251.5	1348.5	954.5	530	301	195.5	166	176.5	194.5	167.5	147	134.5	122.5	116	120	121	124
332	no	NUP62	53	2713	NUP62[53](CCsN)#2713_mIgG2bAr60_399	14888	14631.5	25087	26073.5	21040	18636	14672.5	8353	4396	2423.5	1443.5	988.5	946.5	870.5	660.5	490.5	376	297	268	263	237.5	213.5	207.5	145	9242	10439.5	10488	9775	11396.5	9858	6479	3333	1702.5	811	438.5	367.5	350.5	323	284.5	234.5	219.5	190	181.5	181.5
333	no	zzzempty			zzzempty[]()#_mIgG2aAr60_405	281	442	304.5	175.5	166	117	116	134	117.5	116.5	118	116	108.5	119	118	120	117.5	116	112.5	123.5	130	118.5	131	120.5	139.5	151	136.5	145.5	136	114	128	133.5	121.5	120	142.5	304	198	130	130.5	122.5	122.5	123.5	129	130
334	yes	BAX	21	2542	BAX[21](CMitM)#2542_mIgG1Ar60_39	236	321.5	223.5	149.5	146.5	108	114.5	111	113.5	116.5	113.5	119	128	118.5	114	110	120	120	113	112.5	121	113.5	111.5	120	197.5	174	166.5	181	166	155	178	209	358.5	290.5	170.5	134	152.5	154	145.5	121	110.5	114.5	116	113.5
335	no	cd19	59	2556	cd19[59](M)#2556_mIgG1Ar60_45	153.5	226	347.5	246.5	241.5	232	224.5	215.5	229	211	218.5	226	203	203	167	152.5	141.5	127.5	119	128	127.5	116	114.5	115.5	192.5	241.5	230.5	234.5	227.5	189	221	199	177.5	188.5	179.5	159	164	161.5	155	139	127	125.5	130.5	132.5
336	yes	MAP2K2	44	3048	MAP2K2[44]()#3048_mIgG2aAr60_327	120	137.5	163.5	174	205	203.5	210.5	289.5	431	579	569.5	555.5	950	3631.5	8237	8215.5	4335	1414	381	175	145	125	126	117.5	144	170.5	145.5	153	135.5	129.5	141.5	152.5	139	173.5	184	161.5	150.5	213.5	265.5	211	146	122	125.5	125
337	yes	NFYA	37	291	NFYA[37](N)#291_mIgG2aAr60_333	14579	13411	11660.5	6839.5	2950.5	1464	1397.5	2519.5	3147.5	3476	4021	4219.5	3774.5	2830.5	1999.5	1668	1366.5	1143.5	887	708	559.5	475.5	469.5	445	10147.5	8982.5	5439.5	2814.5	1544.5	871.5	655.5	628.5	747.5	1184.5	1805.5	1533.5	988.5	697	547.5	493	437	384.5	352.5	345.5
338	yes	SOS1	152	3639	SOS1[152]()#3639_mIgG1Ar60_256	117	172	212.5	288.5	332	483.5	790.5	846.5	571.5	290	178	155.5	127	167	333	645	676.5	365	158.5	120	119.5	111	117.5	116	122	147.5	197	203.5	182	153	145.5	138	119.5	126	129	121	114	118.5	132	132.5	126	126	137	129
339	yes	LAT	28	3668	LAT[28](M)#3668_mIgG1Ar60_262	120	120	112.5	119	123.5	110	117.5	111	115.5	118.5	120	123	117	112.5	105.5	116.5	110	116.5	114	110.5	116.5	108.5	114.5	115.5	141.5	131.5	133.5	147.5	134	118.5	125.5	129	120	131	128	126.5	126.5	128.5	123.5	119	120.5	119.5	125.5	125
340	yes	C9orf46		HPA011144	C9orf46[]()#HPA011144_rbtpolyAr60_544	120	120	114.5	122	143.5	115.5	116.5	115	120.5	117.5	115.5	131	110.5	122	122	115.5	109	117.5	107.5	126	129.5	125.5	129.5	123.5	133	127	124.5	133	129	121	126	136.5	120	124	132.5	138	131.5	126	124	123.5	119	128	129.5	140.5
341	no	SOX6	92	HPA003908	SOX6[92](N)#HPA003908_rbtpolyAr60_550	433	390.5	363	301.5	218	168.5	143	137	144.5	137.5	138	161.5	160	154.5	151	135.5	132	115	120	139.5	132.5	133	142	124	209.5	209.5	177.5	172	166	160	173.5	172.5	133	143.5	155.5	149.5	144	152	173.5	148	137.5	131	138	143
342	yes	CD40	28	3020	CD40[28](ScrM)#3020_mIgG1Ar60_184	3242	2567.5	1587.5	877.5	516.5	324	259.5	264.5	305	325	279	240.5	195.5	186	177.5	163.5	145.5	134.5	126	128.5	133	125	131.5	119.5	908	575	354.5	252	204.5	177.5	170.5	189	197.5	160	154.5	156.5	145	139.5	139	133	125.5	120.5	122	127
343	no	CBL	100	3041	CBL[100](CM)#3041_mIgG1Ar60_190	3086	2249	893	248	214.5	193.5	160.5	141	123.5	120	106	132	112.5	112	109	117.5	106	120	112.5	123.5	123	112.5	121.5	119	153	189.5	161.5	168	151.5	131.5	134.5	138.5	116	120	132.5	133.5	127	123.5	120	114.5	121.5	123	127.5	126
344	yes	AURKB	39	277	AURKB[39](CCsN)#277_gtpolyAr60_472	120	120	113.5	114.5	133	120.5	110.5	113.5	114.5	117	112	115.5	111.5	109.5	117	114.5	110.5	120	113	119	119	118	124.5	118.5	124	128.5	123	135.5	124	113.5	119	126.5	110	114.5	132.5	131.5	116	118.5	123.5	124.5	126.5	119	125	127.5
345	no	FBXW7	80	347	FBXW7[80](CN)#347_rbtpolyAr60_478	114	127.5	142	133.5	137	124	111	128.5	138	133	141.5	150	125.5	123	125.5	122	122	115.5	112	124.5	130	122.5	135	122	139	138	132	146	140	125.5	139.5	143	123	129	135.5	135	132	139	138.5	131	131.5	125.5	130.5	130
346	yes	GSK3B	47	2731	GSK3B[47](CNM)#2731_mIgG1Ar60_112	4422	5081.5	4767	3441.5	2288	1353.5	776.5	496	350	278	241	235	225	252	266.5	238.5	188	154.5	147	147	141.5	132.5	139.5	123.5	3926.5	4143	2790.5	1495	793.5	509.5	344.5	267	232	198.5	179.5	184.5	174	171.5	166.5	153.5	150.5	147	142.5	140.5
347	no	KPNB1	97	2752	KPNB1[97](CN)#2752_mIgG1Ar60_118	120	120	120	115	125.5	114	111.5	143	150.5	139.5	131.5	137.5	131.5	115.5	119	121	119.5	119.5	113.5	114	111.5	110.5	122	110.5	117.5	120.5	111	124	116	120	118.5	125.5	107.5	112.5	123.5	138	132.5	126	121	111	121.5	121	119.5	127
348	yes	NCF2	60	2714	NCF2[60](C)#2714_mIgG2bAr60_400	486	622	569.5	348	245	195	179	240.5	398.5	855	1017.5	826.5	758	634.5	387.5	211	147.5	126	117	128.5	139.5	134.5	138.5	122	291	257	203.5	189.5	153	135	145	157	158	169.5	179.5	182	175	162.5	162	159	148.5	135	141	144.5
349	no	zzzempty			zzzempty[]()#_mIgG2aAr60_406	234	327	220.5	150	146	123	124	136.5	115.5	110.5	118.5	121.5	109	115.5	123	124.5	115	108.5	114	123	126	124.5	136.5	124.5	146.5	156	143.5	137.5	137	133.5	136	136.5	126.5	123.5	136	144	135.5	134.5	136	128.5	126	126	135.5	139
350	yes	ABL1	123	2547	ABL1[123](CCsMitNM)#2547_mIgG1Ar60_40	120	131.5	147	233.5	575.5	964.5	1029.5	706.5	383	251.5	214	192	160.5	164	154.5	144.5	126	108.5	115.5	120.5	121	112	121	115	124.5	116	132.5	153.5	193	227	202	172.5	138	126.5	137	129	121.5	124	131	112.5	115.5	113	116	124.5
351	yes	PPP3CA	59	2564	PPP3CA[59](N)#2564_mIgG1Ar60_46	3312.5	2412.5	1175	741	614	483.5	526.5	1061.5	2671	4485.5	4107	2925.5	3338	4045	2368	706.5	189	132	121	137.5	134	124	137	115	692	503.5	393.5	307.5	257	229.5	265	549.5	762.5	1040.5	877	447.5	245	175.5	149.5	136	126	130.5	133	137.5
352	yes	PI4KB	91	3062	PI4KB[91](CMitGolErM)#3062_mIgG2aAr60_328	32733.5	58677	44303.5	34361.5	19949.5	6925.5	2685.5	2200	3712.5	5189.5	4974	2788.5	1225.5	612.5	398	291.5	235	198.5	186.5	210	205.5	167	175	136	47879	45892.5	34408.5	18908	9467.5	4534	2279.5	1362.5	1164	1049	754	486.5	389.5	341.5	322	283	255	226.5	221.5	217.5
353	yes	E2F1	47	292	E2F1[47](N)#292_mIgG2aAr60_334	946	1209.5	926	511	347	342	843.5	1923.5	2492.5	1654	791	374.5	234.5	209	184.5	165.5	141.5	125	122	129	135	132	137.5	125.5	789	511	251	197	180.5	209	470.5	699.5	692.5	439	239.5	185.5	158.5	152	156	145.5	141	141	140	141.5
354	no	LAT2	27	3644	LAT2[27](M)#3644_mIgG1Ar60_257	139.5	152	147	132.5	121	120	113	119.5	116.5	120	120	109	117.5	113	116.5	113	115.5	121	112	112.5	117	119.5	121.5	117	216.5	188	159	150	127.5	114	125	129.5	130	128.5	124	123.5	126.5	127.5	128	125.5	118.5	118.5	137	133.5
355	no	CDKN1B	22	A034	CDKN1B[22](CN)#A034_mIgG1Ar60_263	120	133.5	143.5	157.5	164	131	124	134	142	134.5	137	140.5	126	133	138	146.5	142	129	136.5	145	137.5	126.5	139.5	134	139.5	154.5	148.5	151	141.5	135.5	137.5	149.5	142.5	138.5	143	148	134	144.5	143	134.5	130.5	134.5	137	135.5
356	no	FCN1	32	HPA000685	FCN1[32](Scr)#HPA000685_rbtpolyAr60_545	120	128	135	139.5	167	140.5	125.5	146	138	142	139	145.5	148.5	138.5	136.5	147.5	136	122	117.5	132.5	142.5	144	143	129	138.5	146	142	157	149	134	125.5	130.5	126	126	137.5	139	143	141	143	136.5	134	144.5	147	150.5
357	yes	TRAF2	56	HPA010524	TRAF2[56](C)#HPA010524_rbtpolyAr60_551	375	476	575.5	579	819.5	1893.5	2890	2930.5	1992.5	953	425	255.5	201	200	190	198.5	205.5	184	163	162.5	156.5	140	153	131.5	261.5	247.5	220	204	203	287	346.5	307.5	223	190.5	180	175.5	164.5	163	179.5	165	162	156.5	156.5	161
358	yes	MAPK14	41	3025	MAPK14[41](CN)#3025_mIgG1Ar60_185	210.5	231.5	256	189.5	158	118	122	135.5	131	146	140	142	143.5	161.5	163.5	183	182	151	133.5	141	148.5	131.5	139.5	121	175.5	193	160	155.5	145	126.5	144	148.5	142.5	143.5	146.5	142.5	147.5	143.5	139.5	128.5	125.5	136	142	136
359	yes	YES1	61	3042	YES1[61](CCsM)#3042_mIgG1Ar60_191	3570	2799.5	1765	1030.5	804.5	511.5	338	320.5	298.5	257.5	212.5	222.5	277.5	347	432.5	456.5	366.5	231.5	163.5	149	150.5	147	142	125	1568	840	509	408.5	291.5	251	409.5	554	441.5	296	226	210.5	285	420.5	516.5	510.5	334.5	204	156.5	148
360	no	AURKA	46	278	AURKA[46](CCs)#278_gtpolyAr60_473	173	222.5	207.5	194	183	142	140.5	165.5	172	162.5	159	152	140.5	163.5	144.5	144	127	118	120.5	131	136	127	133.5	124.5	184	175	156	161.5	144	131	139.5	142	143.5	141	148	143.5	140.5	148	158	139.5	132.5	132.5	141.5	151
361	yes	FOS	41	352	FOS[41](CErN)#352_rbtpolyAr60_479	335.5	339.5	423	470	604.5	877.5	1444	1727	1515	1094.5	930.5	827.5	713	523.5	345.5	266	215	181.5	173	167.5	165.5	150.5	164	137.5	159.5	194	191	205.5	244.5	376	613.5	842.5	966	778.5	549	388.5	275.5	218.5	190	178.5	171	165.5	162	159
362	no	HIF1A	93	2734	HIF1A[93](CN)#2734_mIgG1Ar60_113	449	569	417	229	194	151.5	126.5	139.5	137	141.5	137	139.5	115.5	129	137	139	132.5	121.5	114.5	119.5	122.5	125.5	138	125.5	161.5	171.5	159	166.5	143.5	141	143.5	143.5	132.5	141	141.5	142.5	138	136	137.5	129.5	131.5	130.5	133	142.5
363	no	NEK2	52	2754	NEK2[52](CCsN)#2754_mIgG1Ar60_119	779.5	677.5	465	281	238.5	181	165	181	180.5	173	165.5	160.5	142.5	138.5	139	139.5	129	128	125.5	138.5	134	128.5	133.5	123.5	365.5	300	222	197	164.5	145	155	162	154	147	154.5	162	156.5	143	142	133.5	128.5	131.5	132.5	135.5
364	yes	PRKACA	40	2721	PRKACA[40](CMitNM)#2721_mIgG2bAr60_401	1299	995.5	657	838	1386	1397	933.5	526	344.5	275.5	222	186.5	156	152	154.5	163.5	187	277	272.5	196	144.5	133	138.5	128.5	264.5	250.5	212	192.5	181	151	155	161.5	141	146.5	148.5	162.5	153	161.5	173	222.5	201	171.5	156.5	148
365	no	zzzempty			zzzempty[]()#_mIgG2aAr60_407	225	242.5	210.5	184	181.5	165.5	149.5	157.5	151	139.5	136.5	158.5	138.5	142.5	151	152	133.5	124	128.5	154	157	143	148	133.5	173	176	165	170.5	155.5	140.5	149	155.5	150.5	154	165.5	171	166.5	159.5	151.5	133.5	135	139.5	150	148.5
366	yes	RB1	106	2548	RB1[106](N)#2548_mIgG1Ar60_41	120	113	152.5	134	160.5	125.5	120.5	120	128	129.5	127.5	132	121	134.5	126.5	124	118	113.5	113.5	134	142	130.5	130	126	131	129	125.5	138	141.5	126.5	118	140	133.5	127	133	132	137	145	144.5	130.5	125.5	125	131.5	140.5
367	yes	RB1	106	2565	RB1[106](N)#2565_mIgG1Ar60_47	447.5	572	613.5	501.5	513.5	449.5	372	317.5	308	337.5	363	341.5	317	401	510	598.5	514.5	310.5	189	149.5	146	137.5	150	128.5	418.5	489	511	437.5	364	318.5	277	274	281.5	287	326	317.5	276.5	281	370	367	299.5	210	160.5	145
368	yes	PRKCQ	82	3082	PRKCQ[82](CM)#3082_mIgG2aAr60_329	267.5	290	399	337.5	306	268.5	221	233.5	244.5	269.5	272	290	286	294.5	241	190.5	162.5	146	136.5	151	145.5	134.5	152.5	133.5	418.5	399	328	281	213.5	198	213.5	211.5	222	209.5	196	220	234	217.5	189	165	147.5	147	154.5	155
369	no	RBBP8	102	295	RBBP8[102](N)#295_mIgG2aAr60_335	22282	22728	15228	6821.5	3382	2253.5	1614	1233	911	711	557.5	475	441	388	330	264.5	230	221	214	200	209.5	208.5	203	190	9399.5	7039.5	3850.5	1964	1136	794	606	457	407	321	274	261	249	234	233	215	200.5	200	192	194
370	no	SELP	86	3646	SELP[86](M)#3646_mIgG1Ar60_258	169.5	280	362.5	283	269.5	217.5	205	206	221.5	217.5	215	227.5	206	197.5	182	185.5	162	161	160	169.5	169.5	157.5	157	131	230.5	235	224.5	228.5	239.5	212.5	214	222	191.5	195	191	196	184	182.5	184	173.5	159	162	163	161
371	yes	IVL	68	437	IVL[68](C)#437_mIgG1Ar60_264	200	333.5	853	1019	2518	3204.5	2851.5	2104.5	1418	837	530.5	355.5	261.5	232	200	212	208	189.5	184	182.5	180.5	164	169.5	145.5	163.5	237	261	605	1045.5	826	599	455	346.5	301.5	269.5	256.5	223.5	223.5	203.5	170.5	176	178.5	175.5	171
372	yes	FLG	435	HPA027505	FLG[435]()#HPA027505_rbtpolyAr60_546	218	222	323.5	315.5	299	293	276.5	269.5	235	221	211	211	190	195.5	184.5	172	164	161.5	165	186.5	182.5	173	171.5	141	218	247	248	263.5	238	213	208	211	208	201	198	184	174.5	182	166	153.5	161.5	164	164	169
373	no	ZFPL1	34	HPA017347	ZFPL1[34](GolM)#HPA017347_rbtpolyAr60_552	188	204	199	191.5	204.5	203.5	174.5	168.5	173	180	180.5	185.5	165.5	186	175.5	182.5	173	162.5	174	201	186.5	178	178.5	144	167.5	194	189	200	175.5	164.5	185.5	189.5	183.5	185.5	191	190.5	188	183	185	175	171	176.5	186	188
374	no	MAPRE3		3026	MAPRE3[](CCs)#3026_mIgG1Ar60_186	120	839	492	161.5	168.5	142.5	127	136.5	133	156	203	237	217.5	200	191.5	175.5	151.5	152.5	134	153	163.5	153	159.5	147.5	143	150.5	160	170.5	152.5	141.5	155.5	170.5	166	175	180	174	176	181	164.5	165	155.5	145	158.5	161
375	yes	DGKQ	101	3044	DGKQ[101](CCsNM)#3044_mIgG1Ar60_192	1639	1259.5	604.5	347	279.5	231.5	227.5	204	185.5	251	409	489	384	244.5	191.5	184	159.5	160	165	159.5	161	166	172	142.5	458.5	335.5	228	207.5	198	182	176.5	189.5	188.5	191.5	190.5	193.5	182	174.5	175.5	178.5	172	165	167.5	166.5
376	yes	BID	22	281	BID[22](CMitM)#281_rbtpolyAr60_474	123.5	127.5	154.5	156.5	164.5	145.5	131.5	142	149.5	146	141.5	155.5	136	143	153	155	188.5	326	453.5	454	353.5	236	186	140	143.5	162.5	163.5	180	167	149	144	154	139.5	153	159.5	172	168.5	172	166	156	154	148.5	175	178.5
377	yes	CDK8	53	354	CDK8[53](N)#354_gtpolyAr60_480	846.5	1353	2125.5	2340.5	2269.5	1866	1506.5	1111	875.5	752	721.5	732	624.5	566	537	422	296.5	252	257.5	239.5	212	205	204	151	482	700.5	834.5	817	647	488.5	416.5	360.5	324.5	359.5	379	353.5	366.5	356.5	317	281.5	247	214.5	234.5	231.5
378	yes	NFATC2	100	2735	NFATC2[100](CN)#2735_mIgG1Ar60_114	20463	28885.5	19253	7362.5	2562.5	1128.5	872	913.5	820	519	306.5	215	179	180.5	176.5	178.5	155	146.5	147.5	155.5	163.5	151	166.5	151.5	7030	3665.5	1456	716	347.5	223.5	202.5	196.5	170.5	179	189	185	167.5	164.5	171	158.5	159.5	171	172.5	167.5
379	no	HCLS1	54	2755	HCLS1[54](CMitM)#2755_mIgG1Ar60_120	142	600.5	408.5	195	188	150	142	161.5	149	151	151	173.5	144	162.5	166.5	170	149.5	136	139.5	148.5	150.5	157.5	173	130	151	182	182	191	177	152	158	173	164	156	169.5	174	165.5	164.5	166.5	161	160.5	156.5	166	173
380	yes	ILKAP	43	2792	ILKAP[43](C)#2792_mIgG2bAr60_402	1266	1069	658.5	428.5	376	347.5	377.5	476.5	637	764	1301	5272.5	13931.5	18352.5	13897	6900.5	2498	858.5	373.5	231.5	190	181.5	184	162.5	505	400.5	297.5	255.5	223.5	199	206	209.5	212.5	215.5	298.5	762.5	1598	1419.5	725	351	227	188	189.5	184.5
381	no	zzzempty			zzzempty[]()#_mIgG2aAr60_408	400.5	361.5	307.5	270.5	246.5	203.5	187	289.5	231.5	194	205.5	202	180	184.5	189.5	195	182	155.5	156	191.5	178.5	166.5	177.5	159	232	237	204	203	192	179.5	192.5	206.5	195	195	195.5	214	202.5	192	192	173.5	175.5	167.5	174.5	183
382	yes	PTEN	47	2551	PTEN[47](CN)#2551_mIgG1Ar60_42	505.5	732	641.5	423.5	330.5	248.5	232.5	244	263	254.5	243	289.5	468.5	1517.5	2547.5	2185	1034.5	370.5	198	172.5	178.5	164	172	152	652.5	489	349	288	244.5	241.5	256	269	248	230	211	206.5	247	321.5	324	247	188	168.5	178	165.5
383	no	LCP2	60	2566	LCP2[60](C)#2566_mIgG1Ar60_48	120	185	292.5	241.5	253	207	188	175	185	171.5	156	169	156.5	155.5	166	160	168	138	148	156	151	150	159.5	133.5	273	279.5	258	234.5	197.5	178.5	184	190	161	167	165.5	162.5	177	196	203	201.5	176.5	157.5	152.5	158
384	yes	IKBKAP	150	3092	IKBKAP[150](CN)#3092_mIgG2aAr60_330	1712	2383	2340.5	3048	3871	3493	2274.5	1293.5	768.5	448.5	293.5	287	211.5	204	233.5	219	189	167	160	170	184.5	175.5	183.5	170	516	449.5	369.5	349.5	328	312.5	346.5	373	411	360.5	247	218	240.5	263.5	258	228.5	191.5	180	189	190
385	yes	CDK4	34	298	CDK4[34](CNM)#298_mIgG2aAr60_336	7015.5	12912	9838	4547	2031	1227.5	746	502.5	441	416.5	484	618	484.5	1085.5	2327	2865	1840.5	843	405.5	236	213.5	206	206	163.5	2904.5	2192.5	1355	858.5	510	339	296.5	290	275	231.5	220.5	175.5	166.5	192.5	220.5	213	199	191.5	186	185
386	yes	LCP2	60	1201	LCP2[60](C)#1201_mIgG1Ar60_265	120	120	120	113	125	111.5	115	111.5	111	120	117.5	116	110.5	111.5	111.5	103	115	120	115	105	104	120	108.5	120	118.5	119	113.5	116.5	108	114	108	113.5	119.5	107	114	120.5	118.5	118	123	119	117.5	116.5	107	112
387	yes	PRKCA	77	A072	PRKCA[77](CMitNM)#A072_mIgG1Ar60_271	1663	1207	779	477.5	300	201.5	179.5	174.5	170	162	158	159.5	161	237.5	237	180	133	120.5	120	127	129.5	114.5	121.5	119.5	482	441.5	339.5	290	220	183	171.5	165	145.5	131.5	133	134.5	128.5	137	129	118.5	114	116	122	122
388	no	LAX1	44	HPA003887	LAX1[44](M)#HPA003887_rbtpolyAr60_553	291	255.5	253	199	199.5	154.5	118	134	130.5	118.5	117	126.5	121	120.5	120	118.5	112	106	104.5	116	115.5	116	121.5	110.5	177.5	194	174.5	166	135	120	129.5	136.5	128	126	130	130	126.5	135	129	113	116.5	120	126	128
389	yes	TREML1	31	HPA016700	TREML1[31](CM)#HPA016700_rbtpolyAr60_559	124.5	163	164.5	167.5	200	178	165	159.5	140	133	123	126.5	121	125	117	128	125.5	109.5	118	124.5	129	117	133	119	130	135	135.5	151.5	141	131	139	151	155	156.5	153.5	154	149	150.5	144	132	130	125.5	136	140
390	no	PKN1	104	3045	PKN1[104](CNM)#3045_mIgG1Ar60_193	120	145.5	162.5	120.5	119	120	120	120	120	113	110.5	112.5	112	120	120	113.5	120	120	120	120	110.5	103	106	120	112	115	115.5	120.5	107	120	116.5	109.5	111.5	115.5	121.5	109.5	112	104	113.5	106	116.5	113.5	114.5	107
391	yes	EIF6	27	3072	EIF6[27](CN)#3072_mIgG1Ar60_199	2404	2158	1453.5	961	659.5	465.5	428.5	441.5	491.5	604.5	722	854	974	1159	1432.5	2904	5079.5	7341.5	6268.5	3236.5	1073.5	313	161	126	1084.5	670.5	418.5	312	220.5	163.5	158.5	181.5	194	186.5	165	166	193.5	256	305	397	893	1001	642	284.5
392	no	MAP3K8	53	359	MAP3K8[53](C)#359_rbtpolyAr60_481	200.5	209	251.5	206.5	195.5	145	128	140	138	140.5	143	153	148	170	157	148	147	137.5	128	128	128.5	123	122.5	115.5	142	160.5	149	153.5	142	122.5	131	142.5	132.5	138.5	136	138.5	140	141	136	129.5	121.5	116	133.5	135.5
393	yes	E2F4	44	371	E2F4[44](N)#371_rbtpolyAr60_487	467	2857	2353.5	888.5	461	529.5	759.5	839	772.5	538.5	326.5	216.5	178	176.5	159	154.5	140.5	117	111.5	133	136.5	132	134.5	118.5	280.5	243	188	185.5	178.5	208.5	294.5	287	222	183	180.5	197.5	196	184	164	139	133.5	131	138	139.5
394	yes	RB1	106	2774	RB1[106](N)#2774_mIgG1Ar60_121	120	120	120	120	122.5	123	120	123.5	158.5	176	152.5	123.5	115	114	102	120	120	120	120	110.5	111.5	120	104	120	120.5	117	120	112	114	115.5	110	117	113.5	107.5	111	110.5	109	108	117	110.5	113	115	110	112.5
395	no	PLK3	72	2833	PLK3[72](CCsGolN)#2833_mIgG1Ar60_127	3041	4324	4162.5	2396.5	1212	613.5	339	271.5	284	293.5	246.5	214	193	178.5	168	146.5	125.5	118	109.5	116.5	120.5	111	119	112.5	1045	895	684	532	381.5	270.5	217.5	193.5	172	156	157.5	160.5	141.5	156.5	161	138.5	128	119	126	128
396	yes	SRC	60	2905	SRC[60](CCsMitNM)#2905_mIgG2bAr60_409	120	120	120.5	118	124	119.5	120	118.5	114	120	114.5	125.5	112	140	157	145.5	116	111.5	113.5	108.5	113	109	112.5	116	219	200	155	154	139	122.5	126	131.5	116.5	118.5	118.5	132	170	204	192	148.5	118	122	121.5	121
397	yes	CDK7	39	319	CDK7[39](CN)#319_mIgG2bAr60_415	9547.5	7987	4208	2164.5	1815.5	2159	3047.5	5082	9695	13222.5	11633.5	6185.5	3597.5	2607.5	1985	2390	2085.5	1375.5	735	402.5	268.5	217	199	151.5	2360	1326	655	447.5	384	384	612.5	1409.5	4002.5	4257.5	2572.5	1118	550	352.5	279	291.5	268	188.5	157	144.5
398	no	IL6R	50	2576	IL6R[50](ScrM)#2576_mIgG1Ar60_49	120	120	169	137.5	114	120	120	120	123.5	115.5	117.5	121.5	115.5	110.5	106	119	112.5	120	120	112.5	115	120	112	120	116	114	118.5	119.5	120.5	114	130.5	128	110	122.5	117	108.5	118.5	125	130.5	118	112.5	117.5	112.5	104.5
399	yes	CDKN1A	18	2594	CDKN1A[18](CN)#2594_mIgG1Ar60_55	572.5	502	435	362.5	381.5	428	616.5	1079	1984	4309.5	8278	8644.5	6876.5	4753.5	4336	5181	5197.5	4152	2712	1476.5	752.5	499	419.5	328.5	217	222	215.5	219.5	204	201	226	249.5	320	439	649	662	510.5	399	501.5	1638	2286	1762	974.5	525
400	yes	CHEK1	54	299	CHEK1[54](CCsN)#299_mIgG2aAr60_337	20803.5	20549.5	13454.5	5798.5	5407.5	4283	3757	2008.5	936.5	650.5	524	584	531.5	423.5	370	298	264.5	225	202.5	196.5	193.5	173	178.5	171	10180.5	6057	2795.5	1564.5	1011	773	642	642	668.5	471.5	360.5	311	281.5	286	269	245.5	230	209	192.5	197
401	yes	MCM6	93	306	MCM6[93](N)#306_mIgG2aAr60_343	2334	4393	3378.5	1487.5	771	438	378.5	371	409	386	312.5	238	182	192	184	192.5	168	152.5	157	158.5	160	149	161.5	160	1565.5	957	615.5	387.5	262.5	250	234	222.5	242	220.5	180	181.5	180	234.5	252	203.5	163	151.5	153	151
402	no	LAT	28	1215	LAT[28](M)#1215_mIgG1Ar60_266	36208.5	40306.5	26936	10609	3343	1489	1022	1025	807	734	687.5	794	515	371	370.5	324.5	260.5	208	207	222	212	180.5	183	190.5	15766	8220.5	2574	1065	679.5	725.5	1006.5	1100	1129	1130.5	1169.5	1142.5	1019.5	694.5	530.5	412	278	237	213	212
403	no	STAT2	98	A092	STAT2[98](CN)#A092_mIgG1Ar60_272	22189	23885.5	16738.5	8621.5	4941	4019.5	4405.5	4920	4872	4579	6127	8827.5	9351.5	6565.5	2891	926.5	388	266.5	225.5	217.5	203.5	174	174.5	153.5	7352.5	4494	2509	1571.5	921	704	653	627	631.5	671.5	1405	1914.5	1187	577.5	350.5	230.5	175.5	153.5	158.5	152
404	yes	LETM1	71	HPA011029	LETM1[71](MitM)#HPA011029_rbtpolyAr60_554	117	138.5	134	156	167.5	156.5	126.5	123	127	124	126	124.5	119	121.5	114	118.5	109	120	112	113.5	121	112.5	117	111.5	145	289.5	859.5	1440.5	1602.5	1413.5	948	522	296	228	186	145	144.5	150	143.5	126	121	114.5	122	122.5
405	no	USP10	87	HPA007017	USP10[87](CN)#HPA007017_rbtpolyAr60_560	403	386.5	317	310	350	336	320	306.5	305.5	251.5	190	173.5	143	140	137	141.5	129.5	117.5	117.5	133.5	134.5	127	136	124.5	128	129.5	145	159.5	162.5	156	172	184	156	148.5	153.5	141.5	135	142.5	141.5	134.5	133	128	133	143
406	no	IRF1	37	3061	IRF1[37](CN)#3061_mIgG1Ar60_194	120	127.5	140	146.5	150.5	123	117.5	121.5	116	112	115	133.5	121.5	127	114	111.5	116	120	120	111	109.5	113.5	116	112.5	123.5	119	112	130	117	114.5	121	126	108.5	115.5	113	120	115.5	124	121.5	110.5	119.5	120	116.5	113
407	yes	CASP9	46	3074	CASP9[46]()#3074_mIgG1Ar60_200	120	120	119	111.5	131.5	116	110.5	115.5	116	103.5	110.5	135	198.5	378.5	406.5	264	147.5	105	111	108.5	110	106	114.5	112	112	111.5	115.5	139.5	130	117	128.5	129.5	111.5	117.5	125.5	117.5	123	139.5	132.5	122.5	119	111	118	118.5
408	yes	CKS1		361	CKS1[]()#361_rbtpolyAr60_482	120	120	120	120	104.5	120	120	112	113	120	120	106.5	113	120	112	117	113	120	120	124.5	151	142.5	128	122.5	119	119.5	108.5	117.5	115	118	121	123.5	110.5	104	110.5	111	118.5	120	121.5	109	121.5	123	120	122.5
409	no	CCNE1	47	375	CCNE1[47](N)#375_rbtpolyAr60_488	110.5	145	148.5	148.5	164.5	133.5	127.5	134.5	137.5	152.5	151	150	128.5	124.5	123.5	118.5	111.5	115	109	121	128.5	117.5	126	121	126.5	126	125	143.5	134	119.5	126.5	142	123.5	127.5	133.5	127.5	128	132	138.5	127	117.5	122	129.5	134.5
410	yes	PTPRC	145	2779	PTPRC[145](M)#2779_mIgG1Ar60_122	281	300.5	392	405	458	357	215	156	124.5	111.5	113	110.5	120	111	106	109.5	120	116.5	112	102	108.5	107	115	125	159	181.5	185.5	184.5	152.5	125.5	122	126.5	120	116.5	109.5	109	112	120	116	103.5	115	118.5	111	116
411	yes	BCL2	26	2845	BCL2[26](MitErNM)#2845_mIgG1Ar60_128	5248.5	6494.5	5075	3316	2102.5	1177.5	895	775	728.5	702	636	516.5	476	435	402	306	255	214	189	174.5	170	146	156	119	3575.5	3366	2556.5	1802	1116	784	659	552.5	523.5	427.5	380.5	331.5	302	290	246	220	203	181.5	179	165
412	yes	NME1	17	2975	NME1[17](CN)#2975_mIgG2bAr60_410	1214.5	979.5	539.5	287.5	219.5	162.5	135	138.5	125.5	129.5	124.5	135	119.5	140.5	138	133.5	117.5	114	124	127	125	117	129.5	119.5	354.5	244	169.5	161.5	138	124.5	124	132	124.5	123.5	140	135.5	132	142	139	135	130	143	154.5	146.5
413	yes	AIFM1	56	321	AIFM1[56](CMitNM)#321_mIgG2bAr60_416	120	124	197.5	140	139	124.5	143	144.5	123.5	115.5	122	118.5	116.5	120	116.5	116.5	109.5	119	108	125.5	122.5	128.5	135	122.5	137	140.5	142	173	253.5	408.5	557.5	538	334	216	181	169	172.5	184	164	133	127	130	134.5	136.5
414	no	BIRC2	70	2578	BIRC2[70](CN)#2578_mIgG1Ar60_50	321	241	191.5	140.5	125.5	120	120	120	120	120	120	120	120	120	120	110.5	120	120	120	120	111	120	112	120	778.5	775.5	549	327.5	199.5	128	112	115	120	120	120	111	116	107	112.5	117	116	113	106	109.5
415	no	CCND3	33	2599	CCND3[33](CNM)#2599_mIgG1Ar60_56	120	118	113	111.5	117	120	120	120	120	120	116.5	114	103	112.5	113.5	106	105.5	120	120	105	107	110.5	109	111	123	109.5	109	123	108	113	109.5	114	106.5	106.5	106	113.5	107	113.5	119	107	118.5	119	110	115.5
416	yes	CHEK2	61	300	CHEK2[61](N)#300_mIgG2aAr60_338	9045.5	6855	2958	1042.5	634	486	390	422.5	468	664	1885.5	4004.5	4735	2955.5	1103.5	387	219	192	167	165.5	157.5	141	153	133	436.5	414.5	374.5	456.5	471	412	311.5	251.5	252.5	267.5	358	412	334	251.5	215	195.5	172.5	169	161.5	166
417	yes	MCM6	93	307	MCM6[93](N)#307_mIgG2bAr60_344	17112.5	21743	19637.5	9499	2804.5	986.5	649.5	566	493.5	416	381	374.5	293.5	257	233.5	215	214.5	197.5	182	170	177	176.5	189	216.5	5625	2891	1399	897.5	558	358.5	348.5	312.5	382	309.5	232.5	252.5	256.5	301.5	346.5	274	209.5	176.5	171.5	168
418	yes	NVL2		1332	NVL2[]()#1332_mIgG2aAr60_267	3081.5	1626.5	578.5	354	287.5	180.5	147.5	144	134	112	116	116.5	114	119.5	109	110.5	112.5	120	121	122.5	112	112.5	114.5	120	520.5	326	200.5	176	130	114.5	115.5	115	117	121	110	112	104	107	108.5	118	111	116.5	117	112
419	yes	STAT3	88	A093	STAT3[88](CN)#A093_mIgG1Ar60_273	7179	7852.5	5239.5	2724	1709	1052.5	696.5	606	567.5	714	1020.5	933	524.5	308.5	222	180	163.5	146	135	141.5	139.5	131.5	145.5	114	9729	8423.5	5265	2905	1637.5	910	613	491.5	466.5	440.5	374	293	284	277.5	256	221	176	164.5	163.5	160
420	yes	RIPK2	61	HPA015764	RIPK2[61](C)#HPA015764_rbtpolyAr60_555	749.5	666	452.5	324.5	282.5	206	175.5	277.5	419.5	534	426	279.5	220	209.5	165	144.5	123	104.5	117	125	126	120.5	123	121	245	239.5	199.5	169.5	142	130	140	148.5	136.5	144	156	146	142.5	149	148.5	132.5	125	118	121	127.5
421	no	YOD1	38	HPA028400	YOD1[38]()#HPA028400_rbtpolyAr60_561	189	205.5	198.5	196.5	204.5	178	160	159	165	153	145	143	123	141.5	168	244	244.5	176.5	130.5	129	134	123.5	129.5	120	147.5	166	149.5	156	160	161	163.5	157.5	136	139	149.5	148	139.5	148.5	144.5	132	132	127.5	136.5	136.5
422	yes	BUB3	37	3063	BUB3[37](N)#3063_mIgG1Ar60_195	2119.5	2119.5	1209.5	725.5	491	266.5	223.5	277	354.5	296	220	180.5	148	138	140	144	146	169	198.5	183	126.5	112	121.5	116	903	586.5	403	275.5	178.5	157	159	157.5	160.5	150	142	134.5	139	133	132.5	132	134	134.5	134	122
423	yes	IFIT3	56	3080	IFIT3[56](CMit)#3080_mIgG1Ar60_201	137	153	220.5	191.5	169.5	182	232.5	299	396	483.5	416.5	284	186	150.5	134.5	118.5	116.5	120	115.5	117	118	108	117	109	145.5	154.5	132.5	135.5	130.5	124.5	123.5	137	127	119.5	120	122	119.5	120	123.5	117.5	113.5	107.5	113	120
424	yes	CCND1	34	362	CCND1[34](CNM)#362_rbtpolyAr60_483	484.5	575.5	615	432.5	317.5	214	180	189.5	210	256	307	297	302	296	258	191.5	135	106.5	113.5	120.5	118	114.5	122.5	115.5	374	293.5	206.5	169.5	148.5	135.5	130	135	131.5	146.5	151	141	131.5	130	126.5	121.5	117	112	121	124
425	yes	PTK2	119	378	PTK2[119](CCsNM)#378_rbtpolyAr60_489	3068.5	2205	1490.5	1101	937	841.5	1113.5	2413.5	4632	4762	3378	2191	2147	1799.5	1030.5	459	230	166.5	148	141.5	141	133	154	126.5	800	615	428.5	301.5	224.5	213.5	300.5	436	508	407.5	302	237	248.5	251.5	209	178.5	156	152	157.5	154
426	no	PRKAR2A	45	2785	PRKAR2A[45](CM)#2785_mIgG1Ar60_123	4518.5	2891	1874	1757.5	1502.5	1084.5	852.5	712.5	575.5	496.5	450.5	427	358.5	315	320.5	308.5	268.5	239	248.5	270	249.5	225	222.5	255.5	1858.5	1217.5	881	700.5	483	357.5	286.5	260.5	270.5	255.5	266.5	248.5	260	271.5	260.5	214.5	192.5	174	172	166.5
427	yes	PRKAR2B	46	2846	PRKAR2B[46](CM)#2846_mIgG1Ar60_129	1557	1010	533.5	304.5	231	165.5	144	168.5	176.5	152.5	142	137.5	116	112.5	112.5	113.5	114.5	114	120	110	109	105.5	118	118.5	427	259	182	165.5	137	119.5	118	136	144	133	125.5	126.5	121	126	120.5	107	108	121	117	118
428	no	PRKCB	77	2984	PRKCB[77](CNM)#2984_mIgG2bAr60_411	277	337.5	257	166	162.5	128.5	116.5	118	126	116.5	120	120.5	115.5	106.5	114.5	111.5	120	113.5	112	108	113.5	108.5	118.5	114	147.5	151	139	140.5	130	112	123.5	139.5	124	120	124	130	129	130.5	138.5	115.5	122.5	123.5	122	124
429	no	zzzempty			zzzempty[]()#_mIgG2aAr60_417	120	155	153.5	148	153.5	116	115	133	123.5	117.5	115	113.5	118	112	122.5	112	120	113	102	120	121.5	117.5	127.5	121.5	141.5	148.5	140.5	146.5	135.5	116	126.5	131.5	123	119.5	127	146	138.5	130	133	126	125	125.5	131.5	135.5
430	yes	FADD	23	2579	FADD[23]()#2579_mIgG1Ar60_51	1597.5	1521	1094	708.5	451	241.5	161.5	183	184.5	150.5	130	138.5	118	134	146.5	234.5	726	1330	1313.5	672	242	128	128	113.5	835	441.5	293.5	245.5	159.5	124	130	137.5	140	134	125.5	116	122	124.5	117	113	121	115	121	124.5
431	yes	FADD	23	2604	FADD[23]()#2604_mIgG1Ar60_57	115.5	208.5	247	230.5	174	118.5	117	101.5	106.5	116.5	114	124	111	110	114.5	164	388	693.5	664	345.5	161.5	116.5	118.5	113	150	138	128.5	135	122.5	114.5	111	120	113.5	110.5	114.5	113	120	138.5	142.5	129	124.5	124.5	119.5	120.5
432	yes	NFKB2	97	301	NFKB2[97](CN)#301_mIgG2aAr60_339	31232	20326.5	26501	20839.5	13306	12107	13787	18843	26965.5	25397	17957	8461	3560.5	2033	1182	773	581.5	473	364.5	379.5	391	342	322	275.5	28564	20934	12301	7077.5	3878.5	2664	2562	3127.5	3612	2892	1992	1312	889.5	706.5	637.5	533	501.5	457.5	370.5	332
433	no	SRC	60	308	SRC[60](CCsMitNM)#308_mIgG2aAr60_345	44319	45356.5	46860.5	39747.5	28969	22698	17779	14347	13463	12557	11905	10125	8439.5	6716	6034	5052	4387	4236.5	3558	3064.5	2056.5	1555.5	2427.5	2825.5	40011	32674.5	27317.5	19331	12568.5	9994	8762	7342	6477	4523	3162	2355.5	2173	1935.5	1705.5	1478.5	1500	1341.5	1102	953.5
434	no	cd86	35	HLDA	cd86[35](M)#HLDA_206_mIgG1Ar60_268	113.5	124.5	119	134.5	151	127	116.5	117.5	130	121.5	121	132	113.5	124	131.5	122	110.5	110.5	116.5	119.5	117.5	116	115.5	126	136	138	130	148	133	123.5	134	142	126.5	130	133.5	135	125.5	132	126.5	117	119	113	117	121
435	no	STAT4	86	A094	STAT4[86](CN)#A094_mIgG1Ar60_274	335.5	190	135.5	145	160	137	139	135	128	132	133	143	130.5	131	134.5	129.5	117	118.5	117	128	128.5	126.5	120.5	111.5	133.5	128	126	130.5	126.5	116	130	141	128	125	130.5	143	139.5	147	143	125.5	128.5	132	134	128.5
436	no	SOX6	92	HPA003908	SOX6[92](N)#HPA003908_rbtpolyAr60_556	372	411.5	444	279	225.5	166	142.5	155.5	150.5	152.5	149.5	148	125	136.5	138.5	132.5	123	113	117	127.5	125	124.5	131.5	122	256.5	207	167	170	177.5	165.5	183.5	171	142	138.5	148	149	140	147	158	146	137.5	129.5	128	135
437	yes	ZDHHC13	71	HPA016759	ZDHHC13[71](CGolM)#HPA016759_rbtpolyAr60_562	139.5	164	168.5	170.5	191.5	184	166	168	156	153	138	143.5	119	127.5	125	132	118.5	111.5	115.5	125.5	135	135.5	138.5	121.5	138.5	142.5	131.5	151	145.5	144	151	157.5	165	164	155	155.5	146.5	158	154.5	141	137.5	139.5	141.5	139.5
438	no	zzzempty		3068	zzzempty[]()#3068_Ar60_196	6922.5	6096	3022	1214.5	1152	1673	3125	5501	6026.5	5543.5	4486	2658.5	1522.5	869	483	315	218.5	168.5	146.5	156.5	153	140.5	147.5	134.5	863	618	438.5	310.5	239	406	1916.5	3349.5	3540.5	2362	1125.5	528	340	251.5	211	162	136.5	140.5	152	151
439	no	KHDRBS1	48	3081	KHDRBS1[48](NM)#3081_mIgG1Ar60_202	23190.5	21746.5	18031.5	20155.5	12008	4947	2938.5	2250.5	2032	1732	1519	1281.5	1102	943	895	787.5	650	598.5	513	509.5	474	450	425	377	6934	5108	2660.5	1394.5	863	726	747.5	728.5	804	692.5	593.5	490.5	475	456.5	447	508	451.5	414.5	351.5	324
440	no	CCND2	33	363	CCND2[33](CNM)#363_rbtpolyAr60_484	590	775	698.5	444.5	326.5	226.5	195	200	196.5	193	184	184.5	158	156.5	148.5	140	134.5	117.5	114.5	121.5	126.5	125.5	135	121	646	556.5	390.5	307.5	248	209.5	212.5	203	190.5	191	182.5	161.5	157	152.5	146.5	141.5	134	129	141	143
441	no	USP7	128	380	USP7[128](CN)#380_rbtpolyAr60_490	118.5	132	140.5	139	165	147.5	152	175	195	200	169.5	157	131	137	137.5	144.5	126	117	118.5	136	136	123	130	122.5	132	139	138.5	154	152	145	157	166.5	159.5	161	160.5	157.5	154	148	138.5	134.5	129.5	134	148.5	143.5
442	yes	MNAT1	36	2790	MNAT1[36](N)#2790_mIgG1Ar60_124	13711	14474	13567	12842	10639	7491.5	4968	4486	6589.5	8399.5	7284	3708.5	1700.5	1019	784.5	667.5	557.5	514	440	417.5	363.5	349.5	375	331.5	8930.5	5712	4268	3629	2511.5	1754.5	1319.5	1430.5	2455	2471	1639	832	480.5	406.5	383	323	279	245	246	233
443	yes	SPN	38	2847	SPN[38](M)#2847_mIgG1Ar60_130	441	392	250	177	157.5	114.5	109.5	124.5	120.5	128.5	123	129.5	126	126	125.5	128	117.5	114	111	117	121	116.5	125.5	118	127.5	143.5	134.5	145.5	140.5	126.5	135	140	136.5	133.5	131	131.5	133.5	140.5	136.5	125.5	122.5	120.5	125	124
444	no	CCND3	33	3067	CCND3[33](CNM)#3067_mIgG2bAr60_412	11973	10984	13955.5	10595.5	4335.5	1552.5	810	504.5	445.5	407	417	396.5	401.5	372.5	320	261.5	238.5	211.5	211	195.5	192.5	193	217	208.5	17566.5	11252	4739	2195.5	1117	583	415.5	415.5	411	298	234	233	234	214	174	179.5	163	163	158	160
445	no	zzzempty			zzzempty[]()#_mIgG2aAr60_418	120	147	167	163.5	162	125.5	128	120	120	119.5	113.5	112	112.5	118.5	118.5	123.5	113	112	116	133	132.5	120.5	134	123.5	133	141.5	127	141	140.5	123.5	129.5	138.5	124.5	126.5	139.5	145	129	134	135	129	131	126	134.5	143.5
446	yes	CYCS	12	2586	CYCS[12](MitM)#2586_mIgG1Ar60_52	2114.5	1814.5	946.5	486	305	201	162	148	137.5	143	169	308	936.5	1857	1781	1146	551.5	240.5	173	547	2155	3462	2717	1251.5	390	300	193	156	136	127.5	134	155	160.5	148.5	141.5	137.5	205	270	223.5	161	169	343	852	4956
447	yes	TRAF3	64	2605	TRAF3[64](CMit)#2605_mIgG1Ar60_58	2322	2239.5	2220.5	2284.5	1604.5	893.5	695	782.5	833.5	622	341.5	196.5	162	146	132	139	122	122.5	112	118.5	124.5	123	130.5	120	601	452	331.5	249	188.5	164.5	162	152.5	143	142.5	136	132.5	133.5	137	133.5	121.5	115	120	118.5	121.5
448	yes	EP300	264	302	EP300[264](CN)#302_mIgG2aAr60_340	15662	17405	16404	13845.5	9699	5736.5	3098.5	1794.5	1539.5	1463.5	1205	863	731.5	589	409.5	302	231	195	192	189	180	176.5	174	136	1966.5	2526	2730	2089	1264.5	734	482.5	370.5	326.5	278.5	244	224	211	188	175.5	164	167	156.5	158	169
449	yes	SYK	72	309	SYK[72](CM)#309_mIgG2aAr60_346	1323	1365.5	962.5	623.5	517	436.5	417	445	504	552	589	668.5	1180.5	2840.5	3882	2906	1438.5	535.5	236	176.5	162.5	149.5	154.5	143	813.5	632.5	430.5	329	265	222	259.5	270	272.5	263.5	241.5	234.5	259	344.5	356	265	189	163.5	162.5	157.5
450	yes	cd247	16	A022	cd247[16](M)#A022_mIgG1Ar60_269	819	575	367.5	230.5	231.5	169.5	152	162	160.5	166.5	172	167	154.5	150.5	157.5	158.5	138.5	124.5	121.5	136	138.5	125.5	134	115.5	211	190	167	166	150.5	140.5	146.5	162	144	150	147	156.5	144	150	147.5	138.5	133.5	136	139	138.5
451	yes	STAT5B	90	A096	STAT5B[90](CN)#A096_mIgG1Ar60_275	120	122.5	121.5	124	146	138	138	159	181.5	250	303.5	270.5	195.5	217.5	230	182.5	146.5	124.5	122	134.5	130	137.5	151.5	122.5	143	153	158	159.5	143	131.5	155	166	163.5	172	169	168	161	171.5	165	150	136.5	140	146.5	150
452	no	SYTL4	76	HPA001475	SYTL4[76](CScrM)#HPA001475_rbtpolyAr60_557	483.5	370.5	266.5	232	220	197.5	168	154.5	166	184	182	173	159	156	148.5	149	140	131	127	137.5	131.5	136.5	140	130.5	154	176	194.5	250	248	230.5	202.5	182.5	152.5	158	150	159.5	159	156	156	149	144.5	146	145	149
453	no	ZMAT3	32	HPA028671	ZMAT3[32](N)#HPA028671_rbtpolyAr60_563	196.5	242.5	295	264	273	240	209.5	219	232.5	232	236.5	255.5	249.5	265	260.5	220	192	184.5	177.5	181.5	174	163.5	171	127.5	207.5	239.5	252.5	237	213	201.5	199	197	197	224.5	221	200.5	221.5	211.5	200	183.5	181	173	177.5	190
454	yes	PKN1	104	3070	PKN1[104](CNM)#3070_mIgG1Ar60_197	3236.5	3133.5	2000.5	1035.5	762.5	712	559.5	403.5	512	653	666.5	396	232.5	228.5	189	164	133	118.5	117	128.5	130.5	117.5	123.5	121.5	577.5	487	290.5	241	263	242	203.5	204	297.5	354.5	292	205	161	161.5	147	127.5	128	126.5	137.5	141.5
455	yes	EIF4G1	175	3084	EIF4G1[175]()#3084_mIgG1Ar60_203	243.5	334	781	1050	914.5	530	293.5	239.5	193.5	183.5	195.5	234.5	254	207.5	153	147	137	127	116.5	131.5	134	125.5	134	123	135.5	163.5	200.5	220.5	183	152.5	163	166	170.5	237	662	632	558.5	349	192	138.5	135	134.5	135.5	132
456	yes	CCND1	34	367	CCND1[34](CNM)#367_rbtpolyAr60_485	142.5	155	175	166.5	159	138.5	127	146	155.5	177	204	203	189	202.5	190	154.5	124	110	110	122.5	135	131	138	120	148	139	135	157.5	149	140	137	145.5	135	141	151	140	136.5	134.5	139	129.5	125.5	129.5	141	151
457	yes	MAPK1	41	381	MAPK1[41](CCsN)#381_rbtpolyAr60_491	428.5	388	375	287	258.5	212	180	180	188	195	193.5	197.5	191.5	203	206	251	645.5	838.5	512.5	243.5	166	148	155	133.5	171.5	201.5	202	195.5	181.5	169.5	170.5	176	164.5	180	182.5	173.5	173.5	177.5	177	210.5	191.5	166	160	160
458	no	XRCC5	83	2791	XRCC5[83](N)#2791_mIgG1Ar60_125	1931.5	3039	2063.5	766	366.5	242.5	191.5	207	257.5	272	226.5	184	130	130.5	125	126.5	127	127.5	118.5	128	128	124.5	140.5	129.5	518.5	365	229.5	184.5	146	135	146	170.5	175.5	160.5	150	145.5	142.5	137.5	135.5	128.5	131	123	129.5	136.5
459	no	MSN	68	2853	MSN[68](CCsM)#2853_mIgG1Ar60_131	16316	13164.5	13435.5	10628	7965.5	4626.5	2643	1901	1432	1079.5	881.5	815	746	590	508	449.5	423	361	327	361.5	351.5	321	318	290.5	10889	7012	3850	1993	957.5	602	598	556	572	405.5	316.5	294.5	284.5	258.5	242	235.5	190.5	183.5	192	187
460	no	DNMT1	183	3085	DNMT1[183](N)#3085_mIgG2bAr60_413	1758.5	1830	1241.5	892.5	615	377	285	269.5	227.5	212	199.5	187	171	180.5	168	160	162.5	155	149	151	148	146.5	154.5	141.5	1791.5	1177	668	461	319.5	258	273	279	305	231.5	190	189.5	176	168	172.5	155.5	145.5	143	154	161.5
461	no	zzzempty			zzzempty[]()#_mIgG2aAr60_419	120	158	172	176	186.5	144	128.5	141.5	133.5	125.5	131	142	129	135	133.5	135	123.5	118	114.5	138.5	139	138	148	129	173.5	163.5	155.5	156.5	152.5	141.5	153	163	146.5	140	156.5	172.5	152.5	143.5	142	139.5	141.5	143	145	151.5
462	yes	PARP1	113	2590	PARP1[113](N)#2590_mIgG1Ar60_53	385.5	225.5	122.5	123	138.5	122.5	125.5	242.5	502	630	555	360.5	258.5	229	214	194.5	173	167.5	154.5	153	146.5	139.5	150	126.5	152	200	170	158	150	141.5	158	176.5	183.5	199	184	156.5	148.5	160	158	141	136	139.5	149.5	153
463	yes	RB1	106	2609	RB1[106](N)#2609_mIgG1Ar60_59	1480.5	1259.5	738	467	400.5	302.5	246	253.5	314.5	321	281	213	152.5	152.5	145.5	142	131	122.5	127.5	120.5	128	136	152	130	410	292	232.5	208	190.5	183.5	205	215	210	200	161.5	169.5	166.5	171	161	141.5	135	129	136.5	143
464	yes	TP53	44	303	TP53[44](CMitErN)#303_mIgG2aAr60_341	14904	11822	5013	2160	1907.5	1746	1529	1818	2421	2058	1920.5	2047.5	1875.5	1276	656	334	215	176	164	154.5	161	160	182	156	956.5	701.5	556.5	527	518.5	441.5	425	574.5	645	453.5	431.5	531.5	429.5	288.5	212.5	177.5	159	146.5	146	156
465	yes	RASA1	116	310	RASA1[116](C)#310_mIgG2aAr60_347	2990	2161	1170	745.5	695.5	590	581.5	1475	4353.5	6712.5	5625.5	2834	1229.5	637.5	363	300	303.5	246	205.5	196.5	197.5	175	175	185	1017.5	720	480.5	351.5	259.5	234	239.5	277	335.5	303	264.5	264	226	209	205.5	190	178.5	170	176	177
466	yes	cdk1	34	A024	cdk1[34](CCsMitN)#A024_mIgG1Ar60_270	5733.5	4214.5	2615.5	1997.5	1281	710.5	504	432.5	356	360	322.5	334	271.5	248.5	229	214	200	230.5	222.5	205.5	182	171	181.5	169	3321	1611.5	939	838.5	559.5	365.5	282	261.5	270	302	295	251	250.5	238	207.5	206.5	190.5	177.5	182	187
467	no	zzzempty		A040	zzzempty[]()#A040_Ar60_276	159.5	171.5	223.5	226.5	267.5	235.5	229.5	222.5	195	205.5	222	205.5	198.5	205	174	176	168.5	156.5	160	159	150	155.5	147	133.5	221	251	201	230	229.5	223	193.5	203	200	196	193	171.5	198.5	176	177.5	173	157.5	162	169.5	186.5
468	yes	TFRC	85	HPA028598	TFRC[85](ScrM)#HPA028598_rbtpolyAr60_558	146.5	172	176	186.5	193.5	166.5	153.5	174	181.5	162	160.5	178.5	164	172	175.5	166	152.5	149	142.5	156.5	169	164.5	174.5	145.5	155	177	180.5	196.5	189.5	179	181	188.5	175.5	188.5	182.5	173.5	180.5	190	175	152.5	156.5	159	164.5	177.5
469	no	zzzempty			zzzempty[]()#_mIgG2aAr60_564	150.5	171	221	224	239	215.5	198.5	213	218.5	222	234.5	237.5	215	217	220.5	191	181.5	156.5	163.5	174.5	177.5	173	178	146	186	236	213	215	210.5	200.5	206.5	216.5	205.5	220.5	229	210	200.5	211.5	200	182.5	174	177.5	190	194
470	yes	PDPK1	63	3071	PDPK1[63](CNM)#3071_mIgG1Ar60_198	120	128.5	206	247	236	168.5	140.5	159.5	176.5	170	186	274.5	378.5	383.5	289	212.5	174	148.5	142.5	147	155.5	155.5	167	151.5	204.5	249	273	249.5	198	176	164.5	175	158	159	171.5	171.5	167.5	158	157.5	155.5	152	156	165	163.5
471	yes	CAMK4	52	3087	CAMK4[52](CN)#3087_mIgG1Ar60_204	3503	2391.5	1652.5	1307	904	509.5	362.5	325	273.5	225.5	218	212	191	202	202.5	200	172	156.5	165	182	181.5	172.5	187.5	207	2343	1641	935	612.5	396.5	312.5	294	271	237.5	233	224	217.5	218.5	216.5	205	185	162.5	166.5	172	169
472	yes	E2F2	48	369	E2F2[48](N)#369_rbtpolyAr60_486	151	176	287.5	355	2162.5	3269	3816	1640	363.5	200.5	178.5	180	160	177.5	176	169.5	161.5	154.5	150	152.5	161	167.5	170	131.5	160.5	210	221.5	232.5	236	213.5	199.5	191.5	160.5	168	175	180	167.5	170	177	162	158	160.5	176.5	179
473	no	HDAC2	55	392	HDAC2[55](N)#392_rbtpolyAr60_492	159.5	189.5	248.5	266.5	253.5	212	217	212.5	220	223.5	230.5	247	228	244.5	224.5	205	196.5	175.5	167	193	183.5	174	169	147	209.5	250	227	232.5	220.5	199.5	202.5	194	206	215	207	202.5	202.5	208.5	206	194.5	192	182.5	181.5	179.5
474	yes	CASP7	20	2795	CASP7[20](C)#2795_mIgG1Ar60_126	120	126.5	175.5	158.5	163.5	142	135	171	192	234	483.5	1796	3789.5	4524.5	5286	6376.5	5006	2442.5	830.5	296.5	191	158	155.5	130	135.5	145	160.5	162.5	148.5	142.5	153	158.5	142.5	145.5	159.5	200	227	231.5	243	234	198.5	162.5	162.5	161.5
475	yes	PLCG1	148	2854	PLCG1[148]()#2854_mIgG1Ar60_132	3948.5	5005	4674.5	2586	1311	790.5	576.5	477	688.5	1654.5	3238	2869.5	1812	967	591	419	271	191	174.5	174.5	179	170.5	174.5	151	1352.5	1261.5	876.5	652.5	892	933.5	1116	1314.5	1019.5	613	423	315.5	258	247.5	214	188.5	175	166.5	169.5	165
476	yes	CDC37	44	318	CDC37[44](C)#318_mIgG2bAr60_414	3751	4020.5	3073	1631.5	887.5	570	454	365	316	402	941	2320.5	4042.5	3540	1913.5	723.5	286.5	194	167	153.5	157.5	159.5	167	150.5	777.5	572	346.5	264	205.5	186.5	210	212	216.5	215.5	248.5	363	372.5	291	239.5	201	169	168	169	164.5
477	no	zzzempty			zzzempty[]()#_mIgG2aAr60_420	195	279.5	235	210	207	168	150.5	682.5	390.5	153	155	175	159	162.5	164.5	170.5	151	138.5	153.5	165	163	166.5	168.5	159.5	198	202.5	180.5	188.5	175.5	165	173.5	176.5	169.5	177.5	193	277.5	214	177	172.5	164	162	169.5	181.5	174
478	yes	YWHAE	29	2592	YWHAE[29](C)#2592_mIgG1Ar60_54	15490.5	17007	12340.5	5606	2362	1597	1392.5	1983.5	1682	1922.5	2406	2299.5	1269	1101.5	1290	869.5	504.5	338	263	251	245.5	218	223.5	190.5	826	720	499.5	401.5	359	307	390	488.5	540.5	844.5	1004	753	699	680	659.5	555.5	407.5	294	270	260.5
479	yes	PTK2	119	2610	PTK2[119](CCsNM)#2610_mIgG1Ar60_60	141	214.5	538.5	806.5	745	471	300.5	367	582	561.5	369	225	176.5	179	158.5	158	144	149	142	146	152	154.5	170	142	215.5	214	197	202	181	147.5	159.5	175.5	166	171.5	164	158	174.5	165	169	165.5	152	145.5	155.5	163.5
480	yes	TP53	44	304	TP53[44](CMitErN)#304_mIgG2aAr60_342	22648.5	23531	10472.5	3383.5	2555.5	2176	1793	2198	2723.5	2531.5	2362.5	2355.5	2222.5	1478	779.5	437	286	227.5	203.5	204.5	197.5	192.5	199	201.5	2370	1342	813.5	686	594	555	577	711	752.5	547	524	577.5	505	334.5	252	218	199.5	182.5	187	198
481	yes	PCNA	29	313	PCNA[29](N)#313_mIgG2aAr60_348	38152.5	37784	35088.5	29709	23397	15254.5	10550.5	7685	6222.5	5203	4635.5	4501	4799	4335.5	3572.5	2923	2622	2272	1882.5	1652.5	1609.5	1449	1358.5	1259.5	28074.5	19627.5	10784	5372.5	2580.5	1746	1552.5	1415	1560	1448	1308.5	1291.5	1623.5	1602.5	1245.5	1040.5	911	823.5	745	707
482	no	IL3RA	41	pr103	IL3RA[41](M)#pr103_mIgG1Ar60_277	809.5	1441.5	1861	1500	1220	1158.5	1148	1224	1255	1392	1641	1501.5	1278	1222.5	916.5	691	530.5	446	372.5	317	278.5	262	260.5	208	1006.5	1191	1028.5	942	856	823.5	855	820.5	911	1017.5	1042.5	855.5	788.5	800	640.5	455	341	257	280	262.5
483	no	DNTT	59	pr135	DNTT[59](N)#pr135_mIgG2aAr60_283	251	281	339	299	230.5	167.5	161.5	162.5	172.5	179.5	174	196.5	170.5	170	161	151.5	137	126.5	123.5	125.5	123	115.5	119	113.5	195.5	201.5	175	171.5	178	172.5	171.5	172.5	150	152	154.5	145	150	147.5	138.5	120	112.5	119	119.5	121
484	no	LAT	28	1512	LAT[28](M)#1512_rbtpolyAr60_565	165	184.5	178.5	167	169.5	141	128.5	135.5	138	142	155.5	167.5	132	128	130	123	112.5	115.5	109	116	120	115	120	116	134	138	136.5	143	129.5	131.5	136.5	145	124	119	139	139	130.5	133.5	132.5	123.5	126	121.5	126.5	134
485	yes	STAT1	87	121	STAT1[87](CN)#121_rbtpolyAr60_571	2006	2767.5	2743.5	2908.5	3048	2945.5	3403	4782.5	7159.5	9485.5	11899.5	10650.5	7631.5	3897.5	1367	463.5	245.5	184.5	160.5	156	152.5	151.5	156.5	129	517	420.5	440	436.5	339	262	309.5	607.5	1078.5	790	426.5	282	222	185.5	165	155.5	148	139.5	151	161
486	yes	DFFA	37	3091	DFFA[37](C)#3091_mIgG1Ar60_205	227	257.5	446	382.5	349	282	269.5	317	427	762.5	1094	1817.5	3202.5	3564	2295.5	969.5	356	208.5	192	190	158.5	124.5	123	117.5	239	317	328	275	256.5	254	251	257.5	256.5	268	298.5	278.5	278	257.5	207.5	162	142.5	129.5	139	132.5
487	yes	MPO	79	3120	MPO[79]()#3120_mIgG1Ar60_211	120	120	120	120	111	120	120	120	120	120	120	112	120	120	120	120	120	120	120	111	112.5	120	106.5	112.5	123	136.5	114.5	117.5	114.5	115	118	106.5	120	120	112.5	114.5	115	105	108.5	113	115.5	117	109.5	113.5
488	yes	GMNN	24	397	GMNN[24](CN)#397_rbtpolyAr60_493	142.5	174	225	206	206.5	174.5	161	175.5	197.5	199	195.5	198.5	186.5	177.5	160	143	133	118.5	124	136	143	134	137	118.5	141.5	187.5	173	189	177.5	154.5	158.5	160.5	164.5	180.5	213	198.5	196.5	200.5	182	152	137	124	132	140.5
489	yes	BCR	143	418	BCR[143]()#418_rbtpolyAr60_499	124	143	217.5	319	370.5	293	224.5	186	155.5	136.5	129.5	136	125.5	132	133	125.5	117.5	115.5	118	128	132.5	126.5	135	123.5	127.5	132.5	136	152	142.5	132.5	136.5	141.5	126	125.5	130.5	134	133.5	135.5	134	124	120	124.5	135.5	134
490	yes	CTBP1	48	2855	CTBP1[48](CN)#2855_mIgG1Ar60_133	524.5	483.5	469	357	320	243	221.5	239	296.5	552	855	1014.5	1774	2668	2091	970	333.5	136.5	120	106.5	119.5	111	112	120	661.5	437	248	200	169.5	150	142.5	152.5	242	353.5	327	333	492	454.5	284	161.5	122.5	117.5	108.5	111
491	no	CBL	100	2875	CBL[100](CM)#2875_mIgG1Ar60_139	144	280	472.5	341	243	158.5	136	129.5	133	141.5	138	152	129.5	114.5	113.5	114	112	120	120	110.5	113.5	111	108.5	120	491	484.5	346.5	247	178.5	138.5	130	132.5	112	113.5	117	117	107.5	115	119.5	117.5	118	119	112.5	115.5
492	no	BAX	21	322	BAX[21](CMitM)#322_mIgG2bAr60_421	1630.5	1617	1305	943	605.5	426.5	324	266	261	253.5	199	154.5	120	138	127	120	107.5	116	117	125.5	130	113	126	117	374	316	237.5	211.5	191.5	199.5	190	171	160.5	154	138.5	127	125	131.5	125.5	122	115	117	123	130
493	yes	LCP2	60	3579	LCP2[60](C)#3579_mIgG2bAr60_427	1969	2726.5	3525.5	3809.5	3622	2947.5	2153.5	1356	827.5	558.5	424.5	360.5	276.5	263	269.5	216	183	187	165	155.5	152.5	143	147	124.5	322.5	585.5	924.5	821	602	409.5	285	235	201.5	187	206	186	186	195	182	166	165.5	165	159.5	149
494	no	HSP90AA1	85	2612	HSP90AA1[85](C)#2612_mIgG1Ar60_61	2370.5	2875.5	3743.5	2770	1551.5	1272.5	1149.5	949	747.5	645.5	578	559	456	384	342	286	198	172	162	174.5	168	144.5	157.5	111	2281.5	2277.5	1552.5	1180.5	789	633	583	438	458.5	419	389.5	280	289.5	320.5	294	249.5	203.5	173.5	169.5	171
495	yes	CTTN	62	2627	CTTN[62](CCs)#2627_mIgG1Ar60_67	14810.5	20770.5	25502	14982	4791.5	1397.5	736	736.5	753	555	354	237	193.5	165.5	173	148	139.5	127	130.5	139.5	131	126	132	120.5	6434	4126	1883	901.5	773	741	653.5	511	434	264.5	172	150.5	148.5	152.5	141.5	130.5	119.5	118.5	125	121
496	yes	PDPK1	63	315	PDPK1[63](CNM)#315_mIgG2aAr60_349	3454	4291.5	3829.5	2704.5	1668.5	930	506.5	310	276	282	381.5	693	1025.5	1021	639.5	318.5	173.5	134	133.5	137	135	116.5	130.5	120.5	1321	878	527.5	351.5	228.5	191	180.5	165	181.5	184	205	261	346.5	330.5	250.5	173	132	126	136	127
497	no	PAG1	47	3577	PAG1[47](M)#3577_mIgG2aAr60_355	674.5	572.5	393.5	257.5	214	144	121.5	125.5	128.5	124.5	123	132	120.5	135	140.5	134	122.5	119	127	126.5	128.5	122	128	121.5	218.5	232	194	166	145	128	136	147	142	138	144.5	155.5	140	135.5	133	121	124	117.5	133	144
498	no	cd19	59	pr108	cd19[59](M)#pr108_mIgG1Ar60_278	120	120	120	120	113	120	120	120	120	120	120	120	120	120	104	110.5	110.5	110.5	120	120	117	112.5	108	112.5	114.5	114	120	114	113	120	120	108.5	120	102.5	104.5	114.5	120	104.5	109	111.5	116	119	120	110
499	no	IGHM	0	pr127	IGHM[0](ScrM)#pr127_mIgG1Ar60_284	120	120	120	120	116.5	120	120	120	120	120	120	116	120	110.5	111	120	112.5	113.5	120	114	112	102.5	108.5	111.5	118	115	107	120.5	110	112.5	118.5	113	120	110.5	105.5	110	106	106	112	108.5	119	119	111.5	118
500	no	PAG1	47	1513	PAG1[47](M)#1513_rbtpolyAr60_566	120	118	130	126	144.5	116	114	140	146.5	136.5	131.5	149.5	135.5	127	129	127.5	116.5	124	114.5	124	114	112.5	116.5	113.5	134.5	141	138.5	154.5	139.5	125	144.5	146.5	129.5	124.5	134.5	138.5	141.5	136	130	118.5	118	121	131.5	127
501	no	zzzempty			zzzempty[]()#_mIgG2aAr60_572	120	123	127.5	124.5	152.5	124	115	127	149.5	148.5	140	145	124	131.5	132	132.5	117	110.5	114	124	125	125.5	136.5	122.5	132	139	148.5	157	144.5	140	136	142.5	122	127.5	133.5	136	135	137.5	138	134	131	127.5	132.5	148
502	no	MAP3K3	71	3093	MAP3K3[71]()#3093_mIgG1Ar60_206	120	120	120	120	110	120	120	120	111	112.5	120.5	121.5	114	120	120	115.5	120	120	120	120	115	120	113.5	120	116	119.5	106	109.5	102	113.5	107.5	112.5	110.5	113.5	109.5	114.5	102	104	118	111	115.5	115	115.5	109.5
503	no	MSH2	105	3121	MSH2[105](N)#3121_mIgG1Ar60_212	328	326	359.5	311.5	294	213.5	195	413.5	912.5	1157	940	493	247.5	208	209.5	181.5	146.5	124.5	117.5	116	110	113	114	111	191.5	208	210	201.5	166.5	139.5	155	181.5	196	180	178	155	163	187	191	156	124.5	115.5	125.5	129
504	yes	GRB2	25	398	GRB2[25](CGolN)#398_rbtpolyAr60_494	4042.5	5394.5	4994.5	3542	2568.5	1955.5	1684.5	1551	1520	1370	1349	1205	1355	1692	1680.5	1495.5	2339.5	5336.5	9873.5	11520.5	8512.5	3920.5	1224	342	766	771	634.5	549	478	371	325	339	372	406.5	438	495.5	449	355.5	278.5	295.5	814.5	2234.5	3406	2782.5
505	yes	BCR	143	419	BCR[143]()#419_rbtpolyAr60_500	455	464	540.5	814	878	646	407.5	250.5	193.5	154	143.5	143	125.5	126	135	145.5	131	114	107.5	123.5	130.5	124	129	123	174	190	207	211.5	166	147	151	153.5	125	123	129	133.5	127.5	132.5	142	127	118.5	116	125	130.5
506	yes	DNAJA2	45	2861	DNAJA2[45](M)#2861_mIgG1Ar60_134	7957.5	5307	2903.5	2071.5	1461.5	1156.5	1112	1218.5	1311.5	1226	957	515.5	261.5	197.5	164.5	143	131	118.5	116.5	125	125.5	120	125.5	120	2002	1221	751	562	385.5	294.5	266.5	245	213	227	235	204	155	136.5	131	121	112	110	113.5	119
507	no	ARHGAP5	172	2878	ARHGAP5[172](CM)#2878_mIgG1Ar60_140	15009.5	15595	12369.5	8373.5	5260	3897.5	3314	2225.5	1203.5	629	385	302.5	250	227.5	223.5	205	188	159	152.5	159	157.5	150	153	176.5	16404	11661.5	6695	3472.5	1597	912.5	659.5	519.5	515.5	381	242.5	213	214.5	220.5	200	168.5	144.5	139.5	144	143
508	no	CCND2	33	324	CCND2[33](CNM)#324_mIgG2bAr60_422	112	153.5	278.5	267	253	179.5	168.5	137	127	116.5	122	141.5	114.5	111	111.5	116.5	111.5	120	113	113.5	114	105	113.5	111.5	126.5	133	119	134	126.5	111.5	116	121	103	101	112	123.5	116.5	112	115.5	111	117	119.5	119	122
509	yes	ITGA4	111	HLDA	ITGA4[111](M)#HLDA_183_mIgG2bAr60_428	116.5	112.5	144.5	148.5	127	111	117	118.5	110	115.5	120	111	118	112	114.5	117	111	115.5	115	115.5	119	111.5	128	125.5	172	160	150	162.5	145.5	133.5	132.5	131	118	121.5	121	117.5	123	126	128	120	117.5	126	132.5	136.5
510	no	HSPH1	97	2617	HSPH1[97](C)#2617_mIgG1Ar60_62	10034	14886.5	11416	6482.5	3771	2400.5	2001	1703.5	1299	920	673.5	530	396	354	329.5	284	225.5	186.5	177.5	176	163	167.5	173	137.5	19465	14336.5	8665	4766.5	2342	1379	1220	1390	1334.5	813	464	385	392.5	384	332.5	264	209.5	173	173.5	168.5
511	no	MAPRE1	30	2629	MAPRE1[30](CCs)#2629_mIgG1Ar60_68	3928.5	3026.5	1700.5	773	524	402	262	247	231	248.5	347.5	402.5	330	238	189.5	171.5	153	135	127.5	137	143	134	143	127	1352	818.5	459.5	328.5	214	186.5	176.5	182	170.5	162.5	182.5	178	169.5	182.5	201	183.5	158.5	142	138.5	137.5
512	yes	H1F0	21	317	H1F0[21](N)#317_mIgG2aAr60_350	11806	20616.5	19538.5	9351	4400	1894.5	1142	928	759	651.5	545.5	496.5	690	673	478.5	393.5	382	324	222	193.5	227	236	231.5	183	5548.5	3799.5	2282.5	1085	693.5	688	641.5	528	545.5	567.5	450.5	426.5	424.5	440.5	527	492.5	337.5	294	283.5	222.5
513	yes	CD5	52	3613	CD5[52](M)#3613_mIgG2aAr60_356	8131	6231	3905.5	1953	978.5	539	382	313.5	271.5	255	208.5	205.5	208	193	183	167.5	162	163.5	139.5	156.5	155.5	159.5	162.5	131	2286	1359.5	800.5	545.5	370	284	275	285	325.5	253.5	189.5	161.5	156	156.5	154.5	146	144.5	146	155.5	151
514	no	CD33	38	pr114	CD33[38](M)#pr114_mIgG1Ar60_279	464.5	465	337	236.5	187	128.5	124.5	121	116	119.5	129.5	130.5	122	125.5	119	116.5	117.5	113.5	113	113.5	115	108	117	118	190.5	155	126	148	130.5	123	129	136	122	120.5	126.5	129	124	117	122	114.5	118	116.5	114.5	115.5
515	no	CD40	28	hlda	CD40[28](ScrM)#hlda_170_mIgG1Ar60_285	803.5	401.5	191	167	163.5	115.5	119	121	114	116	112.5	127	114.5	119.5	116	123.5	118.5	108	110	120	116.5	116.5	116.5	114	170	154.5	124.5	130	121.5	114	118	128	112	112.5	118.5	122.5	120	119.5	120	114	109.5	111	114	114.5
516	no	LAT2	27	1514	LAT2[27](M)#1514_rbtpolyAr60_567	120	117	108.5	123	131.5	114	110	110.5	108.5	120.5	112.5	118	116.5	120.5	133.5	130.5	115.5	119.5	112	124	125	121.5	127.5	119.5	131.5	138	128	138.5	127	120	123.5	128.5	124	122.5	131	136	126	133.5	138.5	125.5	118.5	128	132.5	132
517	no	zzzempty			zzzempty[]()#_mIgG2aAr60_573	120	120	126.5	127.5	155	128	116.5	117	122.5	123.5	134	136	117.5	127.5	128.5	132.5	128.5	108.5	114.5	125	127	127	131	121	140	134	138.5	150.5	146.5	128.5	134.5	133	126.5	129.5	139	138	133	138.5	141	137	134.5	128.5	136	138
518	yes	RAP1GDS1	66	3095	RAP1GDS1[66]()#3095_mIgG1Ar60_207	20895	23875	16745	8249	4460	2674	1864	1619.5	1639.5	1449	1193	1143.5	2056	2517.5	1592.5	662	292.5	202	160	158	172.5	160.5	165.5	130.5	3723	2703.5	1824	1202.5	916	794.5	764.5	783	856.5	666	409.5	289.5	219.5	224	222	198.5	179.5	157.5	156.5	157
519	no	Ubiquitin		705	Ubiquitin[]()#705_mIgG1Ar60_213	123	140.5	187	169	172	137	120.5	141.5	143	134	139	146.5	137	135	125.5	136.5	121.5	113.5	117.5	123	121.5	109.5	121	115	128	146.5	135	145.5	132.5	115.5	132	141	121	121	130	130	131	138.5	129.5	117	111.5	110	118.5	125
520	no	JAK1	133	401	JAK1[133](M)#401_rbtpolyAr60_495	1670.5	2273.5	3779.5	5490.5	5420.5	3582.5	2012	1127.5	709.5	535	535	671	1159	1707	1551.5	862.5	369	179.5	142	143.5	143	127.5	132.5	120	504	505	646.5	671	481	331	268	261	404	405	516.5	661	486	281.5	197.5	156	139	130.5	132.5	131
521	yes	MAPK1	41	420	MAPK1[41](CCsN)#420_rbtpolyAr60_501	168	255	316	262.5	231	186.5	162	162.5	157.5	149	144.5	153.5	147.5	152	160.5	191	355.5	422.5	288	182.5	148	130	138	126.5	168.5	219	217	201	170.5	153	149	152	142	149	151.5	139.5	139.5	141	142	158	148	140	141.5	143.5
522	yes	ITCH	103	2864	ITCH[103](CNM)#2864_mIgG1Ar60_135	7071.5	7192.5	5733	3722.5	2397.5	1533.5	999.5	803	764	1029.5	1544	1476	1575.5	2174.5	2080	1207	586	352	309.5	298.5	280	260.5	219.5	215.5	3182	2081	1082	654	399	277.5	281.5	289	366	690	943	1137.5	1790	1661.5	1077.5	574	300.5	207.5	186	182.5
523	no	LAT	28	2884	LAT[28](M)#2884_mIgG1Ar60_141	1641	1244	621	331	278.5	209.5	155	141	136	129	123	130.5	121	163.5	179	150	120	104.5	120	116.5	119.5	106.5	117.5	115	701.5	472	272.5	208.5	174	143	136.5	139	124.5	124.5	126	134	122	124	129.5	118.5	112	111	120	123.5
524	yes	CTBP1	48	325	CTBP1[48](CN)#325_mIgG2bAr60_423	4678	3627.5	2203	1202	722	453	409.5	547	658	795	1003.5	921	1315.5	1623	1106	477.5	197	124	109.5	117	126	119.5	126.5	114.5	469	500.5	368.5	264.5	222.5	198.5	212.5	270.5	368	469	410.5	344	347	328	246	168.5	139.5	127	131	138
525	no	zzzempty			zzzempty[]()#_mIgG2aAr60_429	120	151	163	146.5	150	116	117.5	112.5	122.5	112	117	124	118	114	116.5	115.5	110.5	117	107	120.5	123.5	121.5	126	118.5	133.5	146	126.5	142	138	120.5	124	135.5	124.5	124	149	170	141.5	136	140	126	121	120.5	124.5	136.5
526	no	ARC	45	2621	ARC[45](CCsScrM)#2621_mIgG1Ar60_63	1833	2323	1888	1133.5	674	365.5	336.5	414.5	362	256	190.5	169.5	132	133.5	140.5	137	127	117.5	109.5	119	128.5	111.5	125	116	1372	1175	630	339.5	215.5	167.5	160	176	182	175	176.5	168.5	160.5	163.5	151.5	132.5	135.5	126	123	129
527	yes	RHOA	21	2640	RHOA[21](CCsM)#2640_mIgG1Ar60_69	521.5	448.5	412.5	307.5	246	164.5	130.5	138.5	146.5	166	165.5	161.5	140	154.5	281.5	567	662	398	183.5	127	108.5	106.5	118	112	2241.5	1765.5	942	474.5	280.5	236.5	250.5	238.5	222	257.5	289	264.5	290.5	365.5	371.5	326.5	293	229.5	167	137
528	no	MAPK3	43	415	MAPK3[43](CN)#415_mIgG2aAr60_351	713	526.5	293	204.5	189.5	145	125.5	136.5	132	139.5	149	150	130	143	150	149	129.5	114.5	121	131	130.5	120	131	114	312	263.5	198	188.5	177	144.5	144.5	164.5	170.5	218.5	439.5	605	643.5	646.5	557	328.5	184.5	140	132.5	140
529	yes	TP53	44	3622	TP53[44](CMitErN)#3622_mIgG2aAr60_357	9347.5	6793.5	3204.5	1599	1594.5	1588.5	1373	1715.5	2197	1974	1780	1769.5	1649.5	1089.5	567	314.5	211	165.5	148	146	153	160	167.5	147	667.5	563.5	479.5	446	459.5	415	410.5	522.5	548	413.5	396.5	419	359.5	257	182.5	148.5	144	145.5	150	153.5
530	no	CD38	34	pr116	CD38[34](M)#pr116_mIgG1Ar60_280	120	180	193	145.5	140.5	120	120	121	121.5	114	115.5	133	117.5	114.5	115.5	125.5	114	114	107.5	120	124.5	118	122.5	118	120.5	109.5	125	137	117	113.5	131	141	133.5	131.5	142	138	139.5	148.5	140	125	124.5	126.5	122.5	125.5
531	yes	CD69	23	HLDA	CD69[23](M)#HLDA_200_mIgG1Ar60_286	120	120	120	116.5	121	113	120	103.5	110.5	112.5	112.5	114.5	120	120	120	117	118	120	114.5	112	117.5	117	124	119.5	126	111	113	128	129.5	114	113	121	106	116	117	117	118	121	120.5	113.5	118	116.5	122.5	126.5
532	no	LIME1	31	1515	LIME1[31](M)#1515_rbtpolyAr60_568	120	124	131.5	129	143	115	114.5	120	121	126	121.5	127.5	122.5	131	136	133.5	118.5	121	116.5	119.5	119.5	121	131	122	127	128.5	131	148.5	128.5	127.5	129	145	130	122.5	134.5	133.5	136	137	131	123	128	132.5	138.5	140.5
533	no	zzzempty			zzzempty[]()#_mIgG2aAr60_574	120	132.5	133	116	143.5	119	108.5	132.5	133	131	130	157.5	140.5	142	134.5	133	117	124.5	125	140	141.5	132.5	137	128	142.5	139	150.5	159	150	137	141	148.5	125.5	129.5	156	148	149.5	144	147	135.5	132.5	132.5	141.5	151.5
534	no	CCND1	34	3100	CCND1[34](CNM)#3100_mIgG1Ar60_208	117	133	126.5	122	157	138.5	124	124	133	140	142.5	142	129	187.5	288.5	256	164.5	116	117.5	110.5	111	109.5	112.5	114.5	180	172.5	142	140	126.5	107	125	134	112.5	117.5	121.5	124	116.5	120.5	134	119	118	122	118	130.5
535	no	multi-Ubiquitin		709	multi-Ubiquitin[]()#709_mIgG1Ar60_214	8920	12489.5	13300.5	10985.5	9023.5	8941	8990.5	8882	8728.5	7814	6952.5	5313	4313.5	3516.5	2387.5	1501.5	927	606	428	313	242.5	205	191	156.5	3017.5	2960.5	2357	2268	2338	2793.5	3078.5	3353	3644.5	3059	2220	1543	1262.5	965.5	628.5	419	301	236.5	190	174
536	yes	JAK2	131	408	JAK2[131](CNM)#408_rbtpolyAr60_496	372	582.5	629	490.5	383	329	505.5	1008.5	1244	1119.5	764.5	426.5	253	183.5	155.5	157	165	207	319.5	325.5	225	150	140	121	205	232	198	189	176.5	196.5	371.5	544.5	495	340.5	269	214	192	200	186	152	156.5	207.5	278.5	235
537	no	BCL2L11	22	2580	BCL2L11[22](MitM)#2580_rbtpolyAr60_502	181.5	232	277	234.5	222.5	192.5	174.5	166	171	183.5	177	173	147.5	152.5	142.5	147	138	129.5	129	133.5	135	137.5	141	126	146.5	173.5	177.5	176.5	165	162	167	170.5	159	157	152.5	154	147	151	149	144	136.5	136.5	146	151.5
538	yes	CFL1	18	2865	CFL1[18](CCsNM)#2865_mIgG1Ar60_136	120	119.5	125	119	125.5	110.5	112	108	108.5	112.5	110	133	124.5	129	131	137	137.5	232.5	427.5	419.5	227.5	126	122	114.5	123	121	124.5	134	126	106	114.5	126.5	119.5	119	121	121	119.5	124.5	116.5	113	125.5	124.5	118.5	124
539	no	RELA	60	2886	RELA[60](CN)#2886_mIgG1Ar60_142	241	254	474	466.5	356	241	187	177.5	145.5	131	127.5	151.5	134	131	126.5	121.5	116.5	109	103.5	114	118.5	111.5	118	113.5	477	530	430	306	221.5	179.5	163	149	129.5	131	158	154	146.5	138	136	127.5	128.5	126	125	128
540	yes	COPS5	37	331	COPS5[37](CN)#331_mIgG2bAr60_424	5369.5	4942.5	3243.5	1611.5	1133.5	1144	1125.5	736.5	449.5	364.5	323.5	330.5	313	270	240	243	209	167.5	139	140.5	142	143	150	124.5	1049.5	837	568	394	310	271.5	246	228	225.5	221.5	226.5	227	214	199.5	180	160.5	152	140.5	141.5	143
541	no	zzzempty			zzzempty[]()#_mIgG2aAr60_430	128.5	158.5	166.5	157.5	156.5	130	123.5	146	124.5	121.5	115.5	126.5	119	127	126	125	123	114	115.5	137.5	134.5	127	139	124.5	125	145.5	143.5	151.5	149.5	136.5	136.5	146	129.5	135	167.5	217.5	175.5	147	147.5	139.5	127	126	135	145
542	no	PIK3R1	84	2622	PIK3R1[84]()#2622_mIgG1Ar60_64	4820	4742.5	2530	1030	539.5	392.5	475.5	661	663	457	291	234	191.5	180.5	176.5	177	154	144.5	139.5	133.5	129.5	127.5	141	135	3616.5	2165	1130	630.5	349.5	324	535.5	667.5	572	382	252.5	205.5	193	186	195.5	171.5	143.5	140.5	137.5	144.5
543	no	PRKAR1A	43	2642	PRKAR1A[43](M)#2642_mIgG1Ar60_70	2239	2534.5	1402	668.5	430	242.5	179.5	171	165	150	152	156.5	138.5	146.5	134.5	133.5	122.5	111	111.5	130.5	125	110.5	127	120.5	1134	649.5	396.5	255.5	155.5	132	141.5	145	133	137.5	128	127	134.5	137	135.5	129	117	120.5	134	130.5
544	no	CD8A	24	3504	CD8A[24](ScrM)#3504_mIgG2aAr60_352	892.5	1111	687	433	358.5	205.5	137.5	132	130	133	127	129	120	123.5	131	124.5	121	119	112	122	126.5	124.5	138	124	515	339.5	244	203	159.5	138.5	144.5	159	136.5	135	138	130.5	129.5	132	144.5	136	126	123.5	131.5	134
545	yes	XRCC6	70	3643	XRCC6[70](N)#3643_mIgG2aAr60_358	26262	49244.5	42518	21292	10205	5924.5	4191	5000.5	7745.5	8191.5	5929.5	2828.5	1366	902.5	740	600	507.5	438	387.5	349	297.5	264.5	288.5	283	5127	3648	2102.5	1459.5	1312	1460.5	1782.5	2879.5	3934.5	2921.5	1461.5	621	470.5	436.5	377	341	343	328	298.5	281.5
546	no	IGKC	0	pr128	IGKC[0]()#pr128_mIgG1Ar60_281	201	284.5	307.5	242	228.5	173	159	165	169	167.5	171	186	165	177.5	167	161	167	139.5	126	163	152	130.5	146	123.5	170.5	190	183	195	184.5	150.5	147	165.5	155	152.5	165.5	174.5	151.5	143	145.5	142	140	139.5	143	144
547	no	CD70	21	HLDA	CD70[21](M)#HLDA_201_mIgG1Ar60_287	1593	1288	680	363	296	191	168	174	156	143.5	167	172	151.5	161.5	145	150	142	135.5	139	132.5	142.5	152.5	158	123.5	423.5	310.5	223	205.5	185	150.5	150	156.5	138	131	152.5	179.5	168	148.5	145	129	137.5	134	140	159.5
548	no	zzzempty			zzzempty[]()#_mIgG2aAr60_569	120	125.5	127	141.5	152	139.5	127.5	142.5	144	141	138	147	129.5	131	128	143.5	149.5	126.5	125.5	137	146.5	142.5	141	128.5	130	151	155.5	166.5	150	135.5	152	167	144.5	154	157.5	151	143.5	152	156	144.5	141.5	147	143.5	147
549	no	zzzempty			zzzempty[]()#_mIgG2aAr60_575	184	235	291.5	277.5	298.5	248.5	238.5	255	265	288	308.5	295	306	282	260	215	176.5	170	179	174	180.5	173.5	174	140.5	215.5	236	229.5	235	238	233	239	253	246	253	249	238.5	239	217.5	201	186.5	170.5	163.5	175	182
550	no	CCNE1	47	3106	CCNE1[47](N)#3106_mIgG1Ar60_209	268	395	360.5	243.5	230	215.5	206.5	203.5	185.5	182.5	170.5	183.5	178	199.5	214	219	185.5	172.5	235	370	313.5	186	149.5	136.5	162.5	194	181.5	183.5	189	161	161.5	171	156	157.5	155.5	174.5	173.5	156	147	150	155	160	167	162
551	no	HMOX1	33	710	HMOX1[33](CErM)#710_mIgG1Ar60_215	134	160.5	209	193	183	157	145	169	169	159	164.5	187.5	182.5	182.5	178	168	150	128	128.5	129.5	129.5	135	147	121.5	151	176.5	175.5	175	164.5	150.5	159	161	146.5	162	177	175	167.5	175	163.5	144	135	128	140	144.5
552	no	JAK3	125	409	JAK3[125](CM)#409_rbtpolyAr60_497	335	386	346	266.5	251.5	219.5	211.5	293.5	297.5	296	330	359.5	227	168	161.5	169.5	151	133.5	131	140	148.5	154.5	147.5	128.5	326	316.5	256.5	239.5	197	166.5	174.5	175	181.5	237.5	253.5	211.5	212	211.5	189	185	162.5	147	153	157.5
553	yes	SHC1	63	2762	SHC1[63](CMit)#2762_rbtpolyAr60_503	370	428.5	398.5	283	258.5	204	176.5	174.5	197	297	322	271.5	202.5	180.5	176.5	161.5	147.5	143	138.5	147.5	159.5	144	150.5	131.5	208	218.5	195.5	193	177.5	157.5	172	177	146.5	167.5	175	181.5	168.5	163	165.5	153	147.5	145	159	168.5
554	yes	BCL2L1	26	2870	BCL2L1[26](CCsMitNM)#2870_mIgG1Ar60_137	9030.5	12796	14735.5	7268	2113	744	447	401.5	376.5	366.5	330	311	261.5	234	216	197	167	154.5	152	168.5	160.5	148	169	130.5	2801	2047.5	1068.5	691	732.5	771.5	701	564	459	385	372	333.5	329	292.5	233	194	169	154.5	151	154
555	yes	DIABLO	21	2889	DIABLO[21](Mit)#2889_mIgG1Ar60_143	253.5	238	339	318.5	323.5	283.5	346.5	398.5	397	405	385.5	398	636.5	705	468	287	192	159	146	144.5	145	128	141	128.5	219.5	259	245.5	227.5	209	218	213	254.5	395.5	468.5	2507	6669	11749.5	9298	4137.5	1451.5	495.5	203	157	150.5
556	no	MAD1L1		332	MAD1L1[](CCsN)#332_mIgG2bAr60_425	292	457	1115.5	1965	1778.5	1006	475.5	241	164	138	128	139	136.5	139	137.5	137.5	130	121	116.5	124	126	131	142.5	129.5	225	491	1856.5	2579	1600	707	341	215	164	150.5	148.5	158.5	154	155	155.5	135	137	137	147	144.5
557	no	zzzempty			zzzempty[]()#_mIgG2aAr60_431	110.5	181.5	176	196.5	181.5	148	136	162.5	150	154	141.5	150	139.5	151	146	135.5	135	118	124.5	158.5	161	148	153.5	134	182.5	185.5	164.5	164.5	154.5	153	162	168.5	162.5	156	227	248	181.5	158.5	149.5	140.5	150	146.5	144.5	148.5
558	yes	DLG1	100	2623	DLG1[100](ErM)#2623_mIgG1Ar60_65	3676	8261.5	13735.5	17220	17720.5	15960.5	14268	11159.5	6877	3283	1469.5	746	502.5	408	377.5	325	269.5	239	226.5	211.5	200	187.5	203	160.5	391	710.5	1489.5	1947.5	2289	3602.5	4227.5	3182.5	1642.5	711	337	225.5	195	182.5	187	171	151	142.5	148	153
559	no	MSH6	153	2643	MSH6[153](N)#2643_mIgG1Ar60_71	2073.5	1621	929.5	526.5	444	312	271.5	274.5	265	237.5	214	223.5	219	192.5	166	156	137.5	126.5	129.5	141.5	146.5	136	136.5	130	518.5	410.5	319	254.5	217.5	220.5	209.5	199.5	191	190.5	176	182	173.5	165.5	169.5	149.5	143.5	145.5	156	155
560	no	ENG	68	3509	ENG[68](M)#3509_mIgG2aAr60_353	2628.5	2468	1447.5	670	425.5	280	208	204.5	163	147.5	152.5	148	135.5	151	146	137	142.5	131.5	142.5	145	143.5	149	157	146	1075	687.5	462	301	206.5	178	183.5	174	161.5	149	152.5	154	154.5	153.5	153.5	148.5	140.5	143	145.5	151.5
561	yes	INPP5D	133	3656	INPP5D[133](CM)#3656_mIgG2aAr60_359	31590	40161	29200	15994	12242.5	9936	7560	5268	4541	3225	1983.5	1266.5	1116.5	973.5	699.5	476	336	300.5	322.5	293	241.5	206.5	224.5	187	9965	7191	4112.5	2311	1506.5	1471.5	3133	4782.5	3952.5	1893	832	511.5	405	384	350.5	276.5	259.5	257.5	259.5	252
562	no	IGLC1	0	pr129	IGLC1[0]()#pr129_mIgG1Ar60_282	141	181.5	217.5	217.5	211	182	168.5	173	202	201	209	218.5	177.5	163.5	168	176.5	179.5	157	158	177.5	172.5	151.5	166	138.5	163.5	186.5	216.5	249.5	217.5	176	181.5	193	187.5	191.5	207.5	217.5	193	176	174.5	179.5	164.5	157	160	166.5
563	no	CD74	34	HLDA	CD74[34](GolErM)#HLDA_204_mIgG1Ar60_288	120	152	175	201	199.5	179	176	189	187.5	193.5	202	202	180.5	189	192.5	193	181	158	157	164	166	170.5	178	136	181	205	204	221.5	213.5	180	183	198	200	189	202	198.5	178.5	191.5	192	180.5	169.5	175.5	182	185.5
564	no	zzzempty			zzzempty[]()#_mIgG2aAr60_570	116	155.5	146	200	228	189.5	179	176.5	175.5	173.5	177.5	184	177	173	164.5	173	166	151.5	140	166.5	162.5	172.5	173.5	137	157.5	170.5	184	187	176	180.5	181.5	171.5	169	180	177	176	174	178.5	178	160	152	163	176.5	175
565	no	zzzempty			zzzempty[]()#_mIgG2aAr60_576	141.5	181.5	195.5	195.5	210	210.5	176.5	198	216	216	227.5	231.5	221	227	220	199.5	184	162.5	179	191.5	195.5	183.5	179	142	159	202	191	200	195	192.5	193	193	203.5	198.5	208.5	222	205.5	190.5	198	195	165	160	180.5	183
566	yes	IL6ST	101	3117	IL6ST[101](ScrM)#3117_mIgG1Ar60_210	120	120	118	135	164	132.5	131	159	150.5	152.5	159.5	168.5	172.5	211	218	194.5	158.5	139	138	149	154	154	149.5	127	149.5	161	172	200.5	199.5	178.5	169.5	176.5	180.5	211.5	261.5	243.5	247	263	226.5	176	156.5	161.5	155	161.5
567	no	CD74	34	712	CD74[34](GolErM)#712_mIgG1Ar60_216	175	275.5	258	225.5	221	188.5	176	190.5	186.5	186	177	185.5	181.5	190.5	174	185	181	169.5	161.5	166.5	165	154.5	171.5	150.5	200.5	210.5	180	188.5	192.5	172	177.5	187	182.5	171	181.5	180	168.5	184	191	175.5	154	156.5	172.5	170
568	yes	NFKB1	105	412	NFKB1[105](CN)#412_gtpolyAr60_498	345	891.5	3213	7958	11090	9860.5	6192	3693	2359.5	1358.5	759.5	426	272	257.5	238	193.5	160.5	159.5	167.5	177.5	161	155.5	163.5	142.5	202.5	256.5	333.5	500.5	454.5	340.5	294	257	226	208.5	191.5	182	160.5	179	171	154.5	162.5	154.5	163.5	165.5
569	yes	DFFB	39	2848	DFFB[39](CN)#2848_rbtpolyAr60_504	728	946.5	943	942.5	999	1212	1646	1934.5	5301	10207.5	13460	13205.5	12769	10132.5	5483.5	2281.5	905.5	512	424.5	343	257.5	208.5	199.5	163.5	327.5	314	287	309.5	321.5	364	476.5	609	1000	1464	2272	4072.5	5075	4169	2359	1035	549.5	390.5	303.5	249
570	no	LAT	28	2873	LAT[28](M)#2873_mIgG1Ar60_138	5193.5	5691	4384	2944.5	1907	1150.5	696	540	452.5	356.5	317.5	366	310.5	258	244.5	229.5	214.5	193	189.5	186.5	184.5	191	208	209	3710.5	3545.5	2715.5	1756.5	1077	718.5	506.5	401.5	364	310	277.5	268.5	251	228.5	218	216.5	202.5	200.5	192.5	191
571	yes	MAP2K1	43	2890	MAP2K1[43](CCsN)#2890_mIgG1Ar60_144	5725	8008.5	9774.5	7807	5922.5	5488.5	5404.5	4677.5	3793	2689.5	1854.5	1890.5	3353	5570.5	5979.5	4819.5	3398	1896.5	686	251	191	174	176.5	140.5	2922	4140.5	3117	1604	863	541.5	372.5	314	294.5	247	223	268.5	503	506	386	360.5	282	196	178	186.5
572	no	CD72	40	3652	CD72[40](M)#3652_mIgG2bAr60_426	120	139.5	153	170.5	191	159	158.5	167	187	183	166	195.5	173.5	162.5	166.5	153.5	140	148	152	167	170.5	158.5	162	134	158	194	208	203	187	178.5	178.5	194	179	188	188	191.5	183	176	164.5	172	165.5	161.5	169	167
573	no	zzzempty			zzzempty[]()#_mIgG2aAr60_432	223	321	314	306.5	298.5	244.5	221.5	259.5	262.5	253	244	249.5	228.5	244.5	232.5	206	185.5	177.5	168.5	173	172.5	173	177.5	154	239.5	256	236.5	238.5	228.5	218.5	216.5	229	231.5	237	232.5	209.5	215	229.5	206.5	189.5	177.5	182.5	183.5	190.5
574	yes	NCOA3		2626	NCOA3[](CN)#2626_mIgG1Ar60_66	10762	7022.5	3413	2898.5	4406.5	5789.5	5259.5	3664.5	2111	1172	809.5	619.5	562	550.5	456.5	343.5	271	234.5	227	227.5	211.5	212	207.5	170.5	1063.5	882	838.5	1310.5	2161	2620	1945.5	1122	688	1032	1840	1504.5	789.5	430.5	280.5	230.5	208	192.5	198.5	199
575	no	BLNK	50	2645	BLNK[50](CM)#2645_mIgG1Ar60_72	136.5	168	224	218	214	185	190.5	195	192.5	210.5	209	212	201.5	196.5	182	179	164	159	162.5	153.5	155.5	156	158.5	129	187	205.5	196	200.5	183	175.5	183.5	192.5	177.5	184	182	180.5	188	196.5	190	176	158	157.5	161.5	162
576	yes	CD3E	21	3567	CD3E[21](M)#3567_mIgG2aAr60_354	2732.5	2052	1077	517	413.5	244.5	179.5	188	176.5	173.5	182	172	166.5	179.5	169.5	154	154	160.5	155.5	170	182	164	179	167	1537.5	950	522	340	223	185	179.5	180.5	173	174	174.5	167	168.5	162	166.5	163	153	155	170	162.5
577	no	LIME1	31	3669	LIME1[31](M)#3669_mIgG2aAr60_360	3214	2988	2013.5	1170	628.5	396.5	299.5	255	216.5	214	227.5	217.5	198	177	190	197.5	187.5	180.5	183	188	185.5	174	195	174	1661	930	511.5	389	282.5	241.5	225.5	229.5	214.5	219.5	192.5	150	170.5	190.5	194	173.5	168	178	189	179.5
[truncated: 52 more columns]

## Sheet: keratinocytes non-confl denat
row	validated	Gene	mass kDa	antibody nbr	antibody	Dig_01	Dig_02	Dig_03	Dig_04	Dig_05	Dig_06	Dig_07	Dig_08	Dig_09	Dig_10	Dig_11	Dig_12	Dig_13	Dig_14	Dig_15	Dig_16	Dig_17	Dig_18	Dig_19	Dig_20	Dig_21	Dig_22	Dig_23	Dig_24	brij98_01	brij98_02	brij98_03	brij98_04	brij98_05	brij98_06	brij98_07	brij98_08	brij98_09	brij98_10	brij98_11	brij98_12	brij98_13	brij98_14	brij98_15	brij98_16	brij98_17	brij98_18	brij98_19	brij98_20
2	yes	CALR	46	713	CALR[46](CErScr)#713_mIgG1Ar60_217	14123.3	10244.7	6103	4729.33	3473.67	2408.33	1861.67	1779	2354.33	7694.67	14853.7	16660.7	13529.7	8139	4221.67	2198	1353.33	1047.67	858	761.333	679.667	613.667	655.667	720.333	6025.67	4390.67	2267	1308	873	643.333	488.333	696.667	2498.67	9100.67	14868	16513.7	13441.7	7683.67	3227.33	1281.33	649.667	401.333	321.333	311.333
3	yes	PTK2	119	1451	PTK2[119](CCsNM)#1451_mIgG1Ar60_223	1923.33	1345	709	631.667	718.667	1048.67	2561	6384.67	7959.33	6088	3253.33	1610.33	887.333	541.667	445.333	320.333	238.667	204.333	188.667	168	164.667	153	144.667	142.667	576.333	464	477.333	703.333	1057.67	1144	711	632.333	655.333	492	334.333	287	308	269.333	211.333	168	154	148.667	144	137
4	no	LIME1	31	3571	LIME1[31](M)#3571_rbtpolyAr60_505	611	438.667	276	268	219.667	178.333	155.667	156.667	172.333	172.333	164.333	164.333	180.333	156	133.667	126.333	136.333	128	130.333	124.667	135	134	124.333	120	195	221.667	197.667	189.333	175.333	166.667	148	139.667	144.667	151.333	158	159.667	149.667	144	136.333	135.333	140.333	128.333	121.667	126.667
5	yes	PTPN6	68	3736	PTPN6[68](CN)#3736_rbtpolyAr60_511	123.667	131.333	112	131.333	125.333	113	112.667	115.667	118.667	169	386	729	977.333	757.333	425	226.667	152.667	133.333	132	134.667	136.333	130.667	136.667	105.333	135	127.667	126.667	136	127.667	129	131	122.333	125.333	126	122.333	136.667	139.667	125.667	119.333	127.667	130.333	117.667	120.667	132.667
6	no	PAX5	42	2892	PAX5[42](N)#2892_mIgG1Ar60_145	327.667	244	171.333	192.667	177.667	167	157	136.667	144.333	148.333	141.333	152	181.667	170.667	172.667	162	150.333	161.333	130.333	117.333	126.333	124.667	112.333	114.667	246.333	207.667	165.333	164	152	147.667	134	138.667	139.333	143	142	147.333	144.333	132.667	148.667	137	124.333	122.667	122	117.333
7	yes	ERBB2	136	2923	ERBB2[136](CNM)#2923_mIgG1Ar60_151	550	460	296.333	227.333	187.333	160	135.333	128	136.667	139.667	132.667	145.333	157.667	145	128	116	126.333	131.667	127	115.333	119.667	115.333	116	117.333	171.667	203.667	172.333	155.333	149.667	153	137	134.333	131.667	141.667	135.333	144.333	152.667	140.333	141	135	131.667	127.333	118	111.667
8	yes	ARAF	68	81	ARAF[68]()#81_rbtpolyAr60_433	1515.33	1044.33	563.667	464.333	376.333	327	334	385.333	487.667	599.667	617	491.333	342.667	240	193.667	175.667	157.333	154.333	156	135	128.333	128	129	113.667	270.333	322.333	254.333	211.667	185	175	156.333	153.667	163.333	169.667	174.333	172.667	169.333	157.667	149.333	144.667	141	136.333	128	128.667
9	no	RAD17	77	99	RAD17[77](N)#99_rbtpolyAr60_439	354.333	303	216.667	204.667	205.333	226	234.333	199.333	163.667	140.667	130.667	120.333	119	115.667	110.667	172.667	261.667	288	242	172.667	146	129.333	130.667	120	161	160.333	149.333	147.667	148	166.333	167.667	161	158.667	144	130	128	135.667	141	141	136	135.667	137.333	127.667	129
10	yes	SERPINE1	43	2646	SERPINE1[43](Scr)#2646_mIgG1Ar60_73	3273.67	1839.33	1021	2625.67	3561.67	2849.33	1686	839.333	467.667	366.667	311.667	308	260	235.667	263.333	320.333	336.333	266.667	183.667	147.667	136	125.667	129	132.333	1242.67	842.667	474.667	368.667	344.333	309	237.333	180	189.333	222.333	233.333	258.333	309.333	286.333	312.333	419	393.667	259	169.667	133.667
11	no	PARP1	113	2663	PARP1[113](N)#2663_mIgG1Ar60_79	120	116.667	120	123	103.667	120	120	120	120	120	120	113.667	120	120	120	120	120	115.333	115.667	111.333	116.333	116.667	109.667	116	118.667	112.333	114	113	111.667	115.333	112	120	115	111.667	115	102.667	111	114.333	111.667	109.333	104.333	112.333	109.667	114.333
12	yes	DNAJB1	38	877	DNAJB1[38](CN)#877_mIgG2aAr60_361	149.667	152.667	125.333	124	135.333	126.333	121.333	121.667	133.667	169.333	584	1545.33	1810.67	1149	533.667	225	146.667	135.333	125.667	114.333	122.333	117	113.333	117	130.667	127.667	118	129	126.667	123.333	122	118.667	114.333	124.333	128.667	157.333	170	146.333	139	125	120	118.667	114.667	115.667
13	no	H1F0	21	HM1407	H1F0[21](N)#HM1407_mIgG2aAr60_367	118.667	130	126	121.333	116	112.333	120	120	110.333	111.667	116.667	119	117.333	128	120.333	120	129.667	127.667	136.333	127	128.667	119.667	121.333	119.667	131.333	122.667	121.333	121.333	123	125	125.333	117.333	120	121.333	119.667	119	118.667	112.333	125.667	128	126	122	122.333	121.333
14	no	BMI1	37	2	BMI1[37](CN)#2_mIgG1Ar60_1	6191.67	6217.67	4905.67	3567.67	2744.67	2317.33	1928.67	1697	1591	1544.67	1453.33	1589.33	1552.67	1514.33	1270.67	1195.67	1070	968	919.667	846.667	721.667	627.667	813.667	947.667	1259	1128	753	511.333	416	346	329	255	297.667	368.333	351	256.667	283.667	290	257	264.333	263	192.667	191	210.333
15	no	CBLB	109	19	CBLB[109](C)#19_mIgG1Ar60_7	12805	9127.67	6464	5154.33	3522.67	2407.33	1768.67	1064.67	751.333	536.667	369	364.667	300.333	249.667	271.667	227.333	200.667	194	183.667	174.333	162.667	151.333	150	172.333	9041.33	6587.33	3925	1941	928.667	541	365	312.333	250	233.333	259	263	285.667	255.333	207.333	165.667	145.333	146	135.333	132
16	yes	MAPK8	48	2534	MAPK8[48](CN)#2534_mIgG2aAr60_289	3269.33	2653.67	1607.33	1149.33	1095.33	889.667	548.333	394.333	370.333	404.333	499.333	918.667	3446.33	6960.67	8743.33	8237.33	5041.33	2025	700.667	301.667	212.333	179	156.667	127	487.667	445	344.333	269	291.667	268.333	180.667	146.667	147.333	162	166.333	177.667	250	363.333	415.667	349	247	173.667	137	133
17	no	RBL2	128	2637	RBL2[128](N)#2637_mIgG2aAr60_295	5985.67	3225.67	1472	1644	1467.33	1158.67	881.667	730.333	544.333	389	300	272.333	246	236.667	204.333	177.333	186.333	195.333	197	167	160.667	154	141	129.667	1209.67	1074.67	789.667	585	452	389.667	301	251.333	214.333	177	159.667	157.667	161	154.667	157.333	149.667	139.667	136.333	133.667	130
18	yes	PTGS1	66	717	PTGS1[66](ErM)#717_mIgG1Ar60_218	186.667	166.667	152.667	161	161.333	144.667	128.667	130	133.667	131.333	122	134	139.667	129.667	120.333	121.333	118	114.333	121	118.333	116.333	112	116	133	159.333	157.333	141.667	136.667	132.333	139	131	137.333	140	137	126	135	139.333	129.333	130.333	126.667	120	119.667	117	113.667
19	yes	SRC	60	1461	SRC[60](CCsMitNM)#1461_mIgG1Ar60_224	134	132	119.667	133.333	173	202	206	182.333	159	130.333	117	144.667	259.667	313	254.667	181.333	158.333	139	120.333	115	122.667	113.333	116.333	116	134	130.667	120.667	124.333	129	151.333	149.667	133	122	116	117	144.333	255.667	324.333	273.667	198	155.667	127.333	116.667	118
20	no	PAG1	47	3629	PAG1[47](M)#3629_rbtpolyAr60_506	574.667	432.333	262	219	177	145	127	121.667	154.667	146.667	130	132.667	124.333	118.667	113	110.667	113.333	116	121.333	120.333	125.333	122.333	109.667	120	173	185.667	161	152	133.333	128.333	127.333	128.667	130.667	129.667	114.667	119.667	126.333	121.333	116.333	125.333	125.667	118	118.333	124.667
21	yes	PTPN6	68	3738	PTPN6[68](CN)#3738_rbtpolyAr60_512	647.667	485.667	302.667	250.333	211	177.667	161	178.667	196	291	926	2348.67	3270	2750.33	1566.67	681.333	296.333	192.667	155.667	139.333	153.667	140.333	134.333	114	200.333	198.333	169.333	163.333	148.333	151.333	148.333	140	149	172.667	196.667	239	258	219	183.333	152	140.667	138.667	134.333	136.333
22	no	CASP9	46	2899	CASP9[46]()#2899_mIgG1Ar60_146	120	127.333	118	118.667	120	109	120	120	114.333	125.667	136.667	130.667	110	120	120	120	120	120	110.667	105.333	114.667	113	111	120	120.667	124.333	117	119	120.667	123.333	119.333	110	108.333	114.667	109	116.333	116	106	109.333	112	111	109.333	109.333	109.333
23	yes	TRIP10	68	2927	TRIP10[68](CCsGolM)#2927_mIgG1Ar60_152	8964.33	5847.33	3011.33	3960.67	13038	25949.7	27759	22559	13456	6443.67	3234	2100.67	1425	1072.67	1010.33	725	561.333	595	663.667	534	466.667	385.333	327.333	385.333	2250.33	2230	1919.67	1605.67	3127.33	7793.33	7645.33	5310.67	2807.33	1234.67	770.333	682	637.667	528.333	398	320	270.333	265	244.667	219.667
24	yes	CDKN2A	17	88	CDKN2A[17](CN)#88_rbtpolyAr60_434	1028.33	725.333	405.333	327	254	195.667	154.667	155	173.667	167.333	163.667	189.667	288.667	491.333	565.333	393.333	240	220.333	270.333	223.667	158.333	130.667	120.667	115.333	199.667	230	199.333	170.333	155.333	149.333	143.667	145.667	141	138	130.333	137.333	140	141.333	139.667	137	134	131	130	126.333
25	yes	BBC3	26	101	BBC3[26](Mit)#101_gtpolyAr60_440	261.333	207	157.333	191.667	195.667	177.667	148.667	124.333	131.667	123.333	104	113	118.667	114.667	114.333	114	110	124.667	120.667	116.333	133	128.667	119	120	155	155.333	151.333	168.667	172.333	168.667	161	156.667	154.333	144	123.667	123	128.333	122	124.667	124.667	126.667	127	126.333	130.333
26	no	ARPC3	20	2647	ARPC3[20](CCs)#2647_mIgG1Ar60_74	1075	845	591.333	772	856.667	1007	1333.33	2026.67	2741	2447	1285	717.333	423.667	325.333	401	258.333	167	213.667	240	256.667	196.333	154	154.333	323.667	821.667	785.667	1131	883	508.667	510	429.333	443	371.667	331.667	470.667	620.667	579.333	416.667	265	175.333	172.333	181	156.667	152.333
27	yes	RPS6KB1	59	2667	RPS6KB1[59](CMitNM)#2667_mIgG1Ar60_80	14447	9723	5393	4612.67	3448.33	2324.33	1904.67	2308	2239.33	1990	3077	7050	8782.67	6092.33	2800.33	1035	471.667	342.333	291	264	226.667	199.333	184.333	190	11548	11565.7	8253	4564.33	2535.67	1500.33	863	640.333	569.333	502.667	450.667	454	471.667	397	307	257.333	234	228.333	205.333	181.667
28	no	HSPA1A	70	888	HSPA1A[70](C)#888_mIgG2aAr60_362	180.333	146	121.667	154.333	181.667	156.333	145	134.333	137	150.667	140	176	168.333	160.667	173.333	197.333	172	140.333	136.333	130	133.667	118	115.667	115.667	135.667	136.667	126	130.667	119.333	129	126	118.667	119.667	116	121.667	127.667	129.333	130.667	137.667	133.667	130.667	124	123.333	116.667
29	no	BIRC5	16	HM1361	BIRC5[16](CCsN)#HM1361_mIgG2aAr60_368	129.667	134	126	123	122.333	116.333	116.333	114.667	108	115.333	112.333	139	270.667	362	344.667	271	207.333	162.667	148.333	132.667	131.667	123.333	115.667	118	134.667	120.667	115	123.667	124	126	125.667	113.667	117.333	112.667	114	120.333	131.333	146.667	152	139	123	119	118.667	118
30	yes	BCL2	26	4	BCL2[26](MitErNM)#4_mIgG1Ar60_2	910.333	926.333	700	544.667	496.333	458.333	277	162	153	151.667	147.667	138	121	108.333	116.333	117.667	116.667	112.667	112.333	107.333	115.667	108.333	117.667	120	245.667	252.667	214	185	167	154.333	136.667	122.333	131	132	120.333	117	117	104	109	112	115.333	112	108.333	113.667
31	no	cdc14a	67	20	cdc14a[67](CCsN)#20_mIgG1Ar60_8	15920.7	10867.7	6845.67	4825.33	2894.33	1800	1222	921.667	754.667	613.333	599.333	568	446.667	325	287.667	310.667	279.333	266.333	247.667	242	225.333	227.667	194.667	131	1034.33	1463.67	2825	2853.33	1707.33	871.667	503	364.667	308.667	244.333	215	215.667	201.333	187.333	187.333	168	166	161	147.333	154.333
32	no	CCND1	34	2544	CCND1[34](CNM)#2544_mIgG2aAr60_290	6292.33	4810.67	2449	1543.67	1064.67	711	465.667	461	502.667	458	452.333	504.667	531	478.667	379.667	310.667	260.667	227.667	218.333	200.333	191.667	164.667	154.667	163	1911.33	1764.67	983.333	532.333	372.667	294.333	235.667	246.333	268.667	247.667	279	339.667	351.667	295.333	299	263	208.667	173.333	170.667	164
33	yes	CASP3	17	2639	CASP3[17](C)#2639_mIgG2aAr60_296	20275	12239.3	4234	2817.33	2185.33	1342.67	866	762	842.667	993.667	1305.67	5427.67	21292.3	32228.3	29335.3	18999.3	9902.33	4419.67	1855.33	841.333	482.333	372.333	306	222	773.667	774.333	641	466.333	351	293.333	244	230.333	232	233	240.333	409.333	1838.33	3916.33	3712.67	2062	863	386	239	193.667
34	yes	H2AFX	15	721	H2AFX[15](N)#721_mIgG1Ar60_219	402.667	483.333	343.333	271.667	223	181.667	161.333	146.667	166.667	174.333	159.333	152	165	166.667	250.333	307.667	229.333	171	153.333	142.667	155.333	151	137.667	140.667	207.333	200	170	156.333	136.333	148.333	146	136.667	142	154.667	142.667	144.667	148	150.333	160	150.333	138.667	132.667	130	131.667
35	no	zzzempty		1526	zzzempty[]()#1526_Ar60_225	120	120	120	120	120	120	120	120	120	120	120	120	120	120	120	120	120	120	120	120	120	120	120	120	120	120	120	120	120	120	120	120	120	120	120	120	120	120	120	120	120	120	120	120
36	yes	ERBB2	136	3663	ERBB2[136](CNM)#3663_rbtpolyAr60_507	312.667	255	187.667	202.333	182	154.667	130	115.333	115.333	127	114	123.667	134.333	120.333	120.333	110.333	111	120.667	124	117.333	128.333	120	116.333	114	176.667	169.333	158.667	153.667	135.667	137	134.667	119	127.333	132.667	122.333	122.333	134	129.667	132.333	132	131	126.333	120.333	126.667
37	no	ANK1	206	HM1010	ANK1[206](CCsM)#HM1010_rbtpolyAr60_513	309.333	245.667	194	218.667	224	213.333	185.667	163	167	160.667	150.667	148.667	148	122.667	118	119.333	129.667	124.333	121.333	125.667	139.667	136	121	116.333	161	169.667	163.333	160.667	148	150.667	147	136	141.333	141	133.333	138.667	143.333	126	133.667	131	130.333	133	126	131.333
38	yes	PRKAR2A	45	2900	PRKAR2A[45](CM)#2900_mIgG1Ar60_147	3680.67	1825.67	853	1149.33	1334	1450	1731.33	2050.67	1512.67	892.333	506.333	281.333	189.667	153	136.333	123.667	136.667	137.667	139.333	130.667	129.333	120	121.667	122	438.667	297.667	187	160.333	136	135	146.333	178.667	198	170	141.667	133.333	125.667	122.667	123	118.333	120.333	121	115.333	119.333
39	no	APEX1	35	2928	APEX1[35](CMitErN)#2928_mIgG1Ar60_153	13610.3	11553.7	9233.67	8621.33	7592.67	6298	5596.33	4981	4883.67	4598	4321	4464.67	4587.67	4358.33	4182.67	4205.67	3937	3800.67	3585.33	3553.33	3304.67	3175.33	3100.67	3435.67	8224.33	7218.67	5224	3662.67	2746.33	2102.33	1844.33	1594.67	1742.33	1919.33	1953	1735	1726.67	1596.33	1430.33	1354	1395.67	1083	1106.67	1192.67
40	yes	PRKCD	78	93	PRKCD[78](CMitErNM)#93_rbtpolyAr60_435	2847.33	1940	1086.67	1143.33	1064	1023.67	970.333	995.333	1041	1356.33	3181	9393.33	15837	16671.7	13046	7319	3060.33	1235.67	671.333	477.667	358.333	323.333	331	321.667	1588	1453	1081.67	1001	915.333	800	562.667	523.667	690.333	903.333	1311.33	2543.67	4180	4195.67	2660	1242.67	559.333	346	287.333	265
41	yes	PTK2B	116	102	PTK2B[116](CNM)#102_gtpolyAr60_441	419.667	319.333	260.667	328.333	442.667	791.333	2324.67	4816.33	5377.33	3906	2190	1108	578.667	339.333	242.667	206	186.667	178.667	177.667	171.333	168.333	162	156.667	130.667	183	178.667	176.667	186	175.333	199.333	224	296.333	346	292	213.667	167.667	151	146.333	156.333	154.667	149.333	145.667	146.333	144.667
42	yes	SOD2	22	2648	SOD2[22](Mit)#2648_mIgG1Ar60_75	213	204.333	163.667	151.667	142.333	126.333	111.667	117.667	116.333	111	116	426.333	1264.33	1404	731.333	259.333	141	120.667	120	112	123.333	118	114	112.667	140.333	164	150.667	145.333	139	131.667	123	117	118.333	124.333	118.333	164	354	463.333	351.333	206	140.333	118.667	117	106.333
43	no	MCM2	102	2670	MCM2[102](N)#2670_mIgG1Ar60_81	7308.67	3654.67	1297	1179	1312.33	1239	997	1327.67	1966.67	1900.67	1124.33	677	394.667	269.333	348	262.667	201.333	194.667	181.333	162.333	164.667	148.667	132.333	119.333	897.333	789	574.333	513.333	641.667	672	508.333	810	1375.33	1239	698.667	381.333	321.333	296	236.667	180	161.333	157.333	149	138.333
44	yes	TRADD	34	889	TRADD[34](CCsN)#889_mIgG2aAr60_363	1986	1239.67	631.667	649.333	584.333	496	494.667	406.667	440	426.667	407.333	459.333	885.667	3655.33	7424.33	7460.33	4167.33	1540	578	313.333	216	184.667	160	127.333	855.667	652	516.333	375.667	286.667	254.667	221.333	216	220	274	323.667	288.333	320	350	346.333	265	200	178	178	154
45	no	CASP14	NA	436	CASP14[NA](CN)#436_mIgG2aAr60_369	124	134	130	128.333	121.667	116.333	117.667	116.667	114.333	123.333	118	115.333	123.667	125.667	126.667	129	133.333	140.667	138	128.333	141	131.667	123	117.667	135	135.333	125.667	129.667	122.667	128.667	128	118	127.333	127.667	118.667	126	126.667	125.667	130.667	127	125.333	123.667	128.667	129
46	no	AURKB	39	8	AURKB[39](CCsN)#8_mIgG1Ar60_3	160.333	147.667	134.333	151	158.667	142.333	130.333	122.333	133	148	138	148	149.667	136.333	130	122	130.333	135.333	134.333	113.333	120.667	120	123	118.667	144.667	139.333	135	136.667	132.333	136	130.333	118	125.667	130.333	129.667	134.333	131	121.667	123.333	124.667	131	122.333	119.333	119
47	no	E2F5	38	31	E2F5[38](N)#31_mIgG1Ar60_9	1684	1762.67	1223.67	950	732	535	432.333	401	388	359.667	266	207	203.667	188.667	169.667	136.333	136	129.667	132	122.333	136.333	123.667	121.667	119	981.667	905.333	615.667	419	312	273.667	230	204	225.667	287.667	570.667	1664	2529.33	1841.33	761.333	266	149	130	124.333	124.667
48	no	EPCAM	33	2573	EPCAM[33](M)#2573_mIgG2aAr60_291	466.667	315	202.667	246	240	219	189.333	170	198.667	218.333	175.667	184	163.333	167.333	211	177.667	142.333	132.333	129.333	134	135	129.667	121.333	115.667	190.333	173.667	171	149.333	130	137.333	131.333	135.333	134.333	146.667	157.333	163.667	276	322.667	271.667	177.333	153	140	127	121
49	no	CAV1	20	2653	CAV1[20](GolM)#2653_mIgG2aAr60_297	2124.33	1256	517.333	342	255.333	195	159.667	159.333	190.333	221.333	205	188.333	169.333	129	125.667	114	128.333	133.333	173.667	355	651.667	634	332.333	143	1926	1002.67	382.667	228.333	172.333	158	144.667	126.667	140	201.667	191	164.667	147	147	148	135.333	129.333	132.667	148.667	205.667
50	yes	HSPB2	20	726	HSPB2[20](CN)#726_mIgG1Ar60_220	1359.67	911.333	693.667	2496.67	3937.33	4246	3848	2993.67	2074.33	1671.67	1574.67	3724.33	6557.33	6612.67	4521.67	2780.33	1424.33	586.667	269.333	180.333	160.333	140.333	146.333	187.333	569	425.667	320.333	252	222.333	195	165.667	155	163	164.333	174.667	247.333	429	429	297	213.333	185.333	154.333	139.667	130
51	yes	PARK7	20	1530	PARK7[20](CMitN)#1530_mIgG1Ar60_226	52257.7	36996.3	26106.7	38650	39838	30370.3	20949	15469	13038.7	11757.3	11201	11146.3	11306	10026.3	12726	20046.3	21411.7	18604.3	14741.7	9291.33	6721.67	5713.67	5212.67	5264	54230.7	50700.3	39290	24262	13392.7	7741	5033	3630.33	3188.33	3080.33	2924	2636.67	2571.33	2527.67	2898.33	6993.33	11180.3	10337	6213.33	3037.33
52	yes	MAP2K1	43	3671	MAP2K1[43](CCsN)#3671_rbtpolyAr60_508	4839.33	3083.33	1675	1238.33	770.333	432.667	297.333	243	239	234.333	230.667	286.667	575.333	1833.67	2906.33	2412.33	1207.67	479.333	229.333	163.333	156.333	149	148.333	114.333	449	445	355	304.667	251.333	207.333	172.333	151.333	154.667	160	146.667	152.333	168.333	198.333	261.667	245	191.333	155.667	139.333	131
53	no	ETS1	50	HM1138	ETS1[50](CN)#HM1138_rbtpolyAr60_514	305.333	245.333	174	175.333	161	138.333	127.667	122.333	125.667	131	131.667	126.333	134.667	123.333	120.333	111.333	125	132.667	139.667	138	148.333	140.667	139.667	123.667	163	162	147.333	148	143	150.333	141.333	138.667	139	141.333	144	141.333	140.333	132	133.667	135	139.667	140.333	133	135
54	no	REPS1	87	2902	REPS1[87](M)#2902_mIgG1Ar60_148	46002	33953.3	25997.3	37486.7	38028	31364	25388	20720	16899	14478.3	13193.7	12369.3	12767.7	10895	9800	9252	8588.67	7895	7386.67	7029	6670.33	6127	5721.67	5768.67	56198.7	53036.7	42267.7	29671	18575	11898	9254.67	8074.33	6058.33	4351	3667.67	3249	3150.33	3013.67	2781.33	2591.33	2512.33	2356	2299	2283.67
55	no	NDC80	74	2929	NDC80[74](N)#2929_mIgG1Ar60_154	202.667	200.667	199	276.667	257.667	195.333	143.667	123	133.333	129	115.333	117.667	120	112	115	114	107.333	116.667	119.333	116.667	126.333	118.667	120.667	116.667	213	199	170	156	137.333	142.333	134.333	126.333	129.333	131.667	129.667	131	133	126.333	123.667	131.667	137.667	128.667	121.333	124
56	yes	PRKD1	102	94	PRKD1[102](CGolM)#94_rbtpolyAr60_436	2465.67	1691.67	939.667	833.333	961	2089.67	3356.67	3266.33	2218	1390	859.667	575	421.667	317.667	264.667	233.667	211	194	183.667	169.667	168.333	162.333	159.667	112.667	456.667	468.333	361.333	290.333	266.667	413	453.333	476	382	297.667	236	216.667	199.333	183.667	173.333	165.667	167.667	154	148	147.333
57	yes	RELB	62	105	RELB[62](CCsN)#105_rbtpolyAr60_442	865	699.667	796.667	1858	1939	1482	1078.33	725.667	507.333	379.333	293.333	235	193.333	155	140	138.667	145	150.333	153.667	151.333	156.667	150.333	140	109	237	249	241.333	251.667	230	209	194.667	175.667	164.333	165.333	159.333	158.667	163	144.667	144.333	142.333	141.667	146	141.667	143
58	yes	AKT1	56	2650	AKT1[56](CNM)#2650_mIgG1Ar60_76	263.333	209.333	165	182	212.333	216	210	236	272.333	293	377.333	744.667	2622	6899	9094.67	6613.33	3010.33	1007.67	356	200.667	164.333	141.333	126.333	173.667	151	142	142.667	138.667	129	139	129.333	124	125.333	131	138.333	176.333	226.667	317.667	378	292.333	194.333	145.333	126.333	126
59	yes	GSK3B	47	2671	GSK3B[47](CNM)#2671_mIgG1Ar60_82	1903	1592.67	1099.33	871	717.333	623.667	538	495.667	519.667	603.667	760.333	1063.67	2510	8221	12947	10819.3	5841.67	2484.67	1084.33	588.333	407.333	312.667	258.333	217.667	532.333	432.667	288	221.667	184.667	174.333	169	155	161.333	180	187.667	199.667	238	634.333	1123.33	949.667	516.333	270.333	189	164
60	no	HSPD1	58	890	HSPD1[58](Mit)#890_mIgG2aAr60_364	125.667	127.333	121	128	119.333	114	116.667	114	109	118.667	111	117	124.333	127.333	132.333	126.667	133	136.333	145.667	133.333	135	124.667	125	113.333	130.333	124.667	124.333	135	152.333	177.333	167.667	161.333	169.333	169.667	165	182.333	191.667	165.333	145.667	128.333	123.333	125.667	126	130.667
61	no	zzzempty			zzzempty[]()#_mIgG2aAr60_370	129	134	129	135	128	126.667	116	113	119	111.667	108.333	118.333	117	125.667	128.667	129.333	126	135.667	142.333	126	127	123.333	122	116.667	140	134.333	120.333	131.667	129.667	135	139	126.333	128.667	128.667	118	126.333	135.667	132.667	135	133.333	134.333	134	136.333	126.333
62	yes	BAD	18	10	BAD[18](CMitM)#10_mIgG1Ar60_4	189	161	133.667	158.333	151	140.333	166.667	322.667	442.333	655	2021	3157.67	2334.67	1042.67	398.333	195	151.667	136.333	134	133.667	138.333	129.667	125	114	154.333	150	136	139.333	137.333	144.333	193.667	857	1255.67	734	346	294	251.333	179	161.333	149.667	147	139	140.333	135
63	no	E2F6	32	32	E2F6[32](N)#32_mIgG1Ar60_10	1058.67	822	437	358	332.333	333.667	472.333	448.667	392.333	336.667	268	233.333	241.333	259	245.333	192.667	158	145.333	139.333	135.333	140	123.667	132.333	124	446.667	374	293.333	242	207.667	205.667	194	193.667	190.667	184.333	181	188.667	181.667	179.667	164	149.333	143.667	136	132.667	128.333
64	no	IRS1	132	2591	IRS1[132]()#2591_mIgG2aAr60_292	120	124.333	146.333	204.333	209.333	155	124.667	116.667	115	117.667	120	115	115	120	215.667	253.667	247	247.333	205.667	158.667	137.667	121	118.667	117.667	154.667	143.333	130.333	134.667	134	130.667	129.333	122	120.667	122.333	114.333	116	120.333	122	125.667	125.333	125.333	138.333	135.667	127.667
65	no	GIT1		2656	GIT1[](C)#2656_mIgG2aAr60_298	5010.67	4488.67	3486.33	3178.67	2276.67	1339.33	800	499.333	337	245.333	191.333	169	169.667	161.667	156.667	146.333	152.667	159	164	148.667	155	147.333	139	169.667	761	804.333	591.667	379.667	257	213	173.333	153	145.667	143.667	135	142	152.333	148.667	146.333	143.667	140	137.667	139.333	140.667
66	no	CENPA	16	744	CENPA[16](N)#744_mIgG1Ar60_221	2637.33	2397.33	1310.33	836.667	708.667	540.667	394.667	318.333	286.333	253.667	213.667	211	196	188.667	171.667	157.333	159.333	161.667	156	147	154.667	147	147.667	147	445.667	493	376.667	284.333	240.333	204.667	180	162.667	155.333	156.333	151.333	154.333	163.667	143.333	137.667	140.667	144.667	136.667	137.667	143.667
67	no	GOSR1	29	1538	GOSR1[29](GolM)#1538_mIgG1Ar60_227	358.667	291.667	249	243.667	222.333	202.333	185.333	160.333	172.667	179.667	175.667	182.333	184.667	168.667	158.667	158.667	162.333	163	155.667	150	162.333	158.667	155.667	155	233.333	232.667	220.333	201	185.333	180.667	166.667	158.333	161.333	171.333	159.667	159.667	162	157	162.667	159.667	153.667	149	148	140.667
68	yes	PIK3R1	84	3722	PIK3R1[84]()#3722_rbtpolyAr60_509	751.333	590.667	462.333	835.667	1429	2408	4167	6607.67	7269	5733	3495.67	1774	854	472.667	314.667	237.667	211.667	194.333	194.667	184.667	176	165	161	122.333	200.667	205	187.667	189	209.667	259.333	345.667	518.667	592	478	323.667	238.333	198	168.333	161	154	158.667	155.667	151.667	156.333
69	yes	EZR	69	HM1139	EZR[69](CM)#HM1139_rbtpolyAr60_515	298.333	244.333	203.333	331.333	632	1225.67	1639.33	1466.67	1107.67	1627.33	2699	3259	2928.67	2036.67	1102.67	524.667	303.333	234.667	203.667	182.667	181	179.667	162	133	190.333	183.333	180	184.333	190	242	296.667	283.667	229.333	233	432.333	673.333	610.667	373	236.333	183.333	167	152	154.667	150.667
70	yes	UBE2E1	21	2912	UBE2E1[21](N)#2912_mIgG1Ar60_149	8108.67	4611.67	2031.33	1463.67	1006	631.667	468.333	381.667	325.667	309	274.667	260.333	249.333	225.667	235.667	255.333	530.333	1711.33	3178.33	3998.33	2682.33	1184.67	390	144.667	768.667	696.333	544.333	432.667	316.667	243	192	169.667	172.667	181	162.333	149.667	148.333	150.333	141	143	152	155.667	155	171
71	yes	MST4		2930	MST4[]()#2930_mIgG1Ar60_155	378.667	299.667	239.667	299	295	289.333	282	303	456	1256	3293.67	4991.33	4703.33	3095.67	1709.33	949.667	551	351.667	267.333	239.333	217.333	193	189.333	174.667	258.667	284.667	262.333	240.667	225.333	220.333	196.333	201	213.333	262.333	370.667	507.667	494	354.667	259.667	217	195	181.333	158	150
72	yes	PARP1	113	95	PARP1[113](N)#95_rbtpolyAr60_437	595	445	282	240	198.333	199.667	433.667	1097.33	1429	1084	630.333	389	292	230	213	212	215.667	216	221.333	190.333	172.333	172	161.667	121	217	225.333	191.333	185	166.333	169	192.667	264	303	261.333	207	182	174	166.667	164.667	163.333	165.333	164.333	150.667	152
73	yes	RPS6KA1	83	106	RPS6KA1[83](CN)#106_rbtpolyAr60_443	8923.67	5902.67	2454.33	1888	1837.33	1663.33	1758.67	2400.33	3734	8096	14932.7	20429	20461	16272.3	9891.33	4977	2537.67	1576.33	1171	910.333	760.333	721	641.333	564	779.333	885.333	704	513	412.667	365	326.333	388.667	707	1232.33	1745	2080.67	1711.33	1006.33	589.667	459	429	382.333	331	306.333
74	yes	CASP8	18	2657	CASP8[18](C)#2657_mIgG1Ar60_77	16264.3	9414.33	4325.33	2996.67	1896.33	1094.33	805	882.333	830.333	703.667	1029.33	3617	6821.67	6916.67	4523	2052.67	890.333	479.667	313	238.667	205.667	193.667	182.667	180	4482	3332	1680.33	860.667	510.667	341.333	254.667	221	225.333	235.333	232.333	266.667	351.333	363.333	282	214	186.667	171.333	162.333	153.333
75	yes	PPP2CA	36	2675	PPP2CA[36](CCsN)#2675_mIgG1Ar60_83	7227.33	5249	2638	1488	839.667	545	499.667	642.667	1117.67	1908.67	2396.33	2165.67	1474.33	806.333	522	526.333	915.667	1163.33	846.333	416.333	229.667	177	158	121.333	602	667.333	464.667	333.667	287	264.667	233.667	233.667	278	313.333	355.667	373	331.667	271.667	245.333	266	507.667	763	594	320.667
76	yes	CRKL	34	1458	CRKL[34]()#1458_mIgG2aAr60_365	145.667	148.333	147.667	155.667	142.333	134	123.667	128	152.333	161	155.667	181.333	337.667	782	1164	1268.33	908	516	293.333	188.333	163.667	141	145	121.667	149	138.333	130	148.667	144.333	147.333	139.333	132.333	140.667	138.333	129.667	131	140.333	156.333	208.667	209	175.667	152.667	151	143
77	no	zzzempty			zzzempty[]()#_mIgG2aAr60_371	144	152	137.333	139	140.667	133.333	121.667	115	137.667	138.667	121.667	125	138.333	137.333	142.667	140.333	148	151.333	163	141	143.667	137.333	133.667	118.667	153	146	136.667	146.333	143	146	149.333	139.667	141.333	142	129.667	137	154.333	147	152.667	142	141.667	145	136	139.333
78	yes	CDK5	33	13	CDK5[33](CNM)#13_mIgG1Ar60_5	16222.3	13511	9721.67	7831	6242.33	4835.33	4035.33	3410	3297	3362	3483	3643	3713.33	3358	2957	3259.33	4220	4486.67	3521.67	2361.67	1805	1443.33	1515	1791.67	3669	3118.67	1766.33	938.333	663.667	478.333	408.333	317.333	372.667	485.667	468.667	398.333	463.667	418.333	370	368	368	287	278	267.333
79	no	FANCD2	166	33	FANCD2[166](N)#33_mIgG1Ar60_11	217	185.333	166.667	216.333	284.667	300.667	243	192	164.667	144	147.667	146.333	150	141	133	123	130	134.667	142.333	140.667	149.667	143.333	149	184	175	183.333	177.333	182.333	180	187	168	158	151.667	150	141.667	151.333	150.667	139	142.333	138	135.667	138	135	136.667
80	yes	BUB1B	120	2615	BUB1B[120](CCsN)#2615_mIgG2aAr60_293	1673	1285	810.333	1164	2077.33	2707.67	2390.33	1584	901	498.667	333.667	298.333	247.333	180.667	155.333	132.333	135.333	140.667	143.333	140.667	146.333	137.333	133	113.667	748	537.667	314	236	258.667	308	280	217.667	175	152	139	142.333	144	141.333	136	134.667	140.667	144	143.333	140.667
81	no	Phosphotyrosine		2673	Phosphotyrosine[]()#2673_mIgG2aAr60_299	7391.67	7845	5967	5421.33	4596.67	3511	2812.33	2900.67	3180	2931.33	2177	1586	1239	925.667	734.667	583	483.667	400.667	358.667	313.333	286	258.333	251.667	239	3454.67	4262.33	3526.67	2488.33	1809.67	1350.33	1053.33	1066.67	1149.33	1290	1396.67	1238.67	930	641.333	517.667	444.667	341	298.333	281	242.667
82	no	EXOC2	104	749	EXOC2[104]()#749_mIgG1Ar60_222	244.333	213	186.667	191.667	195.333	175.667	170.667	179.667	189.333	177	165.667	170.667	222	259.333	240.333	224.667	221.667	197	185	190.333	194.333	183.667	164.667	169.667	205.667	203	177.333	175	168.333	176.333	172	167.667	170	170.333	169.333	171	182.667	186.667	188.333	185.667	183.667	174	177	171.333
83	yes	MT1A	6	1540	MT1A[6]()#1540_mIgG1Ar60_228	478.333	340.667	247.667	276.333	271	254	258.333	376.333	409.333	335.333	272	254.333	268.667	230.667	261	370.667	475	1467.67	4814.33	6954.33	5416.33	3133	1218	422.667	273	255.333	224.667	208.333	192.667	196	205.333	198.667	196.667	203	199.667	211.667	204	199.667	202.333	192	192.333	200.333	230.667	306
84	yes	HIST1H3A	15	3735	HIST1H3A[15](N)#3735_rbtpolyAr60_510	597.667	446	294	260	221	199	173	172.333	175.667	180	178.333	182.333	180.333	171.333	167.667	167.333	176	176.333	186	226.667	256.333	250.667	231.667	172.667	240.333	232.667	208.333	205.333	186	181	182.667	177.667	184.333	181.667	176.667	185	179.667	179.333	179.333	170.667	186.333	184.667	183.667	266.667
85	no	PSMD10	24	HM1419	PSMD10[24](CN)#HM1419_rbtpolyAr60_516	235.333	198	162.667	201	197.667	180.667	169	159.667	170	178.667	172	167.667	187	174.333	159.333	158.333	163.333	168.667	174.667	172.333	187	171.333	168.667	141.667	182.333	196	196	194.667	187.333	190.333	189	180.667	187.667	191	182.667	192.333	186.667	182.667	180.667	182	185.333	179.333	172.333	179.333
86	yes	MTOR	289	2922	MTOR[289](CMitGolErM)#2922_mIgG1Ar60_150	6757.33	4620.67	2867	4588.67	9797.33	10257.3	5820.33	2316	855.333	425	298.667	270	238.333	207	212.667	192.333	184.667	189.333	186.667	178.333	176.667	171	176	220	1467.33	1241.33	944	1324.33	3278.67	3583.67	1662.67	597.333	323	241	220.333	223.333	213.333	208.333	192.667	172	176.333	178	165.667	167.667
87	yes	COPS5	37	2933	COPS5[37](CN)#2933_mIgG1Ar60_156	496.333	417.333	323.333	471.333	811	994	752.667	483	346	303	286.333	277.667	273.667	288	325	318.667	247.333	210.333	204.667	183.667	175	170.333	174.667	163.333	310.667	357.333	330.333	314.667	324	329.333	280	243.667	231	231.667	232	252.333	239	208.333	217	201	192.333	195	183	176.667
88	no	RAD1	32	98	RAD1[32](N)#98_gtpolyAr60_438	213.667	185.333	166.667	188	188.667	171	161.667	152.333	183	233	262.333	256	270.667	262.333	342.333	400.667	327	220.667	181.333	162.333	167.667	165	153.333	127.333	194.667	203.667	190.667	183	173	176.333	174.667	174	183.667	188.667	178.667	184.333	180.333	173.333	196.333	202.333	198.667	182.667	172.333	174.667
89	yes	RPS6KA3	84	107	RPS6KA3[84](CN)#107_gtpolyAr60_444	358.667	290.333	245.667	272.667	264.667	238	209.333	204.333	243.667	309	494	748.333	801	595.333	379	247.667	211.667	195.667	195	188.333	195.667	195.667	189.667	150.333	253.333	282	299.333	294.667	291.333	284	250.667	244.333	254	264.333	268	257.333	238.333	221.333	229.667	217	207	207	209.667	209.333
90	yes	ITK	72	2661	ITK[72](C)#2661_mIgG1Ar60_78	213	183.667	157.667	170.667	181	172.667	158.333	151.333	157.333	159	154.667	150.333	154.667	140.333	143.333	142	154	165.333	173	163	165.667	162.667	157	178	186.333	176.333	155.667	167.667	160.667	169	168.333	160.333	166	173.667	169.667	171.333	172.333	160.333	162.333	163	170.333	166.667	165.333	168.667
91	yes	BCAR1	93	2676	BCAR1[93](C)#2676_mIgG1Ar60_84	5455	3924	4234.67	14053.3	20963.3	20082	14115	8430.67	4676.33	2469.67	1445	1111	869	656	624	511	442.333	408	388	374.333	350	317.333	314	298	2777	2449	1845	1648	2053.33	2085.33	1452.33	861.667	583.667	487.333	422.667	375	380.667	396.667	337	274.333	247.333	251.333	231.667	225.667
92	yes	ACTB	42	1510	ACTB[42](CCs)#1510_mIgG2aAr60_366	3119	2605.33	2144.67	1917	1753.33	1291	848.667	586.667	382.333	311.667	267.333	221.333	217	332	1256	1883.33	1501.33	628.667	254.667	190	180.667	181.333	168	154.333	4885	3581.33	1909	1067	668.333	484	352.333	280	235	240.333	222	226.333	234.667	230.667	258.333	299.667	267	216	190	191.667
[truncated: 485 more rows]
[truncated: 52 more columns]

## Sheet: keratinocytes non-confl nat
row	validated	Gene	mass kDa	antibody nbr	antibody	Dig_01	Dig_02	Dig_03	Dig_04	Dig_05	Dig_06	Dig_07	Dig_08	Dig_09	Dig_10	Dig_11	Dig_12	Dig_13	Dig_14	Dig_15	Dig_16	Dig_17	Dig_18	Dig_19	Dig_20	Dig_21	Dig_22	Dig_23	Dig_24	brij98_01	brij98_02	brij98_03	brij98_04	brij98_05	brij98_06	brij98_07	brij98_08	brij98_09	brij98_10	brij98_11	brij98_12	brij98_13	brij98_14	brij98_15	brij98_16	brij98_17	brij98_18	brij98_19	brij98_20
[truncated: 576 more rows]
[truncated: 52 more columns]

[truncated: 1 more sheets: pbmc native]
